# Supplementary material for: The transcriptomic blueprint of molt in rooster using various tissues from Ginkkoridak (Korean long-tailed chicken)
Source: BMC Genomics. 2021 Aug 5;22:594. doi: 10.1186/s12864-021-07903-9 (PMC8340483; doi:10.1186/s12864-021-07903-9)
Supplement: Supplementary file 1 — Additional file 1: Table S1. Top 5 DGE (under and over-expressed) and DTU genes across the 23 Ginkkoridak tissues. [file 12864_2021_7903_MOESM1_ESM.xlsx]

## Sheet: Additional file 1
Table S1. Top 5 DGE (under and over-expressed) and DTU genes across the 23 Ginkkoridak tissues.
	DGE				DTU
	Gene Ensembl ID	Gene symbol	log2FoldChange	Adjusted P-value FDR 5%	Gene Ensembl ID	Gene symbol	Adjusted P-value OFDR 5%
Cerebrum	ENSGALG00000052740	U1	-3.55789	2.87042e-05	ENSGALG00000008806	RPL12	0
	ENSGALG00000017907	U4	-2.71873	0.000108262	ENSGALG00000037206	ST7	0
	ENSGALG00000052805	ENSGALG00000052805	-5.01528	0.000114445	ENSGALG00000033591	ENSGALG00000033591	1.32967e-08
	ENSGALG00000017906	U4	-2.42652	0.00014647	ENSGALG00000010809	BZW2	0.000152848
	ENSGALG00000011436	TMBIM1	0.983153	0.000204577	ENSGALG00000034898	ITPK1	0.000394513
Cerebellum	ENSGALG00000052740	U1	-2.67314	2.41098e-06	ENSGALG00000007052	PXK	0
	ENSGALG00000010167	PNN	-0.978582	2.41098e-06	ENSGALG00000012342	SASH1	0
	ENSGALG00000046702	ENSGALG00000046702	-3.40236	0.000306331	ENSGALG00000037206	ST7	0
	ENSGALG00000036956	ENSGALG00000036956	-1.40288	0.000382289	ENSGALG00000037646	BRD8	0
	ENSGALG00000009683	NEK1	-0.771749	0.000777854	ENSGALG00000045163	APH1A	0
Meninges	ENSGALG00000012997	DNAH5	3.48409	4.32073e-17	ENSGALG00000012041	ACTR10	2.01633e-08
	ENSGALG00000049799	ENSGALG00000049799	3.90171	1.23223e-09	ENSGALG00000010084	EIF4G3	0.000597069
	ENSGALG00000037842	LRGUK	4.84237	1.378e-09	ENSGALG00000004901	CORO1C	0.000644459
	ENSGALG00000015142	DSG2	2.97206	4.40483e-09	ENSGALG00000024077	ENSGALG00000024077	0.00067243
	ENSGALG00000011236	BEGAIN	3.0351	4.40483e-09	ENSGALG00000009887	DIEXF	0.000725728
Hyptothalamus	ENSGALG00000052740	U1	-3.3177	3.3789e-09	ENSGALG00000016769	CHST10	1.13027e-07
	ENSGALG00000025587	ENSGALG00000025587	-2.28257	2.51116e-05	ENSGALG00000007809	TSHZ2	0.00121576
	ENSGALG00000017804	Y_RNA	-2.89509	4.07717e-05	ENSGALG00000003068	EZH1	0.00377384
	ENSGALG00000017907	U4	-2.76442	4.07717e-05	ENSGALG00000004629	RNF216	0.00506584
	ENSGALG00000017906	U4	-2.45803	7.8658e-05	ENSGALG00000051144	EVI5L	0.00527356
Bone marrow	ENSGALG00000048658	ENSGALG00000048658	-9.59762	5.68102e-14	ENSGALG00000025788	CACNB1	1.41494e-10
	ENSGALG00000009691	ASB4	22.837	4.43985e-09	ENSGALG00000002164	DDX59	1.46421e-06
	ENSGALG00000046564	ASB18	25.333	4.43985e-09	ENSGALG00000039583	MITF	2.26311e-06
	ENSGALG00000052229	ENSGALG00000052229	21.9206	5.11952e-09	ENSGALG00000052825	BIN3	2.451e-06
	ENSGALG00000000172	MYOG	21.9332	5.11952e-09	ENSGALG00000040739	TXNL4A	1.0003e-05
Spleen	ENSGALG00000017906	U4	-1.52191	1.13725e-05	ENSGALG00000034967	GDPD5	0.0029482
	ENSGALG00000052740	U1	-3.02164	0.0079274	ENSGALG00000034811	RPLP2	0.00405737
	ENSGALG00000017907	U4	-1.72732	0.0079274	ENSGALG00000053597	MBNL3	0.00434969
	ENSGALG00000048232	ENSGALG00000048232	-1.55087	0.0214701	ENSGALG00000015009	ZBTB49	0.0158082
					ENSGALG00000010680	TTC7B	0.0172764
Lung	ENSGALG00000051424	ENSGALG00000051424	-24.6789	2.19071e-10	ENSGALG00000008806	RPL12	0
	ENSGALG00000049747	ENSGALG00000049747	-2.62093	7.00556e-10	ENSGALG00000052296	MEX3D	1.02549e-05
	ENSGALG00000050477	ENSGALG00000050477	-2.80018	9.53027e-09	ENSGALG00000043080	CCDC85A	5.19148e-05
	ENSGALG00000050545	ENSGALG00000050545	-2.19569	1.55793e-08	ENSGALG00000001564	ATP2A3	0.000188664
	ENSGALG00000048383	ENSGALG00000048383	-2.45392	1.96859e-08	ENSGALG00000009230	TMEM131L	0.000642601
Heart	ENSGALG00000041750	ADAMTS9	-1.91304	9.22715e-10	ENSGALG00000005369	BTBD10	0
	ENSGALG00000052740	U1	-3.17868	2.99742e-07	ENSGALG00000008806	RPL12	0
	ENSGALG00000001749	ACSBG2	-2.09339	0.000107792	ENSGALG00000032051	CYB561A3	8.58281e-10
	ENSGALG00000049148	ENSGALG00000049148	-3.32546	0.000131417	ENSGALG00000041370	ZNF335	2.57024e-09
	ENSGALG00000034024	RAPGEF5	-0.779109	0.000131417	ENSGALG00000027035	RPL21	0.000142965
Pancreas	ENSGALG00000052740	U1	-1.87173	0.0335248	ENSGALG00000012598	NAA35	0.00218711
	ENSGALG00000047052	ENSGALG00000047052	2.96898	0.0443652	ENSGALG00000008974	USP33	0.0259962
					ENSGALG00000010164	SMARCA2	0.0306879
					ENSGALG00000035677	RPL35	0.0372123
					ENSGALG00000016766	REV1	0.0376083
Craw	ENSGALG00000044418	ENSGALG00000044418	26.2247	1.67052e-09	ENSGALG00000048409	TXNIP	1.79867e-10
	ENSGALG00000034144	ENSGALG00000034144	25.5154	3.72956e-09	ENSGALG00000006704	VPS8	2.39449e-08
	ENSGALG00000050151	ENSGALG00000050151	23.2716	2.18209e-07	ENSGALG00000003068	EZH1	1.44917e-05
	ENSGALG00000029940	IL1B	-3.10619	1.0095e-06	ENSGALG00000001250	APLP2	1.75028e-05
	ENSGALG00000012885	BCL2	-0.961021	4.96346e-06	ENSGALG00000042814	MCRIP1	4.00689e-05
Liver	ENSGALG00000030075	ENSGALG00000030075	-2.53619	7.96745e-08	ENSGALG00000007052	PXK	2.60769e-11
	ENSGALG00000052306	ENSGALG00000052306	-2.42528	1.80228e-07	ENSGALG00000009743	RPAP3	1.51165e-10
	ENSGALG00000036142	LOXL3	-1.452	3.36059e-06	ENSGALG00000022758	GGACT	0.000106562
	ENSGALG00000043610	ENSGALG00000043610	-2.0182	8.59472e-05	ENSGALG00000007887	AAGAB	0.00141682
	ENSGALG00000039216	COL6A2	-1.01583	0.00139935	ENSGALG00000017005	CAB39L	0.006575
Billiducts	ENSGALG00000054534	ENSGALG00000054534	21.7486	2.9496e-07	ENSGALG00000003213	LGALS2	2.93461e-08
	ENSGALG00000054727	ENSGALG00000054727	3.6609	0.00105385	ENSGALG00000013892	MAP3K5	1.07714e-07
	ENSGALG00000004704	ENSGALG00000004704	3.45433	0.0020417	ENSGALG00000015051	CDK19	1.2439e-06
	ENSGALG00000011930	ENSGALG00000011930	3.62593	0.0085573	ENSGALG00000031582	RAB1B	0.0116953
	ENSGALG00000045228	ENSGALG00000045228	-2.07436	0.0234421	ENSGALG00000007522	ENSGALG00000007522	0.0141834
Kidney	ENSGALG00000052740	U1	-3.87289	1.26694e-08	ENSGALG00000015138	ABHD17B	1.33438e-07
	ENSGALG00000017819	SNORA71	-2.06077	2.14547e-07	ENSGALG00000049461	BG8	0.0047147
	ENSGALG00000017907	U4	-3.25495	5.38268e-06	ENSGALG00000004629	RNF216	0.00491431
	ENSGALG00000031281	ENSGALG00000031281	-4.17108	1.39021e-05	ENSGALG00000006704	VPS8	0.00591763
	ENSGALG00000049385	ENSGALG00000049385	-3.19622	3.13221e-05	ENSGALG00000002336	EP400	0.0124202
Seminiferous duct	ENSGALG00000051424	ENSGALG00000051424	-24.3345	5.20991e-10	ENSGALG00000008139	EML6	6.76706e-06
					ENSGALG00000034281	TMCC2	0.000213184
					ENSGALG00000004059	LRRC49	0.00194663
					ENSGALG00000015020	TMEM171	0.0112925
					ENSGALG00000010976	CCDC126	0.0233451
Seminiferous glands	ENSGALG00000053303	ENSGALG00000053303	-4.13893	6.96325e-05	ENSGALG00000005699	NLK	0
	ENSGALG00000031546	ENSGALG00000031546	-3.91423	0.00493968	ENSGALG00000016655	GYG2	0
	ENSGALG00000043768	MT-ND2	1.32302	0.00493968	ENSGALG00000007868	BCO2	6.88452e-06
	ENSGALG00000036229	ND4	1.20789	0.0499577	ENSGALG00000003081	SUCO	0.010437
					ENSGALG00000014860	YES1	0.0162622
Breast	ENSGALG00000041078	MID1IP1	1.67092	3.41282e-15	ENSGALG00000008875	PLCB1	0
	ENSGALG00000015143	TTR	-24.2385	2.33361e-10	ENSGALG00000038495	TAF1B	0
	ENSGALG00000039990	TNC	-3.24484	8.40546e-08	ENSGALG00000042766	TRAPPC9	1.82699e-06
	ENSGALG00000036925	CADM3	-2.6981	1.56613e-05	ENSGALG00000005843	EEF1A2	3.87432e-06
	ENSGALG00000035904	ENSGALG00000035904	-2.06981	4.43654e-05	ENSGALG00000038820	ENSGALG00000038820	0.000314615
Tail muscle	ENSGALG00000015358	MYH15	-6.30118	2.01175e-13	ENSGALG00000014721	ENSGALG00000014721	1.44078e-05
	ENSGALG00000032403	MHM2	-4.53519	3.82014e-09	ENSGALG00000047399	ENSGALG00000047399	1.85887e-05
	ENSGALG00000052740	U1	-2.62854	3.82014e-09	ENSGALG00000003337	EIF3I	0.000303271
	ENSGALG00000001181	KCNJ5	1.98334	3.82014e-09	ENSGALG00000006623	ATP11C	0.000669705
	ENSGALG00000017907	U4	-1.97763	6.21692e-06	ENSGALG00000010124	RPS8	0.000677931
Tongue	ENSGALG00000051424	ENSGALG00000051424	-24.2548	6.25803e-10	ENSGALG00000011036	HNRNPA2B1	0
	ENSGALG00000031281	ENSGALG00000031281	-1.56532	0.0476719	ENSGALG00000013376	CAPSL	5.53327e-06
	ENSGALG00000046911	ENSGALG00000046911	7.61157	0.0476719	ENSGALG00000007456	NPRL3	0.000337147
					ENSGALG00000007766	KIAA1217	0.00172041
					ENSGALG00000010986	GNG4	0.00188289
Eye	ENSGALG00000016400	RSAD2	3.19304	0.000125592	ENSGALG00000015069	B4GALT4	0
	ENSGALG00000054230	ENSGALG00000054230	-8.21764	0.00019614	ENSGALG00000038495	TAF1B	9.50351e-13
	ENSGALG00000052200	ENSGALG00000052200	-6.34923	0.00658091	ENSGALG00000005171	AP1S3	2.24317e-05
	ENSGALG00000032843	AAAS	0.93375	0.010387	ENSGALG00000007170	SNRPA1	0.000342293
	ENSGALG00000013723	OASL	3.025	0.010387	ENSGALG00000012621	ERCC6L2	0.00740228
Earlobe	ENSGALG00000047783	ENSGALG00000047783	22.9945	8.58851e-10	ENSGALG00000031387	YWHAZ	0.000398673
	ENSGALG00000047809	ENSGALG00000047809	23.9813	8.58851e-10	ENSGALG00000048586	ENSGALG00000048586	0.0208597
	ENSGALG00000053966	ENSGALG00000053966	23.7518	9.28022e-10
	ENSGALG00000051914	ENSGALG00000051914	22.1568	2.50967e-08
	ENSGALG00000050836	ENSGALG00000050836	22.0289	2.65089e-08
Shin skin	ENSGALG00000027640	ENSGALG00000027640	27.7586	4.97701e-12	ENSGALG00000017048	EXOSC8	2.48298e-09
	ENSGALG00000026987	ENSGALG00000026987	27.1217	4.37251e-11	ENSGALG00000000845	UVRAG	1.06176e-07
	ENSGALG00000054721	ENSGALG00000054721	27.2201	7.0833e-11	ENSGALG00000012421	ARHGAP15	1.80925e-06
	ENSGALG00000051898	ENSGALG00000051898	25.8522	1.02198e-09	ENSGALG00000013462	STX17	1.29195e-05
	ENSGALG00000047404	ENSGALG00000047404	25.6414	1.06067e-09	ENSGALG00000010124	RPS8	4.67595e-05
Muscle skin	ENSGALG00000048457	ENSGALG00000048457	7.17827	2.66627e-06
	ENSGALG00000047647	PRSS3	-5.57299	0.000766574
	ENSGALG00000050594	ENSGALG00000050594	-3.65181	0.000766574
	ENSGALG00000031281	ENSGALG00000031281	-2.67083	0.000766574
	ENSGALG00000048284	ENSGALG00000048284	-4.29062	0.00509758
Tail skin	ENSGALG00000048658	ENSGALG00000048658	-10.3397	1.00678e-17	ENSGALG00000027035	RPL21	2.57674e-06
	ENSGALG00000047689	ENSGALG00000047689	24.8371	1.34098e-10	ENSGALG00000048775	TXLNA	0.000210101
	ENSGALG00000049097	ENSGALG00000049097	24.2616	3.55333e-10	ENSGALG00000015709	TACC3	0.000227536
	ENSGALG00000052180	ENSGALG00000052180	23.5992	1.25885e-09	ENSGALG00000015701	ENSGALG00000015701	0.000428117
	ENSGALG00000046792	ENSGALG00000046792	22.934	4.59106e-09	ENSGALG00000001046	DLGAP4	0.00252309
