# Supplementary material for: The transcriptomic blueprint of molt in rooster using various tissues from Ginkkoridak (Korean long-tailed chicken)
Source: BMC Genomics. 2021 Aug 5;22:594. doi: 10.1186/s12864-021-07903-9 (PMC8340483; doi:10.1186/s12864-021-07903-9)
Supplement: Supplementary file 2 — Additional file 2: Table S2. DGE (under and over-expressed) and DTU genes present in at least 3 tissues in male Ginkkoridak. [file 12864_2021_7903_MOESM2_ESM.xlsx]

## Sheet: Additional file 2
Table S2. DGE (under and over-expressed) and DTU genes present in at least 3 tissues in male Ginkkoridak.
The blue and the red cells correspond to the down and up-regulated DGE genes (FDR < 0.05, abs|Log2FoldChange|>1) respectively, while the grey cells represent to the DTU genes (OFDR < 0.05). The genes highlighted in orange are genes displaying DGE and DTU within the same tissue. BM = blood male, Ce = cerebellum, Cr = cerebrum, Hy = hypothalamus, Me = meninges, Bm = Bone marrow, Sp = spleen, Lu = l…
Gene Ensembl ID	Gene symbol	n	BM	Ce	Cr	Hy	Me	Bm	Sp	Lu	Pa	Cw	Li	Bi	Ki	Sd	Sg	He	Br	Tm	To	Ey	Ea	Ms	Ss	Ts
ENSGALG00000052740	U1	11	2.31806	-3.55789	-2.67314	-3.3177			-3.02164		-1.87173				-3.87289			-3.17868		-2.62854					-1.53749	-2.65002
ENSGALG00000027035	RPL21	10	2.13138		0.0317855	0.0395881	-1.3532	6.27e-05				0.0374954						0.000142965	0.018626					0.00838443		2.58e-06
ENSGALG00000017907	U4	9	3.85231	-2.71873	-1.65942	-2.76442			-1.72732						-3.25495			-1.8176		-1.97763						-2.38045
ENSGALG00000031281	ENSGALG00000031281	9	-1.90492		-2.29548										-4.17108			-2.54837	-1.94058	-1.99543	-1.56532			-2.67083		-2.21304
ENSGALG00000017906	U4	7	2.74064	-2.42652	-1.61431	-2.45803			-1.52191									-1.70243		-1.68205
ENSGALG00000025587	ENSGALG00000025587	6	2.55487	-1.73554		-2.28257												-1.11448		-1.42759			-1.67071
ENSGALG00000027142	RPL32	6	1.28223		0.0419148		-1.20822		0.0259847		0.0379263							0.00277454
ENSGALG00000042052	PPIL2	6	0	0.0419928	0.0468962							8.26e-05								0.00270495	0.0262129
ENSGALG00000051096	ENSGALG00000051096	6	-2.53595	-2.0657														-1.51267	-1.9256					-3.67464		-3.75425
ENSGALG00000010124	RPS8	5	1.39629				-1.29579					0.000786406								0.000677931					4.68e-05
ENSGALG00000039990	TNC	5	-3.13838															-1.91921	-3.24484	-2.14201					0.00418467
ENSGALG00000048232	ENSGALG00000048232	5	-2.11583	-2.68964	-2.93773				-1.55087						-2.19958
ENSGALG00000051424	ENSGALG00000051424	5	-22.5149							-24.6789						-24.3345					-24.2548					-10.6723
ENSGALG00000003123	CNTNAP1	4	-2.75807					-4.68863											-1.59906						1.21296
ENSGALG00000003849	TRPM1	4					4.86068						-1.65779						-3.16075						4.80644
ENSGALG00000006819	AGBL1	4					3.00054	5.1755										-1.83364	-1.54924
ENSGALG00000008040	ENSGALG00000008040	4	-2.80062				3.35875											1.82945	2.20786
ENSGALG00000008806	RPL12	4	1.05085	0						0								0
ENSGALG00000008945	NEXN	4	-2.60594		0.0153119		-2.09861	6.68952
ENSGALG00000010616	PTPN21	4			0.0182866		-1.16696											0.0395755	0.0361342
ENSGALG00000015142	DSG2	4	-3.50957				2.97206											1.10784							-1.03989
ENSGALG00000017229	FAT3	4	-3.8457				2.56301													2.03591						1.99636
ENSGALG00000017864	ENSGALG00000017864	4	4.02812												-3.13387			-2.11654		-2.34811
ENSGALG00000026278	ENSGALG00000026278	4	0.00651493		0.0369884			-2.7762																	0.0355314
ENSGALG00000028172	WDR90	4	-1.82162				1.54711											-1.39954	-1.1184
ENSGALG00000034898	ITPK1	4	0.000156165	0.000394513		0.0380411															0.00696674
ENSGALG00000036956	ENSGALG00000036956	4		-1.39791	-1.40288										-3.08943			-1.23759
ENSGALG00000038714	NDUFB7	4	1.30317															1.432		1.4014					1.28878
ENSGALG00000048271	ENSGALG00000048271	4	-1.16941				3.34321																1.63799			1.86892
ENSGALG00000049148	ENSGALG00000049148	4	-7.1051	-4.81567	-2.9688													-3.32546
ENSGALG00000050062	ENSGALG00000050062	4	-2.56231	-2.29376									-2.7393		-2.77412
ENSGALG00000052663	ENSGALG00000052663	4	-4.34547				6.61965	6.94724															-8.81909
ENSGALG00000053776	ENSGALG00000053776	4	-1.71685															-1.46565					-3.89082			-2.78851
ENSGALG00000054806	ENSGALG00000054806	4	-5.60149	-4.396	-3.65218													-2.33851
ENSGALG00000000544	ENSGALG00000000544	3	-1.9369															-2.19092		-2.55929
ENSGALG00000000674	MYO1D	3	-2.42775				-1.43361											-1.22321
ENSGALG00000000816	ENSGALG00000000816	3	-1.93874															-1.18577		-1.16298
ENSGALG00000000843	DOT1L	3	2.46e-05															-1.21979	-1.04214
ENSGALG00000000843	DOT1L	3	-1.15628															-1.21979	-1.04214
ENSGALG00000001031	ENSGALG00000001031	3	-4.33979					4.40646												2.47986
ENSGALG00000001046	DLGAP4	3	-1.90465															0.0180386								0.00252309
ENSGALG00000001446	GSN	3					-1.48299											0.0385196		0.0212372
ENSGALG00000001768	TENM2	3	-3.97159					-3.74749										-1.20878
ENSGALG00000002056	TANGO2	3	1.09528		0.0468346													1.00542
ENSGALG00000003106	TOX2	3	-3.85625															-2.85003		-3.16077
ENSGALG00000003337	EIF3I	3	1.25883																	0.000303271	0.0130093
ENSGALG00000003699	EBF1	3	-2.39504				-1.20266											-1.09851
ENSGALG00000003750	PLCG1	3	-1.67808															-1.426		-2.17568
ENSGALG00000004261	AQP9	3	-3.60278															1.1345							3.47223
ENSGALG00000004704	ENSGALG00000004704	3								2.59335				3.45433						2.04986
ENSGALG00000004758	KCNB1	3					2.27147	-2.88065										-1.24266
ENSGALG00000005861	ENSGALG00000005861	3					2.49679	-2.74484																	2.73996
ENSGALG00000006190	FHL1	3					-2.16541	5.55836	0.0178014
ENSGALG00000006480	TCF7	3	-2.77769																				4.72101		4.79866
ENSGALG00000006704	VPS8	3										2.39e-08			0.00591763		0.0173515
ENSGALG00000006753	ATP5C1	3	1.75249									0.000691327						1.30021
ENSGALG00000007052	PXK	3	0.0421702		0								2.61e-11
ENSGALG00000008139	EML6	3	-3.53257				1.80724									6.77e-06
ENSGALG00000008337	ENSGALG00000008337	3	-1.89306															-1.15048		-2.58804
ENSGALG00000008602	SLC39A12	3	-5.55423				2.5962	-5.28692
ENSGALG00000008763	SSX2IP	3	-2.77448				2.13989	-2.13629
ENSGALG00000009205	ENSGALG00000009205	3	-2.12335															-1.32564		-2.0701
ENSGALG00000009479	ENSGALG00000009479	3	2.15743																			2.87055			1.91703
ENSGALG00000009844	ACTC1	3						8.79505										1.3877					-3.0947
ENSGALG00000010133	PTCH2	3	-2.92107																				4.18477			3.58244
ENSGALG00000010628	ACSL1	3	1.15882					3.55122										1.62661
ENSGALG00000010811	LGMN	3	1.84295				1.07125											1.19389
ENSGALG00000010870	JUN	3					-1.58325								-1.25688										-1.37802
ENSGALG00000010875	ITGB8	3	-5.17521				1.81904																			0.0186926
ENSGALG00000011013	PCNX2	3						-2.63594										-2.26194		-2.59228
ENSGALG00000011094	PDE4B	3																	-1.18383						-1.23274	-1.29913
ENSGALG00000011200	THBS2	3	-4.0333				-1.92109																			1.85978
ENSGALG00000011229	SERBP1	3	0.0222168									0.00578595														0.0238436
ENSGALG00000011356	ENSGALG00000011356	3	-1.40441				2.53921											-1.45611
ENSGALG00000011394	CYP2J21	3	-1.27483	0.00933994			0.0222292
ENSGALG00000011958	TEF	3			0.0405725							5.39e-05												0.0450151
ENSGALG00000012361	NIN	3	-2.29806				1.88466													-1.86062
ENSGALG00000012525	FMNL2	3	-1.91971					-1.57066										-1.09518
ENSGALG00000012538	NR4A2	3								-2.49279															-2.40052	-2.26917
ENSGALG00000012934	BICD1	3	-3.32354		0.0171946													-1.08382
ENSGALG00000012992	WNK1	3	-1.00031	0.0209476	0.00648725
ENSGALG00000013376	CAPSL	3					3.87398							1.90559							5.53e-06
ENSGALG00000013537	TPM3	3	-1.26426																	1.96208					0.0114316
ENSGALG00000013537	TPM3	3	1.19e-05																	1.96208					0.0114316
ENSGALG00000013674	TUSC3	3					2.88631	-4.08311										1.7412
ENSGALG00000013948	RASL11B	3																1.33232							1.32619	1.70596
ENSGALG00000014261	UCHL1	3					2.21158	-5.74752										1.76133
ENSGALG00000014442	GAPDH	3	0.030243																				-2.29495		0.023172
ENSGALG00000014463	ACTN2	3	-3.78195				4.09797	7.55506
ENSGALG00000014682	CAST	3	1.17682									0.0370687								0.0369184
ENSGALG00000014988	POPDC2	3	-1.27227															1.10308					-2.3131
ENSGALG00000016325	GSTA3	3	2.98619																	-3.15563			-3.40802
ENSGALG00000016342	MYOM2	3	-2.14376					6.93524										1.4963
ENSGALG00000016491	APOB	3	-5.04055					4.4603															-6.838
ENSGALG00000016655	GYG2	3					3.64188										0	1.30155
ENSGALG00000016797	FHL2	3	-3.74015															0.00664179	2.70077
ENSGALG00000016797	FHL2	3	-3.74015															1.29148	2.70077
ENSGALG00000016902	GPC5	3	-2.74108					-1.66926					2.27473
ENSGALG00000017040	ENSGALG00000017040	3	-3.23044															1.36827							1.42925
ENSGALG00000017048	EXOSC8	3	1.67345																	0.0119612					2.48e-09
ENSGALG00000017804	Y_RNA	3				-2.89509													-2.38168	-2.35293
ENSGALG00000019077	ENSGALG00000019077	3						-2.03737												-2.64885					0.0355288
ENSGALG00000020989	PLA2G1B	3					-5.61619																		-4.0852	-6.47289
ENSGALG00000027165	RSFR	3	1.54787																	-1.66296			-3.39873
ENSGALG00000027365	HIVEP3	3	-1.75762															-1.27423	-1.50613
ENSGALG00000027440	COX20	3		0.00472866													0.0197109	1.38434
ENSGALG00000028759	LYPD6B	3					2.10971											2.42153								4.62247
ENSGALG00000029144	ENSGALG00000029144	3																					8.24571		7.70542	6.47254
ENSGALG00000029203	TNNT1	3	-2.84171					8.05049												2.20505
ENSGALG00000029235	CPNE4	3	-4.04362				3.10616	-4.78123
ENSGALG00000030038	C3	3	-1.9171																-1.21771	-1.58727
ENSGALG00000030357	ABL2	3	-1.10313		0.0372344																				0.000284268
ENSGALG00000030384	ENSGALG00000030384	3	-1.09177		0.011408														0.0209787
ENSGALG00000030554	KCNN3	3						-2.79302											-2.3252	-1.81428
ENSGALG00000030597	KIF11	3		-1.15731														-1.08778		-2.26141
ENSGALG00000030781	CA2	3	1.40344																						2.45829	3.81945
ENSGALG00000031129	HMCN1	3	-4.094				1.72201											-1.23645
ENSGALG00000031274	SLC4A8	3	-2.62026					-3.18534											-2.3214
ENSGALG00000031430	ENSGALG00000031430	3																-1.41191		-2.02762					-1.98523
ENSGALG00000031450	MYO7A	3	-4.86443				3.56024																		1.5053
ENSGALG00000031901	EDBETA	3																					6.86307		8.67604	7.53053
ENSGALG00000032143	CRISPLD2	3	-1.24575				-2.55906											-1.64242
ENSGALG00000033213	ENSGALG00000033213	3																					7.55537		11.241	8.58103
ENSGALG00000033234	JAK3	3	-2.3689															-1.67328		-2.30727
ENSGALG00000033591	ENSGALG00000033591	3	-3.73669	1.33e-08				-6.00999
ENSGALG00000033780	ENSGALG00000033780	3	1.77375															1.05407								0.0415829
ENSGALG00000033925	ENSGALG00000033925	3	-3.11143				2.12805	-5.36123
ENSGALG00000033938	ARHGAP26	3	0.000326728															-1.26253								0.026882
ENSGALG00000034009	AMPD2	3	-3.19477															-1.26459		-1.7945
ENSGALG00000034436	CEL	3					-7.63443																		-5.59365	-8.39009
ENSGALG00000034645	USMG5	3	2.6333		0.0465202													1.4987
ENSGALG00000034751	TRPA1	3	-6.10499				3.75597	-8.70937
ENSGALG00000034811	RPLP2	3					-1.44506		0.00405737									0.0161635
ENSGALG00000034825	CELA1	3					-5.13286																		-6.79513	-6.43256
ENSGALG00000034860	BCHE	3			3.52e-07		2.82889																		1.75296
ENSGALG00000035677	RPL35	3	1.11262				-1.30003				0.0372123
ENSGALG00000035904	ENSGALG00000035904	3		-2.02361														-1.66816	-2.06981
ENSGALG00000035960	ENSGALG00000035960	3	-1.68353	-2.27945														-1.96721
ENSGALG00000036021	MTMR7	3	-3.06746					-4.89133												-2.57416
ENSGALG00000036466	ENSGALG00000036466	3	-4.79414				1.42089											-1.16881
ENSGALG00000036686	PLTP	3	-1.58892										-1.20939		1.55178
ENSGALG00000036925	CADM3	3	-2.58306					-5.06125											-2.6981
ENSGALG00000037625	FBN3	3					2.88603																5.34859		5.89793
ENSGALG00000037646	BRD8	3			0													0.0347494		0.0354429
ENSGALG00000039156	ENSGALG00000039156	3	-1.9057															-1.76197		-2.45098
ENSGALG00000039238	SALL1	3	-4.38324				2.66368	-4.05838
ENSGALG00000039346	ARHGAP39	3						-2.38209										-1.40356	-1.69311
ENSGALG00000040348	EHBP1	3	-2.49562				0.0186473											-1.5039
ENSGALG00000041471	TUBB	3	-3.05559																-1.30852	-1.0277
ENSGALG00000043556	ENSGALG00000043556	3	-3.11212				3.16034																			-4.51739
ENSGALG00000043728	SCN8A	3	-1.27669															-1.32537	-1.81038
ENSGALG00000045424	ENSGALG00000045424	3	-3.5938				1.09203													0.0377787
ENSGALG00000045548	ENSGALG00000045548	3		0.0254297				-6.00752										0.00132964
ENSGALG00000046702	ENSGALG00000046702	3	-6.18873	-4.35156	-3.40236
ENSGALG00000046954	ENSGALG00000046954	3	-3.23411	-3.46583	-2.56446
ENSGALG00000047227	ENSGALG00000047227	3	-2.74633							-1.82151										-5.22553
ENSGALG00000047506	ENSGALG00000047506	3	-3.51559							-2.15115										-3.70569
ENSGALG00000047723	ENSGALG00000047723	3	-2.66472	-2.91907	-2.63432
ENSGALG00000048074	ENSGALG00000048074	3	-2.93808					-4.83578											-2.5051
ENSGALG00000048402	ENSGALG00000048402	3	-5.14174				3.23763	-4.13904
ENSGALG00000048888	ENSGALG00000048888	3	-2.42583				-3.44218																-4.7799
ENSGALG00000049312	ENSGALG00000049312	3	-3.31058				-5.38489																-5.87657
ENSGALG00000049397	ENSGALG00000049397	3													-3.57842										-1.66991	-2.97142
ENSGALG00000049452	ENSGALG00000049452	3	-3.90496				2.69851											-2.39164
ENSGALG00000049498	ENSGALG00000049498	3	-2.43407															-2.35994		-2.11077
ENSGALG00000049504	ENSGALG00000049504	3	-1.96005					4.25748															-4.19204
ENSGALG00000049938	ENSGALG00000049938	3	-4.08264							-1.63775										-4.3226
ENSGALG00000050086	RNF207	3	-2.10966					3.94079												1.38164
ENSGALG00000050187	ENSGALG00000050187	3																					9.70529		10.9536	7.01489
ENSGALG00000050251	ENSGALG00000050251	3	2.29829				-2.82659								-2.92675
ENSGALG00000050326	ENSGALG00000050326	3					-2.8823								-2.65592										-2.67114
ENSGALG00000050376	ENSGALG00000050376	3	-2.90589					-3.92809		-1.90457
ENSGALG00000050477	ENSGALG00000050477	3						-3.60032		-2.80018										-6.88103
ENSGALG00000050659	ENSGALG00000050659	3	-5.90276	-4.3263	-3.33196
ENSGALG00000051167	ENSGALG00000051167	3	-2.65093							-1.71386										-4.49191
ENSGALG00000051271	ENSGALG00000051271	3	-3.32709															-2.23882		-1.26095
ENSGALG00000051588	ENSGALG00000051588	3	-3.06454	-2.74162														-1.93064
ENSGALG00000051946	ENSGALG00000051946	3	-2.18043							-2.01901										-3.2678
ENSGALG00000052142	ENSGALG00000052142	3	-3.21107							-1.85451										-5.36423
ENSGALG00000052192	TUBA1B	3						-2.50714											-1.54753	-1.54014
ENSGALG00000053303	ENSGALG00000053303	3	-2.46633					2.86528									-4.13893
ENSGALG00000053365	ENSGALG00000053365	3	-3.5086															-1.83157		-1.09695
ENSGALG00000053597	MBNL3	3	0.00462495						0.00434969									0.00556986
ENSGALG00000053617	ENSGALG00000053617	3		-2.08883									-1.87841												-1.99786
ENSGALG00000053836	SIPA1	3	-5.67961															-1.9504		-1.74858
ENSGALG00000053864	ENSGALG00000053864	3	-2.23815																				-5.08068			-3.88613
ENSGALG00000053962	ENSGALG00000053962	3	-1.50768	-1.54739														-1.5832
ENSGALG00000054106	ENSGALG00000054106	3	-5.02784															-1.10287	-1.2494
ENSGALG00000054248	ENSGALG00000054248	3	-2.60802	-3.34397	-2.24962
ENSGALG00000054322	ENSGALG00000054322	3	-2.91242		-2.18819														-3.08968
ENSGALG00000054841	Metazoa_SRP	3						-6.71658												-2.60264					5.77253
