# Supplementary material for: The transcriptomic blueprint of molt in rooster using various tissues from Ginkkoridak (Korean long-tailed chicken)
Source: BMC Genomics. 2021 Aug 5;22:594. doi: 10.1186/s12864-021-07903-9 (PMC8340483; doi:10.1186/s12864-021-07903-9)
Supplement: Supplementary file 3 — Additional file 3: Table S3 A. Expression pattern for genes altered during molt in male and female Ginkkoridak blood. Table S3 B. Expression pattern for genes up-regulated during molt in both male and female blood. [file 12864_2021_7903_MOESM3_ESM.xlsx]

## Sheet: Additional file 3
Table S3 A. Expression pattern for genes altered during molt in male and female Ginkkoridak blood.
Functional enrichment analysis was performed on the DGE and DTU gene list and processed using gprofiler with FDR < 0.05, and was further processed using REVIGO with similarity between terms <0.5. The highlighted terms were selected and displayed in the main body of the article.
	Source	Term name	Term ID	Male FDR 0.05	Female FDR 0.05
	GO:BP	Cellular amide metabolic process	GO:0043603	8.89192e-06
	GO:BP	ATP metabolic process	GO:0046034	4.45187e-05
	GO:BP	Generation of precursor metabolites and energy	GO:0006091	0.000767754
	GO:BP	Immune system process	GO:0002376	0.000876532
	GO:BP	Carbohydrate catabolic process	GO:0016052	0.00124586
	GO:BP	DNA conformation change	GO:0071103	0.00165671
	GO:BP	Translation	GO:0006412		0.00191314
	GO:BP	Immune response	GO:0006955	0.00288657
	GO:BP	Nucleobase-containing small molecule metabolic process	GO:0055086	0.00380301
	GO:BP	Cytoplasmic translation	GO:0002181	0.00754067
	GO:CC	Cytosolic ribosome	GO:0022626	4.71107e-29	5.60245e-12
	GO:CC	DNA packaging complex	GO:0044815	1.55482e-07
	GO:CC	Nucleosome	GO:0000786	8.64934e-07
	GO:CC	Ribonucleoprotein complex	GO:1990904	2.97061e-06
	GO:CC	Cytoplasm	GO:0005737	2.97061e-06	2.49606e-06
	GO:CC	Cytosol	GO:0005829	4.93461e-06	0.0185144
	GO:CC	Mitochondrial inner membrane	GO:0005743	1.53774e-05
	GO:CC	Intracellular organelle	GO:0043229		4.26681e-05
	GO:CC	Protein-DNA complex	GO:0032993	6.23469e-05
	GO:CC	Organelle	GO:0043226		0.000429023
	GO:CC	Proteasome core complex	GO:0005839		0.000429023
	GO:CC	Catalytic complex	GO:1902494		0.000509468
	GO:CC	Vacuole	GO:0005773	0.00142973	0.024309
	GO:CC	Polysomal ribosome	GO:0042788	0.00150108	0.000905948
	GO:CC	Non-membrane-bounded organelle	GO:0043228	0.00196782
	GO:CC	Side of membrane	GO:0098552	0.00196782
	GO:CC	Lytic vacuole	GO:0000323	0.00238095	0.0499218
	GO:CC	Intracellular organelle lumen	GO:0070013		0.00240954
	GO:CC	Membrane-enclosed lumen	GO:0031974		0.00240954
	GO:CC	Intracellular	GO:0005622	0.00303659	6.38628e-07
	GO:CC	Presynaptic active zone membrane	GO:0048787	1	0.00349588
	GO:CC	Cytochrome complex	GO:0070069	0.00412052
	GO:CC	Mitochondrion	GO:0005739	0.00606359
	GO:CC	External side of plasma membrane	GO:0009897	0.00614936
	GO:CC	Cell surface	GO:0009986	0.00614936
	GO:CC	Respiratory chain complex IV	GO:0045277	0.00760637
	GO:CC	Organelle membrane	GO:0031090	0.00945791
	GO:CC	Polysome	GO:0005844	0.0380111	0.000429023
	GO:MF	Structural constituent of ribosome	GO:0003735	2.19059e-26	1.73605e-10
	GO:MF	Structural molecule activity	GO:0005198	0.000110756
	GO:MF	Cytochrome-c oxidase activity	GO:0004129	0.00018578
	GO:MF	Oxidoreductase activity, acting on a heme group of donors	GO:0016675	0.00018578
	GO:MF	Heme-copper terminal oxidase activity	GO:0015002	0.00018578
	GO:MF	Protein heterodimerization activity	GO:0046982	0.00170584
	GO:MF	Disordered domain specific binding	GO:0097718	0.00751299
	KEGG	Ribosome	KEGG:03010	1.49972e-23	7.83266e-13
	KEGG	Drug metabolism - other enzymes	KEGG:00983	0.00232043
	KEGG	Lysosome	KEGG:04142	0.00589654
	KEGG	Glycolysis / Gluconeogenesis	KEGG:00010	0.00791008
	KEGG	Metabolic pathways	KEGG:01100	0.00840629
	KEGG	Oxidative phosphorylation	KEGG:00190	0.00840629	0.0183366
	KEGG	Galactose metabolism	KEGG:00052	0.021865
	KEGG	Phagosome	KEGG:04145	0.021865
Table S3 B. Expression pattern for genes up-regulated during molt in both male and female blood.
Functional enrichment analysis was performed on the DGE and DTU gene list and processed using gprofiler with FDR < 0.05, and was further processed using REVIGO with similarity between terms <0.5. The highlighted terms were selected and displayed in the main body of the article.
	Source	Term name	Term ID	FDR 0.05	-Log10(FDR)	Term size	Query size	Intersection size	Effective domain size
	GO:BP	cellular amide metabolic process	GO:0043603	3.97672e-23	22.4005	749	200	57	13579
	GO:BP	cytoplasmic translation	GO:0002181	1.7361e-09	8.76043	76	200	14	13579
	GO:BP	ribosome biogenesis	GO:0042254	6.81509e-07	6.16653	238	200	19	13579
	GO:BP	oxidative phosphorylation	GO:0006119	6.45e-05	4.19044	80	200	10	13579
	GO:BP	rRNA metabolic process	GO:0016072	0.0014626	2.83487	172	200	12	13579
	GO:BP	cellular nitrogen compound biosynthetic process	GO:0044271	0.00881804	2.05463	3190	200	71	13579
	GO:BP	ribonucleoprotein complex subunit organization	GO:0071826	0.00881804	2.05463	150	200	10	13579
	GO:BP	generation of precursor metabolites and energy	GO:0006091	0.0156861	1.80449	301	200	14	13579
	GO:BP	organonitrogen compound metabolic process	GO:1901564	0.0156861	1.80449	4809	200	96	13579
	GO:BP	positive regulation of nucleotide-binding oligomerization domain containing 1 signaling pathway	GO:0070430	0.0204773	1.68873	2	200	2	13579
	GO:BP	gene expression	GO:0010467	0.0328666	1.48324	3901	200	80	13579
	GO:CC	cytosolic ribosome	GO:0022626	2.27471e-55	54.6431	85	217	44	13932
	GO:CC	ribonucleoprotein complex	GO:1990904	1.02713e-21	20.9884	537	217	48	13932
	GO:CC	cytosol	GO:0005829	4.15603e-08	7.38132	2391	217	74	13932
	GO:CC	polysomal ribosome	GO:0042788	5.38931e-07	6.26847	20	217	7	13932
	GO:CC	mitochondrial inner membrane	GO:0005743	8.54086e-07	6.0685	232	217	18	13932
	GO:CC	polysome	GO:0005844	2.68754e-06	5.57064	51	217	9	13932
	GO:CC	cytoplasm	GO:0005737	5.85552e-05	4.23243	7503	217	150	13932
	GO:CC	envelope	GO:0031975	0.000614135	3.21174	696	217	26	13932
	GO:CC	endoplasmic reticulum	GO:0005783	0.00246008	2.60905	897	217	29	13932
	GO:CC	non-membrane-bounded organelle	GO:0043228	0.00922456	2.03505	3206	217	71	13932
	GO:CC	extrinsic component of external side of plasma membrane	GO:0031232	0.0101128	1.99513	3	217	2	13932
	GO:CC	lipopolysaccharide receptor complex	GO:0046696	0.0308902	1.51018	5	217	2	13932
	GO:CC	cornified envelope	GO:0001533	0.0308902	1.51018	5	217	2	13932
	GO:CC	cytochrome complex	GO:0070069	0.0383895	1.41579	19	217	3	13932
	GO:CC	NADH dehydrogenase complex	GO:0030964	0.0471135	1.32685	42	217	4	13932
	GO:MF	structural constituent of ribosome	GO:0003735	5.93603e-53	52.2265	137	186	48	13344
	GO:MF	structural molecule activity	GO:0005198	2.68111e-27	26.5717	565	186	53	13344
	GO:MF	rRNA binding	GO:0019843	5.31392e-07	6.27458	40	186	9	13344
	GO:MF	heme-copper terminal oxidase activity	GO:0015002	8.0717e-06	5.09304	18	186	6	13344
	GO:MF	oxidoreductase activity, acting on a heme group of donors	GO:0016675	8.0717e-06	5.09304	18	186	6	13344
	GO:MF	cytochrome-c oxidase activity	GO:0004129	8.0717e-06	5.09304	18	186	6	13344
	GO:MF	mRNA 5'-UTR binding	GO:0048027	0.00908329	2.04176	21	186	4	13344
	GO:MF	S-(hydroxymethyl)glutathione dehydrogenase activity	GO:0051903	0.00908329	2.04176	2	186	2	13344
	GO:MF	RNA binding	GO:0003723	0.0112943	1.94714	890	186	26	13344
	GO:MF	large ribosomal subunit rRNA binding	GO:0070180	0.0228456	1.6412	3	186	2	13344
	GO:MF	C-C chemokine binding	GO:0019957	0.0374964	1.42601	16	186	3	13344
	GO:MF	enzyme inhibitor activity	GO:0004857	0.0412425	1.38466	233	186	10	13344
	GO:MF	chemokine receptor activity	GO:0004950	0.0422559	1.37411	18	186	3	13344
	KEGG	Oxidative phosphorylation	KEGG:00190	0.00516279	2.28712	111	123	11	4773
Table S3 C. Expression pattern for genes down-regulated during molt in male and up-regulated in female blood.
Functional enrichment analysis was performed on the DGE and DTU gene list and processed using gprofiler with FDR < 0.05, and was further processed using REVIGO with similarity between terms <0.5. The highlighted terms were selected and displayed in the main body of the article.
	Source	Term name	Term ID	FDR 0.05	-Log10(FDR)	Term size	Query size	Intersection size	Effective domain size
	GO:BP	sister chromatid segregation	GO:0000819	0.0327817	1.48437	166	39	5	13579
	GO:BP	regulation of chromosome organization	GO:0033044	0.0327817	1.48437	258	39	6	13579
	GO:BP	regulation of sister chromatid segregation	GO:0033045	0.0327817	1.48437	71	39	4	13579
	GO:BP	chromosome separation	GO:0051304	0.0327817	1.48437	79	39	4	13579
	GO:BP	regulation of chromosome segregation	GO:0051983	0.0327817	1.48437	88	39	4	13579
	GO:CC	chromosome, centromeric region	GO:0000775	0.00920067	2.03618	152	44	5	13932
	GO:CC	chromosomal region	GO:0098687	0.00920067	2.03618	231	44	6	13932
	GO:CC	kinetochore	GO:0000776	0.0149674	1.82485	100	44	4	13932
	GO:CC	condensed chromosome, centromeric region	GO:0000779	0.0209084	1.67968	60	44	3	13932
	GO:CC	condensed chromosome	GO:0000793	0.0209084	1.67968	136	44	4	13932
	GO:CC	condensed chromosome outer kinetochore	GO:0000940	0.0209084	1.67968	12	44	2	13932
	GO:CC	apical part of cell	GO:0045177	0.0209084	1.67968	226	44	5	13932
	GO:MF	kinetochore binding	GO:0043515	0.0317268	1.49857	6	39	2	13344
Table S3 D. Expression pattern for DTU genes during molt overlapping in male and female blood.
Functional enrichment analysis was performed on the DGE and DTU gene list and processed using gprofiler with FDR < 0.05, and was further processed using REVIGO with similarity between terms <0.5. The highlighted terms were selected and displayed in the main body of the article.
	Source	Term name	Term ID	FDR 0.05	-Log10(FDR)	Term size	Query size	Intersection size	Effective domain size
	GO:CC	Intracellular	GO:0005622	0.00609743	2.21485	10264	52	50	13932
	GO:CC	Cytoplasm	GO:0005737	0.0140964	1.85089	7503	52	41	13932
	GO:CC	CIA complex	GO:0097361	0.0140964	1.85089	5	52	2	13932
	GO:CC	Vacuole	GO:0005773	0.0191032	1.71889	348	52	7	13932
	GO:CC	Cytoplasmic stress granule	GO:0010494	0.0322396	1.49161	45	52	3	13932
	GO:CC	Phagophore assembly site membrane	GO:0034045	0.0322396	1.49161	11	52	2	13932
	GO:CC	Endosome	GO:0005768	0.0371328	1.43024	557	52	8	13932
	KEGG	Endocytosis	KEGG:04144	0.00338562	2.47036	222	24	7	4773
