# Supplementary material for: The transcriptomic blueprint of molt in rooster using various tissues from Ginkkoridak (Korean long-tailed chicken)
Source: BMC Genomics. 2021 Aug 5;22:594. doi: 10.1186/s12864-021-07903-9 (PMC8340483; doi:10.1186/s12864-021-07903-9)
Supplement: Supplementary file 4 — Additional file 4: Table S4 A. Expression pattern for genes altered during molt in male Ginkkoridak in at least two of the epithelial tissues cluster (craw, tongue, earlobe, shin skin, muscle and tail skins). Table S4 B. Expression pattern for genes altered during molt in male Ginkkoridak in at least two of the nervous tissues cluster (cerebrum, cerebellum, hypothalamus, eye, meninges). [file 12864_2021_7903_MOESM4_ESM.xlsx]

## Sheet: Additional file 4
Table S4 A. Expression pattern for genes altered during molt in male Ginkkoridak in at least two of the epithelial tissues cluster (craw, tongue, earlobe, shin skin, muscle and tail skins).
Functional enrichment analysis was performed on the DGE and DTU gene list and processed using gprofiler with FDR < 0.05, and was further processed using REVIGO with similarity between terms <0.5. The highlighted terms were selected and displayed in the main body of the article.
	Source	Term name	Term ID	FDR 0.05	-Log10(FDR)	Term size	Query size	Intersection size	Effective domain size
	GO:BP	cytoskeleton organization	GO:0007010	0.0466619	1.33104	1217	37	12	13579
	GO:CC	intermediate filament	GO:0005882	6.94017e-13	12.1586	210	38	13	13932
	GO:CC	intermediate filament cytoskeleton	GO:0045111	1.66916e-12	11.7775	237	38	13	13932
	GO:CC	polymeric cytoskeletal fiber	GO:0099513	4.65849e-09	8.33176	566	38	14	13932
	GO:CC	supramolecular polymer	GO:0099081	5.5239e-08	7.25775	711	38	14	13932
	GO:CC	supramolecular fiber	GO:0099512	5.5239e-08	7.25775	709	38	14	13932
	GO:CC	supramolecular complex	GO:0099080	1.71095e-07	6.76676	936	38	15	13932
	GO:CC	cytoskeleton	GO:0005856	0.00029571	3.52913	1685	38	15	13932
	GO:CC	non-membrane-bounded organelle	GO:0043228	0.000947631	3.02336	3206	38	20	13932
	GO:CC	intracellular non-membrane-bounded organelle	GO:0043232	0.000947631	3.02336	3206	38	20	13932
	GO:CC	keratin filament	GO:0045095	0.0134779	1.87038	18	38	2	13932
	GO:MF	structural constituent of cytoskeleton	GO:0005200	5.03515e-10	9.29799	188	38	11	13344
	GO:MF	structural molecule activity	GO:0005198	2.25389e-07	6.64707	565	38	13	13344
	GO:MF	selenium binding	GO:0008430	0.00986071	2.00609	7	38	2	13344
Table S4 B. Expression pattern for genes altered during molt in male Ginkkoridak in at least two of the nervous tissues cluster (cerebrum, cerebellum, hypothalamus, eye, meninges).
Functional enrichment analysis was performed on the DGE and DTU gene list and processed using gprofiler with FDR < 0.05, and was further processed using REVIGO with similarity between terms <0.5. The highlighted terms were selected and displayed in the main body of the article.
	Source	Term name	Term ID	FDR 0.05	-Log10(FDR)	Term size	Query size	Intersection size	Effective domain size
	GO:CC	cytosolic large ribosomal subunit	GO:0022625	0.0348048	1.45836	43	13	2	13932
	GO:MF	isomerase activity	GO:0016853	0.00978684	2.00936	121	11	3	13344
	GO:MF	inositol-1,3,4-trisphosphate 6-kinase activity	GO:0052725	0.0118155	1.92755	1	11	1	13344
	GO:MF	peptidyl-prolyl cis-trans isomerase activity	GO:0003755	0.0118155	1.92755	36	11	2	13344
	GO:MF	inositol-1,3,4-trisphosphate 5-kinase activity	GO:0052726	0.0118155	1.92755	1	11	1	13344
	GO:MF	inositol tetrakisphosphate 1-kinase activity	GO:0047325	0.0118155	1.92755	1	11	1	13344
	GO:MF	acetylcholinesterase activity	GO:0003990	0.0157482	1.80277	2	11	1	13344
	GO:MF	inositol tetrakisphosphate kinase activity	GO:0051765	0.0157482	1.80277	2	11	1	13344
	GO:MF	inositol trisphosphate kinase activity	GO:0051766	0.021252	1.6726	3	11	1	13344
	GO:MF	cholinesterase activity	GO:0004104	0.0257504	1.58922	4	11	1	13344
	GO:MF	potassium channel inhibitor activity	GO:0019870	0.0294946	1.53026	5	11	1	13344
	GO:MF	structural constituent of ribosome	GO:0003735	0.0358316	1.44573	137	11	2	13344
	GO:MF	ubiquitin-ubiquitin ligase activity	GO:0034450	0.0441591	1.35498	10	11	1	13344
	GO:MF	cyclosporin A binding	GO:0016018	0.0457006	1.34008	11	11	1	13344
	GO:MF	structural molecule activity	GO:0005198	0.046142	1.3359	565	11	3	13344
Table S4 C. Expression pattern for genes altered during molt in male Ginkkoridak meninges.
Functional enrichment analysis was performed on the DGE and DTU gene list and processed using gprofiler with FDR < 0.05, and was further processed using REVIGO with similarity between terms <0.5. The highlighted terms were selected and displayed in the main body of the article.
	Source	Term name	Term ID	FDR 0.05	-Log10(FDR)	Term size	Query size	Intersection size	Effective domain size
	GO:BP	cilium movement	GO:0003341	1.15827e-25	24.9362	99	750	44	13579
	GO:BP	cilium assembly	GO:0060271	1.0564e-24	23.9762	247	750	66	13579
	GO:BP	cell projection organization	GO:0030030	3.90461e-13	12.4084	1025	750	120	13579
	GO:BP	microtubule-based process	GO:0007017	3.79406e-09	8.4209	679	750	82	13579
	GO:BP	movement of cell or subcellular component	GO:0006928	4.12165e-09	8.38493	1366	750	134	13579
	GO:BP	extracellular transport	GO:0006858	7.6368e-07	6.11709	21	750	11	13579
	GO:BP	cytoplasmic translation	GO:0002181	2.52633e-05	4.59751	76	750	18	13579
	GO:BP	determination of left/right symmetry	GO:0007368	3.29505e-05	4.48214	86	750	19	13579
	GO:BP	cellular amide metabolic process	GO:0043603	0.000377176	3.42346	749	750	72	13579
	GO:BP	localization of cell	GO:0051674	0.000468835	3.32898	1040	750	92	13579
	GO:BP	locomotion	GO:0040011	0.00269694	2.56913	1162	750	97	13579
	GO:BP	localization	GO:0051179	0.0037963	2.42064	4500	750	300	13579
	GO:BP	monocarboxylic acid transport	GO:0015718	0.0038091	2.41918	110	750	18	13579
	GO:BP	cell-cell adhesion via plasma-membrane adhesion molecules	GO:0098742	0.00496182	2.30436	177	750	24	13579
	GO:BP	exocrine system development	GO:0035272	0.0481187	1.31769	35	750	8	13579
	GO:CC	cilium	GO:0005929	8.45599e-27	26.0728	439	758	91	13932
	GO:CC	cytosolic ribosome	GO:0022626	5.50182e-20	19.2595	85	758	35	13932
	GO:CC	cell projection	GO:0042995	3.52045e-19	18.4534	1399	758	161	13932
	GO:CC	cytoplasmic region	GO:0099568	1.2475e-13	12.904	171	758	40	13932
	GO:CC	dynein complex	GO:0030286	1.48587e-06	5.82802	50	758	15	13932
	GO:CC	intrinsic component of membrane	GO:0031224	8.75127e-06	5.05793	4422	758	305	13932
	GO:CC	integral component of membrane	GO:0016021	1.62813e-05	4.78831	4352	758	299	13932
	GO:CC	polysome	GO:0005844	6.53544e-05	4.18472	51	758	13	13932
	GO:CC	polysomal ribosome	GO:0042788	0.000141345	3.84972	20	758	8	13932
	GO:CC	ribonucleoprotein complex	GO:1990904	0.00042368	3.37296	537	758	53	13932
	GO:CC	basement membrane	GO:0005604	0.00044388	3.35273	70	758	14	13932
	GO:CC	integral component of plasma membrane	GO:0005887	0.00171836	2.76489	934	758	78	13932
	GO:CC	extracellular region	GO:0005576	0.00173122	2.76165	1475	758	113	13932
	GO:CC	cluster of actin-based cell projections	GO:0098862	0.0131994	1.87945	99	758	14	13932
	GO:CC	integral component of presynaptic membrane	GO:0099056	0.0131994	1.87945	15	758	5	13932
	GO:CC	photoreceptor inner segment	GO:0001917	0.0259649	1.58561	34	758	7	13932
	GO:CC	synapse	GO:0045202	0.0392459	1.40621	820	758	63	13932
	GO:MF	structural constituent of ribosome	GO:0003735	1.47757e-16	15.8305	137	745	41	13344
	GO:MF	structural molecule activity	GO:0005198	1.01926e-05	4.99172	565	745	65	13344
	GO:MF	microtubule motor activity	GO:0003777	0.00249859	2.60231	71	745	15	13344
	GO:MF	carboxylic ester hydrolase activity	GO:0052689	0.00804575	2.09443	110	745	18	13344
	GO:MF	ubiquitin ligase inhibitor activity	GO:1990948	0.00850728	2.07021	5	745	4	13344
	KEGG	Ribosome	KEGG:03010	1.0563e-20	19.9762	117	257	40	4773
Table S4 D. Expression pattern for genes altered during molt in male Ginkkoridak lungs.
Functional enrichment analysis was performed on the DGE and DTU gene list and processed using gprofiler with FDR < 0.05, and was further processed using REVIGO with similarity between terms <0.5. The highlighted terms were selected and displayed in the main body of the article.
	Source	Term name	Term ID	FDR 0.05	-Log10(FDR)	Term size	Query size	Intersection size	Effective domain size
	GO:BP	immune response	GO:0006955	3.64988e-32	31.4377	810	56	39	13579
	GO:BP	immune system process	GO:0002376	3.24191e-24	23.4892	1440	56	40	13579
	GO:BP	phagocytosis, recognition	GO:0006910	4.5696e-22	21.3401	90	56	17	13579
	GO:BP	defense response to bacterium	GO:0042742	1.29418e-21	20.888	185	56	20	13579
	GO:BP	membrane invagination	GO:0010324	1.90792e-21	20.7194	128	56	18	13579
	GO:BP	cell recognition	GO:0008037	8.05781e-19	18.0938	148	56	17	13579
	GO:BP	response to biotic stimulus	GO:0009607	8.79904e-14	13.0556	734	56	23	13579
	GO:BP	defense response	GO:0006952	4.59526e-13	12.3377	795	56	23	13579
	GO:BP	cell activation	GO:0001775	4.69262e-13	12.3286	624	56	21	13579
	GO:BP	interspecies interaction between organisms	GO:0044419	8.32937e-13	12.0794	915	56	24	13579
	GO:BP	positive regulation of immune system process	GO:0002684	3.87724e-12	11.4115	532	56	19	13579
	GO:BP	response to stimulus	GO:0050896	4.81235e-12	11.3176	5711	56	50	13579
	GO:BP	membrane organization	GO:0061024	9.90164e-11	10.0043	557	56	18	13579
	GO:BP	response to external stimulus	GO:0009605	7.62784e-10	9.1176	1514	56	26	13579
	GO:BP	vesicle-mediated transport	GO:0016192	4.35877e-09	8.36064	1128	56	22	13579
	GO:BP	positive regulation of response to stimulus	GO:0048584	2.50628e-07	6.60097	1399	56	22	13579
	GO:BP	cell surface receptor signaling pathway	GO:0007166	2.49403e-06	5.6031	1888	56	24	13579
	GO:BP	regulation of response to stimulus	GO:0048583	2.82477e-06	5.54902	2557	56	28	13579
	GO:BP	signaling	GO:0023052	0.00838778	2.07635	4234	56	30	13579
	GO:BP	cell communication	GO:0007154	0.00913836	2.03913	4259	56	30	13579
	GO:BP	cellular response to corticotropin-releasing hormone stimulus	GO:0071376	0.00913836	2.03913	8	56	2	13579
	GO:CC	extracellular space	GO:0005615	2.00885e-29	28.6971	1010	57	39	13932
	GO:CC	immunoglobulin complex	GO:0019814	1.76181e-25	24.754	84	57	18	13932
	GO:CC	extracellular region	GO:0005576	4.49814e-25	24.347	1475	57	40	13932
	GO:CC	external side of plasma membrane	GO:0009897	2.82907e-15	14.5484	304	57	18	13932
	GO:CC	side of membrane	GO:0098552	5.99971e-14	13.2219	429	57	19	13932
	GO:CC	cell surface	GO:0009986	8.36696e-12	11.0774	569	57	19	13932
	GO:MF	immunoglobulin receptor binding	GO:0034987	7.4874e-28	27.1257	84	40	18	13344
	GO:MF	antigen binding	GO:0003823	3.15443e-25	24.5011	92	40	17	13344
	GO:MF	signaling receptor binding	GO:0005102	1.06736e-13	12.9717	1082	40	23	13344
	KEGG	Cardiac muscle contraction	KEGG:04260	0.0124734	1.90402	63	6	2	4773
	KEGG	MAPK signaling pathway	KEGG:04010	0.0124734	1.90402	249	6	3	4773
	KEGG	Adrenergic signaling in cardiomyocytes	KEGG:04261	0.0302925	1.51866	122	6	2	4773
Table S4 E. Expression pattern for genes altered during molt in male Ginkkoridak in at least two of the muscle tissues cluster (heart, breast and tail muscle).
Functional enrichment analysis was performed on the DGE and DTU gene list and processed using gprofiler with FDR < 0.01, and was further processed using REVIGO with similarity between terms <0.5. The highlighted terms were selected and displayed in the main body of the article.
	Source	Term name	Term ID	FDR 0.05	-Log10(FDR)	Term size	Query size	Intersection size	Effective domain size
	GO:BP	actin filament severing	GO:0051014	0.00317067	2.49885	12	45	3	13579
	GO:BP	protein processing in phagocytic vesicle	GO:1900756	0.00317067	2.49885	2	45	2	13579
	GO:BP	regulation of protein processing in phagocytic vesicle	GO:1903921	0.00317067	2.49885	2	45	2	13579
	GO:BP	positive regulation of protein processing in phagocytic vesicle	GO:1903923	0.00317067	2.49885	2	45	2	13579
	KEGG	Phagosome	KEGG:04145	0.00651855	2.18585	129	21	5	4773
Table S4 F. Expression pattern for genes altered during molt in male Ginkkoridak heart.
Functional enrichment analysis was performed on the DGE and DTU gene list and processed using gprofiler with FDR < 0.05, and was further processed using REVIGO with similarity between terms <0.5. The highlighted terms were selected and displayed in the main body of the article.
	Source	Term name	Term ID	FDR 0.05	-Log10(FDR)	Term size	Query size	Intersection size	Effective domain size
	GO:BP	oxidation-reduction process	GO:0055114	1.46216e-09	8.83501	780	533	75	13579
	GO:BP	ATP metabolic process	GO:0046034	0.00010382	3.98372	172	533	24	13579
	GO:BP	monocarboxylic acid metabolic process	GO:0032787	0.000274304	3.56177	381	533	37	13579
	GO:BP	small molecule catabolic process	GO:0044282	0.000394827	3.40359	229	533	26	13579
	GO:BP	cellular lipid metabolic process	GO:0044255	0.000394827	3.40359	707	533	55	13579
	GO:BP	generation of precursor metabolites and energy	GO:0006091	0.000744886	3.12791	301	533	30	13579
	GO:BP	electron transport chain	GO:0022900	0.000768195	3.11453	105	533	16	13579
	GO:BP	small molecule metabolic process	GO:0044281	0.00126802	2.89687	1242	533	80	13579
	GO:BP	mitochondrial respiratory chain complex assembly	GO:0033108	0.00209295	2.67924	67	533	12	13579
	GO:BP	actin filament-based process	GO:0030029	0.00542203	2.26584	606	533	45	13579
	GO:BP	organophosphate metabolic process	GO:0019637	0.00701467	2.15399	690	533	49	13579
	GO:BP	sulfur compound metabolic process	GO:0006790	0.00942163	2.02587	207	533	21	13579
	GO:BP	actin cytoskeleton organization	GO:0030036	0.00942163	2.02587	552	533	41	13579
	GO:BP	cation transport	GO:0006812	0.00942163	2.02587	801	533	54	13579
	GO:CC	mitochondrion	GO:0005739	2.4533e-21	20.6102	1077	552	116	13932
	GO:CC	mitochondrial protein complex	GO:0098798	1.71026e-15	14.7669	206	552	41	13932
	GO:CC	organelle envelope	GO:0031967	1.06376e-11	10.9732	696	552	71	13932
	GO:CC	envelope	GO:0031975	1.06376e-11	10.9732	696	552	71	13932
	GO:CC	respirasome	GO:0070469	9.38214e-09	8.0277	70	552	18	13932
	GO:CC	oxidoreductase complex	GO:1990204	6.69559e-08	7.17421	89	552	19	13932
	GO:CC	cytoplasm	GO:0005737	6.69559e-08	7.17421	7503	552	365	13932
	GO:CC	NADH dehydrogenase complex	GO:0030964	0.000143007	3.84464	42	552	10	13932
	GO:CC	intracellular	GO:0005622	0.00084413	3.07359	10264	552	447	13932
	GO:CC	actomyosin	GO:0042641	0.00221305	2.65501	57	552	10	13932
	GO:CC	cell junction	GO:0030054	0.00676126	2.16997	1250	552	74	13932
	GO:CC	cell-substrate junction	GO:0030055	0.00911602	2.04019	140	552	15	13932
	GO:CC	focal adhesion	GO:0005925	0.0145774	1.83632	133	552	14	13932
	GO:CC	podosome	GO:0002102	0.04626	1.33479	17	552	4	13932
	GO:CC	cell leading edge	GO:0031252	0.0462232	1.33514	261	552	20	13932
	GO:MF	oxidoreductase activity	GO:0016491	2.37265e-10	9.62477	617	511	64	13344
	GO:MF	actin binding	GO:0003779	0.000331692	3.47926	335	511	33	13344
	GO:MF	oxidoreductase activity, acting on the CH-CH group of donors	GO:0016627	0.000776924	3.10962	50	511	11	13344
	GO:MF	NADH dehydrogenase activity	GO:0003954	0.000964418	3.01573	26	511	8	13344
	GO:MF	nucleotide binding	GO:0000166	0.00289398	2.5385	1722	511	98	13344
	GO:MF	oxidoreductase activity, acting on NAD(P)H	GO:0016651	0.00289398	2.5385	72	511	12	13344
	GO:MF	catalytic activity	GO:0003824	0.00289398	2.5385	4943	511	234	13344
	GO:MF	nucleoside phosphate binding	GO:1901265	0.00289398	2.5385	1722	511	98	13344
	KEGG	Oxidative phosphorylation	KEGG:00190	1.96924e-09	8.7057	111	221	25	4773
	KEGG	Metabolic pathways	KEGG:01100	9.78124e-07	6.00961	1280	221	97	4773
	KEGG	Fatty acid degradation	KEGG:00071	3.98835e-05	4.39921	32	221	10	4773
	KEGG	Carbon metabolism	KEGG:01200	0.00176668	2.75284	102	221	15	4773
	KEGG	Cardiac muscle contraction	KEGG:04260	0.00294144	2.53144	63	221	11	4773
Table S4 G. Expression pattern for genes altered during molt in male Ginkkoridak bone marrow.
Functional enrichment analysis was performed on the DGE and DTU gene list and processed using gprofiler with FDR < 0.05, and was further processed using REVIGO with similarity between terms <0.5. The highlighted terms were selected and displayed in the main body of the article.
	Source	Term name	Term ID	FDR 0.05	-Log10(FDR)	Term size	Query size	Intersection size	Effective domain size
	GO:BP	chemical synaptic transmission	GO:0007268	1.93257e-27	26.7139	425	615	83	13579
	GO:BP	nervous system development	GO:0007399	2.93222e-22	21.5328	1526	615	159	13579
	GO:BP	neurotransmitter transport	GO:0006836	4.84794e-15	14.3144	135	615	35	13579
	GO:BP	regulation of neurotransmitter levels	GO:0001505	6.54155e-14	13.1843	146	615	35	13579
	GO:BP	multicellular organismal process	GO:0032501	5.78233e-13	12.2379	4463	615	294	13579
	GO:BP	synapse organization	GO:0050808	1.65345e-12	11.7816	274	615	46	13579
	GO:BP	cation transport	GO:0006812	1.43925e-11	10.8419	801	615	85	13579
	GO:BP	vesicle-mediated transport in synapse	GO:0099003	2.27159e-11	10.6437	142	615	31	13579
	GO:BP	synaptic vesicle cycle	GO:0099504	2.27159e-11	10.6437	133	615	30	13579
	GO:BP	cell projection organization	GO:0030030	7.4052e-11	10.1305	1025	615	98	13579
	GO:BP	cell junction organization	GO:0034330	2.14422e-10	9.66873	466	615	58	13579
	GO:BP	regulation of biological quality	GO:0065008	2.83448e-10	9.54753	2583	615	187	13579
	GO:BP	regulation of transport	GO:0051049	6.90263e-10	9.16099	1067	615	98	13579
	GO:BP	behavior	GO:0007610	8.23137e-10	9.08453	392	615	51	13579
	GO:BP	localization	GO:0051179	1.82606e-08	7.73849	4500	615	277	13579
	GO:BP	developmental process	GO:0032502	1.00061e-07	6.99974	3940	615	246	13579
	GO:BP	regulation of localization	GO:0032879	2.57905e-07	6.58854	1718	615	128	13579
	GO:BP	catecholamine secretion	GO:0050432	2.59383e-07	6.58606	31	615	12	13579
	GO:BP	cell junction assembly	GO:0034329	9.00991e-07	6.04528	281	615	36	13579
	GO:BP	actomyosin structure organization	GO:0031032	2.78606e-06	5.55501	160	615	25	13579
	GO:BP	cell-cell adhesion via plasma-membrane adhesion molecules	GO:0098742	1.82742e-05	4.73816	177	615	25	13579
	GO:BP	locomotory behavior	GO:0007626	0.000100949	3.9959	158	615	22	13579
	GO:BP	signaling	GO:0023052	0.000118277	3.9271	4234	615	244	13579
	GO:BP	detection of temperature stimulus	GO:0016048	0.000123126	3.90965	11	615	6	13579
	GO:BP	cell communication	GO:0007154	0.000264989	3.57677	4259	615	243	13579
	GO:BP	actin filament-based process	GO:0030029	0.000462689	3.33471	606	615	51	13579
	GO:BP	gamma-aminobutyric acid signaling pathway	GO:0007214	0.00105517	2.97668	22	615	7	13579
	GO:BP	protein localization to synapse	GO:0035418	0.00118772	2.92529	57	615	11	13579
	GO:BP	cellular localization	GO:0051641	0.00234403	2.63004	1989	615	124	13579
	GO:BP	organic hydroxy compound transport	GO:0015850	0.00329981	2.48151	162	615	19	13579
	GO:BP	cellular response to calcium ion	GO:0071277	0.00580057	2.23653	48	615	9	13579
	GO:BP	phosphagen metabolic process	GO:0006599	0.00737719	2.13211	4	615	3	13579
	GO:BP	phosphocreatine biosynthetic process	GO:0046314	0.00737719	2.13211	4	615	3	13579
	GO:BP	cellular component organization or biogenesis	GO:0071840	0.00968589	2.01386	4748	615	254	13579
	GO:CC	synapse	GO:0045202	5.60496e-45	44.2514	820	629	143	13932
	GO:CC	neuron projection	GO:0043005	2.92141e-44	43.5344	791	629	139	13932
	GO:CC	cell junction	GO:0030054	4.36037e-39	38.3605	1250	629	169	13932
	GO:CC	cell projection	GO:0042995	6.58183e-25	24.1817	1399	629	154	13932
	GO:CC	sarcomere	GO:0030017	1.96597e-22	21.7064	121	629	40	13932
	GO:CC	cell body	GO:0044297	6.38102e-20	19.1951	232	629	51	13932
	GO:CC	synaptic membrane	GO:0097060	6.72147e-18	17.1725	201	629	45	13932
	GO:CC	transmembrane transporter complex	GO:1902495	4.62921e-14	13.3345	231	629	43	13932
	GO:CC	transporter complex	GO:1990351	1.1462e-13	12.9407	237	629	43	13932
	GO:CC	cell periphery	GO:0071944	2.54185e-13	12.5949	3468	629	242	13932
	GO:CC	exocytic vesicle	GO:0070382	2.218e-10	9.65404	135	629	28	13932
	GO:CC	membrane	GO:0016020	9.10204e-10	9.04086	6623	629	379	13932
	GO:CC	integral component of membrane	GO:0016021	2.44043e-08	7.61253	4352	629	266	13932
	GO:CC	supramolecular complex	GO:0099080	5.12154e-05	4.2906	936	629	72	13932
	GO:CC	site of polarized growth	GO:0030427	0.000198212	3.70287	74	629	13	13932
	GO:CC	GABA receptor complex	GO:1902710	0.00137378	2.86208	20	629	6	13932
	GO:CC	actin cytoskeleton	GO:0015629	0.00221834	2.65397	401	629	34	13932
	GO:CC	muscle tendon junction	GO:0005927	0.00241241	2.61755	4	629	3	13932
	GO:CC	sarcoplasm	GO:0016528	0.00241241	2.61755	40	629	8	13932
	GO:MF	cytoskeletal protein binding	GO:0008092	2.56673e-12	11.5906	743	613	85	13344
	GO:MF	gated channel activity	GO:0022836	1.01788e-11	10.9923	266	613	45	13344
	GO:MF	protein binding	GO:0005515	9.44645e-09	8.02473	6570	613	379	13344
	GO:MF	transporter activity	GO:0005215	2.31479e-08	7.63549	1014	613	91	13344
	GO:MF	calcium ion binding	GO:0005509	2.36662e-06	5.62587	553	613	55	13344
	GO:MF	phosphatidylserine binding	GO:0001786	0.000681548	3.1665	36	613	9	13344
	GO:MF	neurotransmitter receptor activity	GO:0030594	0.00178185	2.74913	92	613	14	13344
	GO:MF	calcium-dependent ATPase activity	GO:0030899	0.00650286	2.1869	4	613	3	13344
	GO:MF	creatine kinase activity	GO:0004111	0.00650286	2.1869	4	613	3	13344
	GO:MF	phosphotransferase activity, nitrogenous group as acceptor	GO:0016775	0.00650286	2.1869	4	613	3	13344
	GO:MF	lipid binding	GO:0008289	0.00868591	2.06118	520	613	41	13344
	KEGG	Neuroactive ligand-receptor interaction	KEGG:04080	0.00362857	2.44026	325	173	27	4773
	KEGG	Cardiac muscle contraction	KEGG:04260	0.00404453	2.39313	63	173	10	4773
	KEGG	Adrenergic signaling in cardiomyocytes	KEGG:04261	0.0152953	1.81544	122	173	13	4773
	KEGG	Cell adhesion molecules	KEGG:04514	0.0182331	1.73914	112	173	12	4773
