# Supplementary material for: The transcriptomic blueprint of molt in rooster using various tissues from Ginkkoridak (Korean long-tailed chicken)
Source: BMC Genomics. 2021 Aug 5;22:594. doi: 10.1186/s12864-021-07903-9 (PMC8340483; doi:10.1186/s12864-021-07903-9)
Supplement: Supplementary file 5 — Additional file 5: Table S5 A. Overall mapping data of miRNA in Ginkkoridak blood. Table S5 B. Sequence length distribution. [file 12864_2021_7903_MOESM5_ESM.xlsx]

## Sheet: Additional file 5
Table S5 A. Overall mapping data of miRNA in Ginkkoridak blood.												Table S5 B. Sequence length distribution
	Sample	Status	Raw reads	Reads_Post pre-process	%_Reads_Post pre-process	Reads_Post mapper.pl	Mapped	Unmapped	%_Mapped	%_Unmapped			Read counts		Sequence Length (bp)
	F1	BM	44711989	36664166	82.0007	35617906	30580616	5037290	85.857	14.143			Samples	Status	18	19	20	21	22	23	24	25	26	27	28	29	30	31	32	Total
	F2	BM	42528102	37367573	87.8656	36300845	31758602	4542243	87.487	12.513			F_1	BM	682008	628580	1943030	5299034	14331068	9007024	2986724	478950	292511	286733	243075	163871	126506	95720	99332	36664166
	F3	BM	38471805	27767586	72.1765	26718649	22478115	4240534	84.129	15.871			F_2	BM	444331	412654	1845065	4386160	14771422	9948650	3345054	501788	318568	333068	351487	228580	187056	147825	145865	37367573
	F4	BM	43333360	39144921	90.3344	38290894	32891975	5398919	85.9	14.1			F_3	BM	815265	628843	1861628	3984842	11732726	5442023	2042483	316643	198794	180780	162225	118464	102114	87649	93107	27767586
	F5	BM	46885936	42912658	91.5257	42707484	37476392	5231092	87.751	12.249			F_4	BM	522534	528559	1829796	5186063	15671910	9621261	3486785	586405	356252	355615	355866	226004	167998	124369	125504	39144921
	F6	DM	96915990	85598969	88.3229	84592498	76832897	7759601	90.827	9.173			F_5	BM	228331	263722	727353	3335956	18233557	14573968	2359727	619761	445541	523471	533765	316111	262317	230035	259043	42912658
	F7	DM	86742035	74251162	85.6	73629090	66399653	7229437	90.181	9.819			F_6	DM	306363	389807	1685123	9931842	39618642	26283607	5221991	615036	300568	296784	335749	238103	127635	125988	121731	85598969
	F8	DM	83963775	77585726	92.4038	74864012	61777268	13086744	82.519	17.481			F_7	DM	165442	238840	1127295	7872923	29767845	26302125	5639512	669199	321431	395114	591860	392272	243069	251319	272916	74251162
	F9	DM	84435318	49297268	58.3847	48950777	42301411	6649366	86.416	13.584			F_8	DM	365353	788578	3621082	8055283	34614259	21653565	5547983	863075	484425	395060	395353	286395	232143	149612	133560	77585726
	F10	DM	93622235	77649120	82.9388	76812440	69818025	6994415	90.894	9.106			F_9	DM	94428	126360	696312	5059782	17004716	18149400	4055840	570423	478143	569522	856796	555773	359357	338808	381608	49297268
	M1	BM	41890222	26498875	63.2579	26356277	18717689	7638588	71.018	28.982			F_10	DM	183729	259754	1566586	10063420	27729616	30327905	4748363	479608	267527	418430	687728	382136	202957	172371	158990	77649120
	M2	BM	47344649	42158759	89.0465	41699613	32544888	9154725	78.046	21.954			M_1	BM	124924	147731	451010	1804885	6599006	8837037	2108210	761759	777644	792142	809404	649677	769010	821504	1044932	26498875
	M3	BM	56367502	45506463	80.7317	45283535	32420436	12863099	71.594	28.406			M_2	BM	654634	612221	1493236	5476952	13084531	13259807	2821678	854089	936979	999363	678226	448086	341050	246287	251620	42158759
	M4	BM	54976066	44488138	80.9227	44101010	33455335	10645675	75.861	24.139			M_3	BM	219787	288512	841375	3046616	15519051	11009083	4187933	1580275	1224888	1440858	1384032	1233055	1286970	1029931	1214097	45506463
	M5	BM	44716305	33722587	75.4145	33394383	26221114	7173269	78.52	21.48			M_4	BM	463064	517798	1410969	3508833	19645575	7769869	3617579	1233128	786497	961358	902880	662764	763459	881279	1363086	44488138
	M6	DM	88064526	77986587	88.5562	76949168	66484676	10464492	86.401	13.599			M_5	BM	451904	409272	1173613	3458492	11556555	9547437	3079743	779083	572050	620024	615677	450627	387720	310408	309982	33722587
	M7	DM	100393312	69808137	69.5346	69074432	59263886	9810546	85.797	14.203			M_6	DM	282968	391667	1780027	7234605	32045304	23886007	7529976	1138226	622854	717019	777268	486626	464504	335416	294120	77986587
	M8	DM	94699771	82181486	86.7811	81135347	71064545	10070802	87.588	12.412			M_7	DM	142299	281015	1255231	6942634	25669083	21929495	7839426	1162988	611044	531382	865091	726534	599849	667765	584301	69808137
	M9	DM	94237562	85525504	90.7552	84174869	77381853	6793016	91.93	8.07			M_8	DM	189599	338578	1749809	10168863	31872379	26123098	6428552	852454	463460	666170	968653	777257	550137	536470	496007	82181486
	M10	DM	84226367	70270301	83.4303	69493275	61037413	8455862	87.832	12.168			M_9	DM	468580	705590	2344200	14475610	36983308	24663971	4627409	445988	147311	140737	200121	112384	74350	70418	65527	85525504
		Total	1368526827	1126385986	82.3065	1110146504	950906789	159239715	85.656	14.344			M_10	DM	177016	305776	1427054	7742377	27996498	22853756	5841602	775734	357852	459144	608190	479481	395617	443001	407203	70270301
														Total	6982559	8263857	30829794	127035172	444447051	341189088	87516570	15284612	9964339	11082774	12323446	8934200	7643818	7066175	7822531	1126385986
														Average	349128	413193	1.54149e+06	6.35176e+06	2.22224e+07	1.70595e+07	4.37583e+06	764231	498217	554139	616172	446710	382191	353309	391127
														SER	45007	40723	150061	683653	2.12306e+06	1.7219e+06	372283	68280.5	58540.8	68308.9	66693.4	59109.5	64693.6	62713.1	83193.7
