# Supplementary material for: The transcriptomic blueprint of molt in rooster using various tissues from Ginkkoridak (Korean long-tailed chicken)
Source: BMC Genomics. 2021 Aug 5;22:594. doi: 10.1186/s12864-021-07903-9 (PMC8340483; doi:10.1186/s12864-021-07903-9)
Supplement: Supplementary file 6 — Additional file 6: Table S6 A. Identified miRNAs from all samples in Ginkkoridak blood. Table S6 B. Differentially expressed miRNAs in Ginkkoridak. (Before molt VS During molt). [file 12864_2021_7903_MOESM6_ESM.xlsx]

## Sheet: Additional file 6
Table S6 A. Identified miRNAs from all samples in Ginkkoridak blood.								Table S6 B. Differentially expressed miRNAs in Ginkkoridak. (Before molt VS During molt)
									Male								Female
	identified miRNAs								Up-regulated								Up-regulated
	gga-miR-130b-3p								miRNA	baseMean	log2FoldChange	lfcSE	stat	pvalue	padj		miRNA	baseMean	log2FoldChange	lfcSE	stat	pvalue	padj
	gga-miR-21-5p								gga-miR-30e-5p	10737.3	4.27391	0.402685	10.6135	2.57804e-26	3.00342e-24		gga-miR-106-5p	82.1334	1.75747	0.334045	5.26119	1.4313e-07	6.01144e-06
	gga-miR-12282-3p								gga-miR-20a-5p	111.41	3.58376	0.479431	7.47503	7.71848e-14	2.99734e-12		gga-miR-1563	34.0891	3.37164	0.670107	5.0315	4.86655e-07	1.70329e-05
	gga-miR-12266-5p								gga-let-7f-5p	7162.65	3.86924	0.516148	7.49639	6.56004e-14	2.99734e-12		gga-let-7c-5p	31.9887	1.94458	0.405658	4.79365	1.63776e-06	4.91328e-05
	gga-miR-10a-5p								gga-miR-16-5p	2993.27	3.14442	0.498355	6.30959	2.79769e-10	9.3123e-09		gga-miR-142-3p	321.259	2.19168	0.476929	4.5954	4.31911e-06	0.000108962
	gga-miR-30d								gga-miR-101-3p	4080.6	3.11629	0.497865	6.25931	3.86695e-10	1.12625e-08		gga-miR-30a-5p	42.8696	2.35627	0.51457	4.5791	4.6698e-06	0.000108962
	gga-miR-6648-3p								gga-miR-30d	3887	2.73641	0.444986	6.14941	7.77704e-10	2.01339e-08		gga-miR-10c-5p	142.75	3.44813	0.776103	4.44288	8.87638e-06	0.000168822
	gga-miR-1781-3p								gga-let-7j-5p	5439.38	4.02503	0.663271	6.06845	1.29147e-09	3.00912e-08		gga-miR-181b-5p	197.511	1.81394	0.419164	4.32753	1.50794e-05	0.00022619
	gga-miR-2131-3p								gga-miR-454-3p	54.37	3.07255	0.50961	6.02922	1.6475e-09	3.4897e-08		gga-miR-205a	5.2769	4.90541	1.18427	4.14212	3.44105e-05	0.000451637
	gga-miR-1763b-5p								gga-miR-16c-5p	263.947	2.32966	0.419708	5.55067	2.84584e-08	5.10061e-07		gga-miR-454-3p	54.37	1.93789	0.479368	4.04259	5.2863e-05	0.000653014
	gga-miR-99a-3p								gga-miR-12211-3p	38.8354	2.89072	0.539277	5.36036	8.3058e-08	1.20953e-06		gga-miR-17-5p	119.045	1.20588	0.316418	3.81104	0.000138386	0.00145305
	gga-miR-1416-5p								gga-miR-126-3p	74.2827	2.00771	0.385314	5.21058	1.88256e-07	2.58021e-06		gga-miR-18a-5p	38.6843	1.81513	0.491932	3.68979	0.000224437	0.00214236
	gga-miR-33-5p								gga-miR-2188-3p	29.9715	2.53179	0.491993	5.14598	2.66122e-07	3.4448e-06		gga-miR-18b-5p	44.1337	2.12393	0.602433	3.52559	0.000422538	0.00385795
	gga-miR-26a-5p								gga-miR-18a-5p	38.6843	2.6185	0.520526	5.03048	4.89241e-07	5.69966e-06		gga-let-7d	7.91183	1.56977	0.452466	3.46937	0.000521677	0.00456468
	gga-miR-12272-3p								gga-miR-301b-3p	309.194	2.43352	0.492182	4.94434	7.64005e-07	8.43668e-06		gga-miR-301a-3p	20.1851	1.8308	0.533872	3.42929	0.000605154	0.00508329
	gga-miR-1729-5p								gga-miR-130c-3p	344.924	1.68054	0.348677	4.81976	1.4373e-06	1.33956e-05		gga-miR-30e-5p	10737.3	1.30854	0.402212	3.25336	0.0011405	0.00887059
	gga-miR-301b-5p								gga-miR-1454	220.931	2.73064	0.573439	4.76188	1.91802e-06	1.59607e-05		gga-miR-16c-5p	263.947	1.33212	0.416352	3.19951	0.0013766	0.0103245
	gga-miR-17-5p								gga-miR-107-3p	105.274	1.54406	0.3312	4.66202	3.13128e-06	2.43196e-05		gga-miR-19a-3p	138.402	2.0772	0.653043	3.1808	0.00146871	0.0106355
	gga-let-7l-5p								gga-miR-17-5p	119.045	1.49261	0.323017	4.62083	3.82203e-06	2.78292e-05		gga-miR-181a-3p	35.3102	1.25569	0.405826	3.09416	0.00197372	0.0133704
	gga-miR-27b-5p								gga-let-7k-5p	535.266	2.33424	0.512205	4.55724	5.18293e-06	3.65947e-05		gga-miR-146b-5p	31.6368	1.45504	0.502598	2.89504	0.00379116	0.023416
	gga-miR-1731-5p								gga-let-7c-5p	31.9887	2.00728	0.442096	4.54036	5.61592e-06	3.84856e-05		gga-miR-6631-5p	2.06943	3.63459	1.28061	2.83817	0.00453724	0.0264673
	gga-let-7j-5p								gga-miR-21-5p	4282.76	1.91482	0.425307	4.5022	6.72536e-06	4.47717e-05		gga-miR-106-3p	9.09292	1.09607	0.402753	2.72144	0.00649977	0.0332915
	gga-miR-18a-3p								gga-miR-15a	1698.95	1.8825	0.419619	4.48623	7.24957e-06	4.69209e-05		gga-miR-451	195389	1.40404	0.515139	2.72556	0.00641917	0.0332915
	gga-miR-1456-5p								gga-miR-130a-3p	85.3505	2.4595	0.553077	4.44693	8.71054e-06	5.34094e-05		gga-miR-16-5p	2993.27	1.32387	0.497778	2.65956	0.00782431	0.0373433
	gga-miR-27b-3p								gga-miR-126-5p	1442.1	2.07779	0.49356	4.2098	2.55598e-05	0.000148886		gga-miR-2954	4517.52	1.3249	0.497247	2.66447	0.00771109	0.0373433
	gga-miR-218-5p								gga-miR-18b-5p	44.1337	2.59021	0.617447	4.19504	2.72828e-05	0.000155046		Down-regulated
	gga-miR-145-5p								gga-miR-30a-5p	42.8696	2.24818	0.552154	4.07166	4.66789e-05	0.000241693		miRNA	baseMean	log2FoldChange	lfcSE	stat	pvalue	padj
	gga-miR-1451-3p								gga-miR-301a-3p	20.1851	2.29013	0.562317	4.07267	4.64771e-05	0.000241693		gga-miR-142-5p	4763.94	-4.65467	0.446943	-10.4145	2.13002e-25	4.47304e-23
	gga-miR-2954								gga-miR-1729-3p	9.54494	2.04658	0.522671	3.91562	9.0171e-05	0.000437705		gga-let-7l-5p	802.413	-2.7529	0.271747	-10.1304	4.05167e-24	4.25426e-22
	gga-miR-6606-5p								gga-miR-143-3p	136.509	1.74852	0.472333	3.70189	0.000214	0.000923371		gga-miR-425-5p	9649.46	-1.68505	0.265274	-6.35211	2.12382e-10	1.48667e-08
	gga-miR-190b-5p								gga-miR-19a-3p	138.402	2.38215	0.656564	3.62821	0.00028539	0.00118743		gga-miR-30e-3p	107.013	-1.72383	0.30243	-5.69992	1.19863e-08	6.29283e-07
	gga-miR-6590-3p								gga-miR-106-5p	82.1334	1.18517	0.335785	3.52955	0.000416261	0.00164388		gga-miR-30c-1-3p	788.716	-1.74801	0.388669	-4.49744	6.87781e-06	0.000144434
	gga-miR-18b-3p								gga-miR-32-5p	3.91744	3.76578	1.10976	3.39334	0.000690463	0.0025948		gga-miR-12258-5p	22.3252	-1.51854	0.343177	-4.42494	9.64699e-06	0.000168822
	gga-miR-1552-3p								gga-miR-20b-5p	190.199	1.13788	0.336757	3.37892	0.000727704	0.00269135		gga-miR-16-2-3p	5.1291	-4.60866	1.04613	-4.40545	1.05564e-05	0.000170526
	gga-miR-1651-3p								gga-miR-27b-3p	440.324	1.1746	0.351341	3.34319	0.0008282	0.00301517		gga-miR-182-5p	1055.9	-1.48157	0.346531	-4.27544	1.90764e-05	0.00026707
	gga-miR-22-5p								gga-miR-215-5p	89.6419	1.30763	0.4111	3.1808	0.00146869	0.00500046		gga-miR-190b-5p	7.20364	-2.09842	0.529195	-3.9653	7.33029e-05	0.0008552
	gga-miR-199-5p								gga-let-7g-5p	1891.39	1.31466	0.413621	3.17842	0.00148082	0.00500046		gga-miR-6557-3p	13.0228	-2.52623	0.642283	-3.9332	8.38214e-05	0.000926447
	gga-miR-122-5p								gga-miR-21-3p	12.8522	2.07103	0.653705	3.16814	0.00153419	0.00503473		gga-miR-128-3p	675.397	-1.13573	0.303393	-3.74344	0.000181519	0.00181519
	gga-miR-6582-3p								gga-miR-1451-3p	7.4408	1.60839	0.557575	2.88461	0.00391899	0.0117889		gga-miR-2984-3p	2.6978	-3.49881	1.04693	-3.34197	0.000831875	0.00671899
	gga-miR-1551-3p								gga-let-7d	7.91183	1.27664	0.445994	2.86245	0.00420375	0.0123984		gga-miR-1552-3p	4.43547	-2.04254	0.652391	-3.13085	0.00174299	0.0122009
	gga-miR-12211-3p								gga-miR-1684b-3p	0.865223	3.42304	1.23501	2.77167	0.00557695	0.0160423		gga-miR-214b-5p	1.41211	-3.26189	1.12655	-2.89546	0.00378601	0.023416
	gga-miR-191-5p								gga-miR-2184a-5p	28.1638	1.07064	0.399974	2.67677	0.00743353	0.0211221		gga-miR-122-5p	2.55123	-3.39472	1.18478	-2.86526	0.00416662	0.0249997
	gga-miR-24-3p								gga-let-7a-5p	5000.06	2.38791	0.908627	2.62804	0.00858777	0.0235406		gga-let-7a-3p	72.7783	-1.85531	0.659397	-2.81365	0.00489825	0.0278009
	gga-miR-223								gga-miR-194	4.25738	1.60191	0.631911	2.53502	0.011244	0.0301133		gga-miR-3536	7.4606	-2.19839	0.794292	-2.76773	0.0056448	0.0303951
	gga-miR-499-5p								gga-miR-181a-3p	35.3102	1.08662	0.432263	2.5138	0.0119439	0.0314379		gga-let-7f-3p	12.0959	-1.68137	0.607162	-2.76923	0.00561898	0.0303951
	gga-miR-222b-5p								gga-miR-456-3p	644.73	1.07196	0.446879	2.39877	0.0164503	0.04212		gga-miR-12266-5p	2.67863	-2.91311	1.08353	-2.68853	0.00717663	0.0358832
	gga-miR-12273-3p								Down-regulated								gga-miR-133c-3p	11.5884	-1.48635	0.561436	-2.64741	0.00811099	0.0378513
	gga-miR-1662								miRNA	baseMean	log2FoldChange	lfcSE	stat	pvalue	padj		gga-miR-133a-3p	36.6764	-1.45598	0.552476	-2.63536	0.00840474	0.0383695
	gga-miR-1786								gga-miR-142-5p	4763.94	-5.02114	0.445531	-11.27	1.84557e-29	4.30019e-27		gga-miR-6648-3p	11.5154	-1.20537	0.460333	-2.61848	0.00883228	0.0386412
	gga-miR-338-3p								gga-miR-425-5p	9649.46	-2.27933	0.265207	-8.59454	8.35961e-18	6.49263e-16		gga-miR-130b-5p	11.3161	-1.18939	0.453734	-2.62133	0.00875868	0.0386412
	gga-miR-451								gga-let-7l-5p	802.413	-2.07807	0.27039	-7.68546	1.52447e-14	8.88005e-13		gga-miR-146c-3p	6.69148	-1.40078	0.542682	-2.58121	0.00984553	0.0421951
	gga-miR-144-3p								gga-let-7a-3p	72.7783	-3.83762	0.664175	-5.77803	7.55793e-09	1.4675e-07
	gga-miR-153-3p								gga-miR-16-2-3p	5.1291	-5.64337	1.03227	-5.46696	4.57821e-08	7.61944e-07
	gga-miR-193b-3p								gga-miR-193b-3p	22251.6	-3.02274	0.558239	-5.41477	6.13684e-08	9.53256e-07
	gga-miR-100-5p								gga-let-7f-3p	12.0959	-2.90613	0.575188	-5.05248	4.36115e-07	5.34815e-06
	gga-miR-219b								gga-miR-3536	7.4606	-3.55152	0.719485	-4.9362	7.96596e-07	8.43668e-06
	gga-miR-140-3p								gga-miR-3528	98.4499	-3.72453	0.763099	-4.88079	1.0566e-06	1.07038e-05
	gga-miR-12281-3p								gga-miR-130b-5p	11.3161	-2.21941	0.45637	-4.86318	1.15516e-06	1.12146e-05
	gga-miR-1563								gga-miR-26a-3p	22.2713	-3.55685	0.744803	-4.77556	1.79208e-06	1.55271e-05
	gga-miR-6544-5p								gga-let-7j-3p	14.1945	-2.02581	0.424276	-4.77475	1.79928e-06	1.55271e-05
	gga-miR-6557-3p								gga-miR-101-2-5p	252.557	-1.54931	0.330156	-4.69265	2.69695e-06	2.16686e-05
	gga-miR-7462-3p								gga-miR-193b-5p	9.97077	-3.10419	0.668902	-4.64072	3.47195e-06	2.60956e-05
	gga-let-7f-3p								gga-miR-30e-3p	107.013	-1.33397	0.298658	-4.46655	7.94929e-06	5.00591e-05
	gga-miR-143-3p								gga-miR-12258-5p	22.3252	-1.47348	0.348076	-4.23321	2.30376e-05	0.000137635
	gga-miR-199-3p								gga-miR-146c-3p	6.69148	-2.05757	0.499795	-4.11683	3.84118e-05	0.000213094
	gga-miR-365-3p								gga-miR-18a-3p	6.07504	-3.18497	0.781123	-4.07742	4.5538e-05	0.000241693
	gga-miR-1781-5p								gga-let-7k-3p	116.53	-4.26046	1.05561	-4.03602	5.43656e-05	0.000275374
	gga-miR-1388a-5p								gga-miR-133a-3p	36.6764	-2.21622	0.561127	-3.94959	7.82861e-05	0.000388099
	gga-miR-1769-3p								gga-miR-2188-5p	63988	-2.06019	0.529031	-3.89427	9.84962e-05	0.000468359
	gga-miR-29c-5p								gga-miR-122-5p	2.55123	-4.62066	1.19529	-3.86571	0.000110765	0.000516164
	gga-miR-425-3p								gga-miR-22-5p	7.28686	-2.4455	0.640631	-3.81734	0.0001349	0.000616306
	gga-miR-6549-5p								gga-miR-145-5p	4.00022	-4.17119	1.10801	-3.76456	0.000166843	0.000747587
	gga-miR-1628								gga-miR-128-3p	675.397	-1.12786	0.303065	-3.7215	0.00019804	0.000870628
	gga-miR-2184a-5p								gga-miR-133c-3p	11.5884	-2.14344	0.584356	-3.66804	0.000244416	0.00103544
	gga-miR-7b								gga-miR-125b-5p	37.9538	-2.4584	0.680869	-3.61069	0.000305388	0.00124834
	gga-miR-130c-5p								gga-miR-12277-3p	9.39917	-2.11235	0.597401	-3.53591	0.00040638	0.00163253
	gga-miR-210a-5p								gga-miR-2131-3p	15.3849	-1.41778	0.407521	-3.47905	0.000503197	0.00195408
	gga-miR-146b-5p								gga-miR-6648-3p	11.5154	-1.61388	0.469395	-3.43822	0.000585543	0.00223658
	gga-miR-146c-3p								gga-miR-146a-5p	128.213	-2.02173	0.608446	-3.32277	0.000891281	0.0031949
	gga-miR-181a-3p								gga-miR-128-1-5p	14.4423	-1.57013	0.475984	-3.2987	0.000971332	0.0034291
	gga-miR-10c-5p								gga-miR-12218-3p	1.19434	-3.93116	1.20426	-3.26439	0.00109702	0.003815
	gga-miR-30c-5p								gga-miR-23b-3p	20.9537	-1.25135	0.394753	-3.16995	0.00152463	0.00503473
	gga-miR-215-5p								gga-miR-148a-5p	11.098	-1.68224	0.553043	-3.04179	0.00235176	0.00761055
	gga-miR-130b-5p								gga-miR-221-3p	63.093	-1.63285	0.541739	-3.01409	0.00257747	0.00822673
	gga-miR-214b-5p								gga-miR-12266-5p	2.67863	-2.69739	0.922424	-2.92424	0.00345297	0.0108722
	gga-miR-214b-3p								gga-miR-146a-3p	7.55753	-2.00959	0.688582	-2.91845	0.00351778	0.0109286
	gga-miR-148b-5p								gga-miR-12216-3p	26.3882	-1.1892	0.412572	-2.88241	0.0039465	0.0117889
	gga-miR-30c-1-3p								gga-miR-211	59.52	-1.49089	0.529578	-2.81523	0.00487418	0.0141961
	gga-miR-3540								gga-miR-30a-3p	2.01943	-2.92647	1.10142	-2.65701	0.00788381	0.0221317
	gga-miR-33-2-5p								gga-miR-1306-3p	1.80882	-2.92419	1.10825	-2.63856	0.00832599	0.0230947
	gga-miR-363-5p								gga-miR-6557-3p	13.0228	-1.65524	0.633273	-2.61379	0.00895429	0.0242599
	gga-miR-148a-5p								gga-miR-12273-5p	0.764204	-3.4883	1.38871	-2.5119	0.0120085	0.0314379
	gga-miR-130a-5p								gga-miR-2984-3p	2.6978	-2.27355	0.908403	-2.5028	0.0123217	0.0318995
	gga-miR-30e-5p								gga-miR-29c-5p	0.87532	-3.04617	1.27486	-2.38942	0.0168752	0.0422787
	gga-miR-15b-5p
	gga-miR-184-3p
	gga-miR-1456-3p
	gga-miR-126-3p
	gga-miR-12247-5p
	gga-miR-1684b-3p
	gga-miR-128-3p
	gga-miR-12259-3p
	gga-miR-12258-5p
	gga-miR-3535
	gga-miR-3536
	gga-miR-16-1-3p
	gga-let-7l-3p
	gga-let-7g-5p
	gga-miR-10585-5p
	gga-miR-106-5p
	gga-miR-142-3p
	gga-miR-16-2-3p
	gga-miR-92-3p
	gga-miR-1801
	gga-miR-26a-2-5p
	gga-miR-1329-5p
	gga-miR-22-3p
	gga-miR-7
	gga-miR-2984-3p
	gga-miR-12216-3p
	gga-miR-146a-5p
	gga-let-7f-5p
	gga-miR-196-5p
	gga-miR-10b-5p
	gga-miR-211
	gga-miR-19a-3p
	gga-miR-214
	gga-miR-32-5p
	gga-miR-99a-5p
	gga-miR-182-5p
	gga-miR-205a
	gga-miR-212-3p
	gga-let-7k-3p
	gga-miR-458a-3p
	gga-miR-19b-3p
	gga-miR-187-3p
	gga-miR-132a-5p
	gga-miR-1467-5p
	gga-miR-1306-3p
	gga-miR-1454
	gga-miR-30a-3p
	gga-miR-460a-5p
	gga-miR-147
	gga-miR-12229-3p
	gga-miR-6710-3p
	gga-let-7i
	gga-miR-144-5p
	gga-miR-145-3p
	gga-miR-1655-5p
	gga-miR-2131-5p
	gga-miR-20b-5p
	gga-miR-6542-3p
	gga-miR-2188-3p
	gga-miR-12291-3p
	gga-miR-12247-3p
	gga-miR-29c-3p
	gga-let-7d
	gga-let-7b
	gga-miR-16-5p
	gga-miR-301a-3p
	gga-miR-7465-3p
	gga-miR-133a-3p
	gga-miR-12221-2-3p
	gga-miR-31-5p
	gga-let-7j-3p
	gga-miR-301b-3p
	gga-miR-7475-3p
	gga-miR-17-3p
	gga-miR-12273-5p
	gga-miR-12223-5p
	gga-miR-103-3p
	gga-miR-183
	gga-miR-338-5p
	gga-miR-18a-5p
	gga-miR-148b-3p
	gga-miR-10c-3p
	gga-miR-12275-5p
	gga-let-7a-5p
	gga-miR-3525
	gga-miR-6643-5p
	gga-miR-3523
	gga-miR-129-1-3p
	gga-miR-3529
	gga-miR-3528
	gga-miR-15c-3p
	gga-miR-30e-3p
	gga-miR-12218-3p
	gga-miR-19b-5p
	gga-miR-6586-5p
	gga-miR-126-5p
	gga-miR-1388a-3p
	gga-miR-1552-5p
	gga-miR-12266-3p
	gga-miR-12272-5p
	gga-miR-138-5p
	gga-miR-12293-5p
	gga-miR-16c-5p
	gga-miR-20a-5p
	gga-miR-1729-3p
	gga-miR-6615-5p
	gga-miR-130c-3p
	gga-miR-191-3p
	gga-miR-210a-3p
	gga-miR-12286-5p
	gga-miR-193a-3p
	gga-miR-204
	gga-miR-1736-3p
	gga-miR-12216-5p
	gga-miR-30b-5p
	gga-miR-222b-3p
	gga-miR-29b-3p
	gga-miR-12283-3p
	gga-miR-125b-5p
	gga-miR-2188-5p
	gga-miR-1388b-3p
	gga-miR-12243-5p
	gga-miR-12288-5p
	gga-miR-375
	gga-miR-128-1-5p
	gga-miR-1451-5p
	gga-miR-15a
	gga-miR-140-5p
	gga-miR-456-3p
	gga-miR-148a-3p
	gga-miR-107-3p
	gga-miR-1698
	gga-let-7k-5p
	gga-miR-21-3p
	gga-miR-155
	gga-miR-18b-5p
	gga-miR-129-5p
	gga-miR-1388b-5p
	gga-miR-1769-5p
	gga-miR-1434
	gga-miR-12211-5p
	gga-miR-23b-3p
	gga-let-7a-2-3p
	gga-let-7g-3p
	gga-miR-133b
	gga-miR-6665-5p
	gga-miR-12238-3p
	gga-miR-142-5p
	gga-miR-92-5p
	gga-miR-146c-5p
	gga-miR-1559-5p
	gga-miR-203a
	gga-miR-1777
	gga-miR-6631-5p
	gga-miR-1712-3p
	gga-miR-101-3p
	gga-miR-181b-5p
	gga-miR-222a
	gga-miR-101-2-5p
	gga-miR-193b-5p
	gga-miR-6550-3p
	gga-miR-125b-3p
	gga-miR-1560-3p
	gga-miR-26a-3p
	gga-miR-363-3p
	gga-miR-130a-3p
	gga-miR-7462-5p
	gga-miR-34a-5p
	gga-miR-6568-5p
	gga-miR-194
	gga-miR-212-5p
	gga-miR-1756a
	gga-let-7c-5p
	gga-miR-1744-3p
	gga-miR-132a-3p
	gga-miR-6651-5p
	gga-miR-30a-5p
	gga-miR-6575-5p
	gga-miR-425-5p
	gga-miR-12277-3p
	gga-miR-12229-5p
	gga-miR-6549-3p
	gga-miR-106-3p
	gga-miR-9-5p
	gga-miR-454-3p
	gga-miR-29a-3p
	gga-miR-190a-5p
	gga-miR-181a-5p
	gga-let-7a-3p
	gga-miR-133c-3p
	gga-miR-221-3p
	gga-miR-15c-5p
	gga-miR-146a-3p
