# Supplementary material for: The transcriptomic blueprint of molt in rooster using various tissues from Ginkkoridak (Korean long-tailed chicken)
Source: BMC Genomics. 2021 Aug 5;22:594. doi: 10.1186/s12864-021-07903-9 (PMC8340483; doi:10.1186/s12864-021-07903-9)
Supplement: Supplementary file 7 — Additional file 7: Table S7. Target genes of the Differentially Expressed miRNAs. [file 12864_2021_7903_MOESM7_ESM.xlsx]

## Sheet: Additional file 7
Table S7. Target genes of the Differentially Expressed miRNAs
	Male									Female
	Target genes of up-regulated miRNA				Target genes of down-regulated miRNA					Target genes of up-regulated miRNA				Target genes of down-regulated miRNA
	miRNA Name	Gene ID-Gene Symbol	Gene Description	Target Score	miRNA Name	Gene ID-Gene Symbol	Gene Description	Target Score		miRNA Name	Gene ID-Gene Symbol	Gene Description	Target Score	miRNA Name	Gene ID-Gene Symbol	Gene Description	Target Score
	gga-let-7a-5p	416834-ABCB9	ATP binding cassette subfamily B member 9	91	gga-let-7a-3p	420927-MARCH6	membrane associated ring-CH-type finger 6	91		gga-let-7c-5p	416834-ABCB9	ATP binding cassette subfamily B member 9	91	gga-let-7a-3p	100857269-RAB11FIP3	RAB11 family interacting protein 3	86
	gga-let-7a-5p	424947-ABCC5	ATP binding cassette subfamily C member 5	82	gga-let-7a-3p	417347-SEPT9	septin 9	96		gga-let-7c-5p	424947-ABCC5	ATP binding cassette subfamily C member 5	82	gga-let-7a-3p	100857420-SYN3	synapsin III	87
	gga-let-7a-5p	415479-ABHD17C	abhydrolase domain containing 17C	83	gga-let-7a-3p	423170-ACCS	1-aminocyclopropane-1-carboxylate synthase homolog (inactive)	88		gga-let-7c-5p	415479-ABHD17C	abhydrolase domain containing 17C	83	gga-let-7a-3p	100857605-RNF24	ring finger protein 24	80
	gga-let-7a-5p	427235-ACER2	alkaline ceramidase 2	89	gga-let-7a-3p	424975-ACTL6A	actin like 6A	90		gga-let-7c-5p	427235-ACER2	alkaline ceramidase 2	89	gga-let-7a-3p	101748614-RAB39A	RAB39A, member RAS oncogene family	87
	gga-let-7a-5p	419087-ACER3	alkaline ceramidase 3	92	gga-let-7a-3p	374197-ACTR3	ARP3 actin related protein 3 homolog	89		gga-let-7c-5p	419087-ACER3	alkaline ceramidase 3	92	gga-let-7a-3p	101752037-BTBD6	BTB domain containing 6	91
	gga-let-7a-5p	416324-ACSL6	acyl-CoA synthetase long-chain family member 6	81	gga-let-7a-3p	395246-ACVR1	activin A receptor type 1	88		gga-let-7c-5p	416324-ACSL6	acyl-CoA synthetase long-chain family member 6	81	gga-let-7a-3p	107049174-LOC107049174	Golgi phosphoprotein 3-like	82
	gga-let-7a-5p	424325-ACVR1C	activin A receptor type 1C	94	gga-let-7a-3p	422669-ADAD1	adenosine deaminase domain containing 1	83		gga-let-7c-5p	424325-ACVR1C	activin A receptor type 1C	94	gga-let-7a-3p	107057545-LOC107057545	uncharacterized LOC107057545	86
	gga-let-7a-5p	420537-ADAM22	ADAM metallopeptidase domain 22	89	gga-let-7a-3p	427971-ADAMTS5	ADAM metallopeptidase with thrombospondin type 1 motif 5	97		gga-let-7c-5p	420537-ADAM22	ADAM metallopeptidase domain 22	89	gga-let-7a-3p	373911-PTPRO	protein tyrosine phosphatase, receptor type O	92
	gga-let-7a-5p	422948-ADAM33	ADAM metallopeptidase domain 33	86	gga-let-7a-3p	423314-AKAP6	A-kinase anchoring protein 6	98		gga-let-7c-5p	422948-ADAM33	ADAM metallopeptidase domain 33	86	gga-let-7a-3p	373935-DACH1	dachshund family transcription factor 1	83
	gga-let-7a-5p	427160-ADAMTS6	ADAM metallopeptidase with thrombospondin type 1 motif 6	90	gga-let-7a-3p	395389-ALDH1A3	aldehyde dehydrogenase 1 family member A3	88		gga-let-7c-5p	427160-ADAMTS6	ADAM metallopeptidase with thrombospondin type 1 motif 6	90	gga-let-7a-3p	373965-CALD1	caldesmon 1	88
	gga-let-7a-5p	427623-ADRB2	adrenoceptor beta 2	84	gga-let-7a-3p	420818-ALDH5A1	aldehyde dehydrogenase 5 family member A1	98		gga-let-7c-5p	427623-ADRB2	adrenoceptor beta 2	84	gga-let-7a-3p	374040-DIAPH2	diaphanous related formin 2	83
	gga-let-7a-5p	422394-AFF2	AF4/FMR2 family member 2	89	gga-let-7a-3p	417733-ALG12	ALG12, alpha-1,6-mannosyltransferase	88		gga-let-7c-5p	422394-AFF2	AF4/FMR2 family member 2	89	gga-let-7a-3p	374048-MYOD1	myogenic differentiation 1	88
	gga-let-7a-5p	424024-AGAP1	ArfGAP with GTPase domain, ankyrin repeat and PH domain 1	87	gga-let-7a-3p	422343-AMMECR1	Alport syndrome, mental retardation, midface hypoplasia and elliptocytosis chromosomal region gene 1	87		gga-let-7c-5p	424024-AGAP1	ArfGAP with GTPase domain, ankyrin repeat and PH domain 1	87	gga-let-7a-3p	374080-TLE4Z1	transducin like enhancer of split 4-Z 1	88
	gga-let-7a-5p	419629-AGO4	argonaute 4, RISC catalytic component	95	gga-let-7a-3p	422461-ANAPC10	anaphase promoting complex subunit 10	83		gga-let-7c-5p	419629-AGO4	argonaute 4, RISC catalytic component	95	gga-let-7a-3p	374102-SDC2	syndecan 2	92
	gga-let-7a-5p	423314-AKAP6	A-kinase anchoring protein 6	91	gga-let-7a-3p	772036-ANGPTL5	angiopoietin like 5	81		gga-let-7c-5p	423314-AKAP6	A-kinase anchoring protein 6	91	gga-let-7a-3p	374120-PPARA	peroxisome proliferator activated receptor alpha	82
	gga-let-7a-5p	418078-ALDH1L2	aldehyde dehydrogenase 1 family member L2	80	gga-let-7a-3p	396309-ANK3	ankyrin 3	98		gga-let-7c-5p	418078-ALDH1L2	aldehyde dehydrogenase 1 family member L2	80	gga-let-7a-3p	374126-NAB1	NGFI-A binding protein 1	81
	gga-let-7a-5p	100859297-ARID3B	AT-rich interaction domain 3B	100	gga-let-7a-3p	417927-ANKS1B	ankyrin repeat and sterile alpha motif domain containing 1B	93		gga-let-7c-5p	100859297-ARID3B	AT-rich interaction domain 3B	100	gga-let-7a-3p	374147-BMPR2	bone morphogenetic protein receptor type 2	93
	gga-let-7a-5p	100858693-ARID3C	AT-rich interaction domain 3C	92	gga-let-7a-3p	423144-ANO1	anoctamin 1	85		gga-let-7c-5p	100858693-ARID3C	AT-rich interaction domain 3C	92	gga-let-7a-3p	374157-NRP2	neuropilin 2	93
	gga-let-7a-5p	100857935-ARL5A	ADP ribosylation factor like GTPase 5A	93	gga-let-7a-3p	423747-ANXA7	annexin A7	82		gga-let-7c-5p	100857935-ARL5A	ADP ribosylation factor like GTPase 5A	93	gga-let-7a-3p	374197-ACTR3	ARP3 actin related protein 3 homolog	89
	gga-let-7a-5p	415481-ARNT2	aryl hydrocarbon receptor nuclear translocator 2	80	gga-let-7a-3p	424807-AP1S3	adaptor related protein complex 1 subunit sigma 3	82		gga-let-7c-5p	415481-ARNT2	aryl hydrocarbon receptor nuclear translocator 2	80	gga-let-7a-3p	374231-FOXO1	forkhead box O1	90
	gga-let-7a-5p	424930-B3GNT7	UDP-GlcNAc:betaGal beta-1,3-N-acetylglucosaminyltransferase 7	90	gga-let-7a-3p	423102-AP2A2	adaptor related protein complex 2 subunit alpha 2	94		gga-let-7c-5p	424930-B3GNT7	UDP-GlcNAc:betaGal beta-1,3-N-acetylglucosaminyltransferase 7	90	gga-let-7a-3p	374241-PI15	peptidase inhibitor 15	94
	gga-let-7a-5p	418488-BACH1	BTB domain and CNC homolog 1	97	gga-let-7a-3p	427389-AP3S1	adaptor related protein complex 3 sigma 1 subunit	84		gga-let-7c-5p	418488-BACH1	BTB domain and CNC homolog 1	97	gga-let-7a-3p	374242-DCX	doublecortin	92
	gga-let-7a-5p	418193-BCAT1	branched chain amino acid transaminase 1	92	gga-let-7a-3p	416002-APPL1	adaptor protein, phosphotyrosine interacting with PH domain and leucine zipper 1	84		gga-let-7c-5p	418193-BCAT1	branched chain amino acid transaminase 1	92	gga-let-7a-3p	374272-DUSP6	dual specificity phosphatase 6	91
	gga-let-7a-5p	428909-BEGAIN	brain enriched guanylate kinase associated	94	gga-let-7a-3p	419211-ARFGEF2	ADP ribosylation factor guanine nucleotide exchange factor 2	81		gga-let-7c-5p	428909-BEGAIN	brain enriched guanylate kinase associated	94	gga-let-7a-3p	378791-RTN1	reticulon 1	91
	gga-let-7a-5p	427688-BTBD3	BTB domain containing 3	80	gga-let-7a-3p	420473-ARHGAP12	Rho GTPase activating protein 12	82		gga-let-7c-5p	427688-BTBD3	BTB domain containing 3	80	gga-let-7a-3p	378803-TNFRSF11B	TNF receptor superfamily member 11b	90
	gga-let-7a-5p	419932-BTG2	BTG anti-proliferation factor 2	81	gga-let-7a-3p	418962-ARHGAP20	Rho GTPase activating protein 20	83		gga-let-7c-5p	419932-BTG2	BTG anti-proliferation factor 2	81	gga-let-7a-3p	395113-PPP3CA	protein phosphatase 3, catalytic subunit, alpha isozyme	94
	gga-let-7a-5p	424073-BZW1	basic leucine zipper and W2 domains 1	95	gga-let-7a-3p	427797-ARHGAP44	Rho GTPase activating protein 44	94		gga-let-7c-5p	424073-BZW1	basic leucine zipper and W2 domains 1	95	gga-let-7a-3p	395126-USP7	ubiquitin specific peptidase 7	97
	gga-let-7a-5p	771902-C20H20ORF112	chromosome 20 open reading frame, human C20orf112	89	gga-let-7a-3p	420102-ARHGAP45	Rho GTPase activating protein 45	94		gga-let-7c-5p	771902-C20H20ORF112	chromosome 20 open reading frame, human C20orf112	89	gga-let-7a-3p	395146-TCF3	transcription factor 3	87
	gga-let-7a-5p	423293-C5H15orf41	chromosome 5 C15orf41 homolog	84	gga-let-7a-3p	424761-ARHGEF4	Rho guanine nucleotide exchange factor 4	86		gga-let-7c-5p	423293-C5H15orf41	chromosome 5 C15orf41 homolog	84	gga-let-7a-3p	395195-NBEA	neurobeachin	99
	gga-let-7a-5p	415833-CA5B	carbonic anhydrase 5B	89	gga-let-7a-3p	421650-ARID1B	AT-rich interaction domain 1B	84		gga-let-7c-5p	415833-CA5B	carbonic anhydrase 5B	89	gga-let-7a-3p	395225-TOB1	transducer of ERBB2, 1	96
	gga-let-7a-5p	415791-CA7	carbonic anhydrase 7	100	gga-let-7a-3p	425840-ARID4B	AT-rich interaction domain 4B	94		gga-let-7c-5p	415791-CA7	carbonic anhydrase 7	100	gga-let-7a-3p	395246-ACVR1	activin A receptor type 1	88
	gga-let-7a-5p	418463-CADM2	cell adhesion molecule 2	83	gga-let-7a-3p	415319-ARIH1	ariadne RBR E3 ubiquitin protein ligase 1	86		gga-let-7c-5p	418463-CADM2	cell adhesion molecule 2	83	gga-let-7a-3p	395253-NR2C2	nuclear receptor subfamily 2 group C member 2	85
	gga-let-7a-5p	374047-CCND2	cyclin D2	80	gga-let-7a-3p	421605-ARL14EP	ADP ribosylation factor like GTPase 14 effector protein	87		gga-let-7c-5p	374047-CCND2	cyclin D2	80	gga-let-7a-3p	395274-FAS	Fas cell surface death receptor	87
	gga-let-7a-5p	423821-CCNJ	cyclin J	96	gga-let-7a-3p	417408-ATAD5	ATPase family, AAA domain containing 5	100		gga-let-7c-5p	423821-CCNJ	cyclin J	96	gga-let-7a-3p	395282-ID1	inhibitor of DNA binding 1, HLH protein	86
	gga-let-7a-5p	769278-CCR6	C-C motif chemokine receptor 6	89	gga-let-7a-3p	424898-ATP13A3	ATPase 13A3	84		gga-let-7c-5p	769278-CCR6	C-C motif chemokine receptor 6	89	gga-let-7a-3p	395290-HOXA7	homeobox A7	81
	gga-let-7a-5p	425483-CDC34	cell division cycle 34	99	gga-let-7a-3p	417481-AUTS2	AUTS2, activator of transcription and developmental regulator	96		gga-let-7c-5p	425483-CDC34	cell division cycle 34	99	gga-let-7a-3p	395317-CNTN5	contactin 5	97
	gga-let-7a-5p	426889-CELF4	CUGBP Elav-like family member 4	85	gga-let-7a-3p	421286-B3GNT2	UDP-GlcNAc:betaGal beta-1,3-N-acetylglucosaminyltransferase 2	94		gga-let-7c-5p	426889-CELF4	CUGBP Elav-like family member 4	85	gga-let-7a-3p	395319-PCLO	piccolo presynaptic cytomatrix protein	95
	gga-let-7a-5p	429044-CEP70	centrosomal protein 70	82	gga-let-7a-3p	421809-BACH2	BTB domain and CNC homolog 2	95		gga-let-7c-5p	429044-CEP70	centrosomal protein 70	82	gga-let-7a-3p	395334-OPN4-1	photopigment melanopsin-like	81
	gga-let-7a-5p	423209-CHAC1	ChaC glutathione specific gamma-glutamylcyclotransferase 1	86	gga-let-7a-3p	418407-BBX	BBX, HMG-box containing	85		gga-let-7c-5p	423209-CHAC1	ChaC glutathione specific gamma-glutamylcyclotransferase 1	86	gga-let-7a-3p	395344-SPIN1Z	spindlin 1-Z	81
	gga-let-7a-5p	417121-CNTRL	centriolin	88	gga-let-7a-3p	424528-BCL10	B-cell CLL/lymphoma 10	87		gga-let-7c-5p	417121-CNTRL	centriolin	88	gga-let-7a-3p	395359-SALL3	spalt like transcription factor 3	88
	gga-let-7a-5p	396243-COL1A2	collagen type I alpha 2 chain	94	gga-let-7a-3p	396186-BDNF	brain derived neurotrophic factor	100		gga-let-7c-5p	396243-COL1A2	collagen type I alpha 2 chain	94	gga-let-7a-3p	395369-CRISPLD1	cysteine rich secretory protein LCCL domain containing 1	95
	gga-let-7a-5p	424526-COL24A1	collagen type XXIV alpha 1 chain	82	gga-let-7a-3p	416108-BHLHE40	basic helix-loop-helix family member e40	96		gga-let-7c-5p	424526-COL24A1	collagen type XXIV alpha 1 chain	82	gga-let-7a-3p	395389-ALDH1A3	aldehyde dehydrogenase 1 family member A3	88
	gga-let-7a-5p	417231-COL27A1	collagen type XXVII alpha 1 chain	82	gga-let-7a-3p	420744-BMPER	BMP binding endothelial regulator	81		gga-let-7c-5p	417231-COL27A1	collagen type XXVII alpha 1 chain	82	gga-let-7a-3p	395442-RHOA	ras homolog family member A	84
	gga-let-7a-5p	396340-COL3A1	collagen type III alpha 1 chain	92	gga-let-7a-3p	396308-BMPR1A	bone morphogenetic protein receptor type 1A	83		gga-let-7c-5p	396340-COL3A1	collagen type III alpha 1 chain	92	gga-let-7a-3p	395477-CASP6	caspase 6	86
	gga-let-7a-5p	395530-COL4A1	collagen type IV alpha 1 chain	97	gga-let-7a-3p	374147-BMPR2	bone morphogenetic protein receptor type 2	93		gga-let-7c-5p	395530-COL4A1	collagen type IV alpha 1 chain	97	gga-let-7a-3p	395508-TCF7L2	transcription factor 7-like 2 (T-cell specific, HMG-box)	83
	gga-let-7a-5p	418752-COL4A2	collagen type IV alpha 2 chain	96	gga-let-7a-3p	427504-BNC1	basonuclin 1	98		gga-let-7c-5p	418752-COL4A2	collagen type IV alpha 2 chain	96	gga-let-7a-3p	395560-NRP1	neuropilin 1	99
	gga-let-7a-5p	422350-COL4A6	collagen type IV alpha 6 chain	83	gga-let-7a-3p	415379-BNIP2	BCL2 interacting protein 2	83		gga-let-7c-5p	422350-COL4A6	collagen type IV alpha 6 chain	83	gga-let-7a-3p	395577-NEUROG2	neurogenin 2	99
	gga-let-7a-5p	423986-COL5A2	collagen type V alpha 2 chain	87	gga-let-7a-3p	423971-BNIP3	BCL2 interacting protein 3	81		gga-let-7c-5p	423986-COL5A2	collagen type V alpha 2 chain	87	gga-let-7a-3p	395583-SPRY1	sprouty RTK signaling antagonist 1	87
	gga-let-7a-5p	415326-CPEB1	cytoplasmic polyadenylation element binding protein 1	92	gga-let-7a-3p	418361-BOC	BOC cell adhesion associated, oncogene regulated	94		gga-let-7c-5p	415326-CPEB1	cytoplasmic polyadenylation element binding protein 1	92	gga-let-7a-3p	395584-SPRY2	sprouty RTK signaling antagonist 2	95
	gga-let-7a-5p	426017-DAGLA	diacylglycerol lipase alpha	91	gga-let-7a-3p	423817-BTAF1	B-TFIID TATA-box binding protein associated factor 1	81		gga-let-7c-5p	426017-DAGLA	diacylglycerol lipase alpha	91	gga-let-7a-3p	395637-ELAVL1	ELAV like RNA binding protein 1	88
	gga-let-7a-5p	430764-DCLRE1C	DNA cross-link repair 1C	90	gga-let-7a-3p	101752037-BTBD6	BTB domain containing 6	91		gga-let-7c-5p	430764-DCLRE1C	DNA cross-link repair 1C	90	gga-let-7a-3p	395721-KCNA4	potassium voltage-gated channel subfamily A member 4	94
	gga-let-7a-5p	427002-DCUN1D3	defective in cullin neddylation 1 domain containing 3	89	gga-let-7a-3p	416615-C14H16ORF52	chromosome 14 open reading frame, human C16orf52	90		gga-let-7c-5p	427002-DCUN1D3	defective in cullin neddylation 1 domain containing 3	89	gga-let-7a-3p	395731-ZCCHC13	zinc finger CCHC-type containing 13	85
	gga-let-7a-5p	426504-DDX19B	ATP-dependent RNA helicase DDX19B	92	gga-let-7a-3p	417412-C18H17orf75	chromosome 18 C17orf75 homolog	86		gga-let-7c-5p	426504-DDX19B	ATP-dependent RNA helicase DDX19B	92	gga-let-7a-3p	395736-NEDD9	neural precursor cell expressed, developmentally down-regulated 9	99
	gga-let-7a-5p	100859633-DISC1	disrupted in schizophrenia 1	88	gga-let-7a-3p	373965-CALD1	caldesmon 1	88		gga-let-7c-5p	100859633-DISC1	disrupted in schizophrenia 1	88	gga-let-7a-3p	395768-MNX1	motor neuron and pancreas homeobox 1	94
	gga-let-7a-5p	422740-DLC1	DLC1 Rho GTPase activating protein	92	gga-let-7a-3p	417837-CAND1	cullin associated and neddylation dissociated 1	94		gga-let-7c-5p	422740-DLC1	DLC1 Rho GTPase activating protein	92	gga-let-7a-3p	395806-PTCH1	patched 1	100
	gga-let-7a-5p	396236-DMD	dystrophin	89	gga-let-7a-3p	395477-CASP6	caspase 6	86		gga-let-7c-5p	396236-DMD	dystrophin	89	gga-let-7a-3p	395816-PLA2G7	phospholipase A2 group VII	88
	gga-let-7a-5p	420078-DOT1L	DOT1 like histone lysine methyltransferase	96	gga-let-7a-3p	421810-CASP8AP2	caspase 8 associated protein 2	83		gga-let-7c-5p	420078-DOT1L	DOT1 like histone lysine methyltransferase	96	gga-let-7a-3p	395820-DLL1	delta like canonical Notch ligand 1	90
	gga-let-7a-5p	420206-E2F5	E2F transcription factor 5	95	gga-let-7a-3p	423905-CCDC186	coiled-coil domain containing 186	83		gga-let-7c-5p	420206-E2F5	E2F transcription factor 5	95	gga-let-7a-3p	395886-MITF	melanogenesis associated transcription factor	90
	gga-let-7a-5p	420854-EDN1	endothelin 1	87	gga-let-7a-3p	422518-CCSER1	coiled-coil serine rich protein 1	98		gga-let-7c-5p	420854-EDN1	endothelin 1	87	gga-let-7a-3p	395964-CTNNB1	catenin beta 1	91
	gga-let-7a-5p	395559-EPHA4	EPH receptor A4	87	gga-let-7a-3p	428577-CDC42EP3	CDC42 effector protein 3	81		gga-let-7c-5p	395559-EPHA4	EPH receptor A4	87	gga-let-7a-3p	395969-ITM2B	integral membrane protein 2B	94
	gga-let-7a-5p	423785-ERCC6	ERCC excision repair 6, chromatin remodeling factor	89	gga-let-7a-3p	424356-CDC73	cell division cycle 73	81		gga-let-7c-5p	423785-ERCC6	ERCC excision repair 6, chromatin remodeling factor	89	gga-let-7a-3p	395999-HMGN1	high mobility group nucleosome binding domain 1	88
	gga-let-7a-5p	415387-FAM189A1	family with sequence similarity 189 member A1	92	gga-let-7a-3p	415860-CDH1	cadherin 1	90		gga-let-7c-5p	415387-FAM189A1	family with sequence similarity 189 member A1	92	gga-let-7a-3p	396083-SYT1	synaptotagmin 1	98
	gga-let-7a-5p	415999-FAM208A	family with sequence similarity 208 member A	86	gga-let-7a-3p	428899-CEP128	centrosomal protein 128	91		gga-let-7c-5p	415999-FAM208A	family with sequence similarity 208 member A	86	gga-let-7a-3p	396094-FGF1	fibroblast growth factor 1	96
	gga-let-7a-5p	420343-FBXO32	F-box protein 32	80	gga-let-7a-3p	422566-CEP44	centrosomal protein 44	84		gga-let-7c-5p	420343-FBXO32	F-box protein 32	80	gga-let-7a-3p	396100-EFNA5	ephrin A5	91
	gga-let-7a-5p	417908-FGD6	FYVE, RhoGEF and PH domain containing 6	98	gga-let-7a-3p	421152-CEPT1	choline/ethanolamine phosphotransferase 1	82		gga-let-7c-5p	417908-FGD6	FYVE, RhoGEF and PH domain containing 6	98	gga-let-7a-3p	396186-BDNF	brain derived neurotrophic factor	100
	gga-let-7a-5p	768907-FGF6	fibroblast growth factor 6	82	gga-let-7a-3p	424080-CFLAR	CASP8 and FADD like apoptosis regulator	82		gga-let-7c-5p	768907-FGF6	fibroblast growth factor 6	82	gga-let-7a-3p	396226-ITGA6	integrin subunit alpha 6	94
	gga-let-7a-5p	429028-FIGN	fidgetin, microtubule severing factor	100	gga-let-7a-3p	420144-CHERP	calcium homeostasis endoplasmic reticulum protein	93		gga-let-7c-5p	429028-FIGN	fidgetin, microtubule severing factor	100	gga-let-7a-3p	396242-COL9A3	collagen type IX alpha 3 chain	82
	gga-let-7a-5p	431296-FIGNL2	fidgetin like 2	99	gga-let-7a-3p	416102-CHL1	cell adhesion molecule L1 like	80		gga-let-7c-5p	431296-FIGNL2	fidgetin like 2	99	gga-let-7a-3p	396306-THBS4	thrombospondin 4	90
	gga-let-7a-5p	422417-FNIP2	folliculin interacting protein 2	84	gga-let-7a-3p	418461-CHMP2B	charged multivesicular body protein 2B	90		gga-let-7c-5p	422417-FNIP2	folliculin interacting protein 2	84	gga-let-7a-3p	396308-BMPR1A	bone morphogenetic protein receptor type 1A	83
	gga-let-7a-5p	421562-FRMD1	FERM domain containing 1	80	gga-let-7a-3p	415794-CMTM4	CKLF like MARVEL transmembrane domain containing 4	99		gga-let-7c-5p	421562-FRMD1	FERM domain containing 1	80	gga-let-7a-3p	396309-ANK3	ankyrin 3	98
	gga-let-7a-5p	426071-FRMD4B	FERM domain containing 4B	87	gga-let-7a-3p	415736-CNEP1R1	CTD nuclear envelope phosphatase 1 regulatory subunit 1	86		gga-let-7c-5p	426071-FRMD4B	FERM domain containing 4B	87	gga-let-7a-3p	396368-GNAI1	G protein subunit alpha i1	89
	gga-let-7a-5p	420955-GALNT1	polypeptide N-acetylgalactosaminyltransferase 1	83	gga-let-7a-3p	427997-CNKSR2	connector enhancer of kinase suppressor of Ras 2	86		gga-let-7c-5p	420955-GALNT1	polypeptide N-acetylgalactosaminyltransferase 1	83	gga-let-7a-3p	396384-IRF1	interferon regulatory factor 1	97
	gga-let-7a-5p	417305-GAS7	growth arrest specific 7	86	gga-let-7a-3p	416293-CNOT6	CCR4-NOT transcription complex subunit 6	96		gga-let-7c-5p	417305-GAS7	growth arrest specific 7	86	gga-let-7a-3p	396397-LHX9	LIM homeobox 9	91
	gga-let-7a-5p	395504-GATM	glycine amidinotransferase	86	gga-let-7a-3p	422508-CNOT6L	CCR4-NOT transcription complex subunit 6 like	82		gga-let-7c-5p	395504-GATM	glycine amidinotransferase	86	gga-let-7a-3p	396422-VCL	vinculin	89
	gga-let-7a-5p	423440-GLRX5	glutaredoxin 5	96	gga-let-7a-3p	428633-CNR1	cannabinoid receptor 1	98		gga-let-7c-5p	423440-GLRX5	glutaredoxin 5	96	gga-let-7a-3p	396431-THRB	thyroid hormone receptor beta	80
	gga-let-7a-5p	416807-GLT1D1	glycosyltransferase 1 domain containing 1	93	gga-let-7a-3p	417786-CNTN1	contactin 1	99		gga-let-7c-5p	416807-GLT1D1	glycosyltransferase 1 domain containing 1	93	gga-let-7a-3p	396463-POU2F1	POU class 2 homeobox 1	88
	gga-let-7a-5p	424538-GNG5	G protein subunit gamma 5	97	gga-let-7a-3p	395317-CNTN5	contactin 5	97		gga-let-7c-5p	424538-GNG5	G protein subunit gamma 5	97	gga-let-7a-3p	396464-NPY	neuropeptide Y	99
	gga-let-7a-5p	418096-GNPTAB	N-acetylglucosamine-1-phosphate transferase subunits alpha and beta	91	gga-let-7a-3p	428309-CNTNAP1	contactin associated protein 1	92		gga-let-7c-5p	418096-GNPTAB	N-acetylglucosamine-1-phosphate transferase subunits alpha and beta	91	gga-let-7a-3p	408027-IGFBP1	insulin like growth factor binding protein 1	85
	gga-let-7a-5p	421311-GPCPD1	glycerophosphocholine phosphodiesterase 1	88	gga-let-7a-3p	425481-COL23A1	collagen type XXIII alpha 1 chain	94		gga-let-7c-5p	421311-GPCPD1	glycerophosphocholine phosphodiesterase 1	88	gga-let-7a-3p	408041-KRT6A	keratin 6A	82
	gga-let-7a-5p	421064-GREB1L	GREB1 like retinoic acid receptor coactivator	88	gga-let-7a-3p	427209-COL4A3BP	collagen type IV alpha 3 binding protein	90		gga-let-7c-5p	421064-GREB1L	GREB1 like retinoic acid receptor coactivator	88	gga-let-7a-3p	414870-SLC5A7	solute carrier family 5 member 7	87
	gga-let-7a-5p	421754-GTF3C6	general transcription factor IIIC subunit 6	94	gga-let-7a-3p	396242-COL9A3	collagen type IX alpha 3 chain	82		gga-let-7c-5p	421754-GTF3C6	general transcription factor IIIC subunit 6	94	gga-let-7a-3p	415319-ARIH1	ariadne RBR E3 ubiquitin protein ligase 1	86
	gga-let-7a-5p	395594-HAS2	hyaluronan synthase 2	93	gga-let-7a-3p	422832-CPEB2	cytoplasmic polyadenylation element binding protein 2	90		gga-let-7c-5p	395594-HAS2	hyaluronan synthase 2	93	gga-let-7a-3p	415379-BNIP2	BCL2 interacting protein 2	83
	gga-let-7a-5p	395984-HDLBP	high density lipoprotein binding protein	89	gga-let-7a-3p	423816-CPEB3	cytoplasmic polyadenylation element binding protein 3	90		gga-let-7c-5p	395984-HDLBP	high density lipoprotein binding protein	89	gga-let-7a-3p	415393-LRRC49	leucine rich repeat containing 49	86
	gga-let-7a-5p	395900-HOXB1	homeobox B1	85	gga-let-7a-3p	415646-CPNE2	copine 2	80		gga-let-7c-5p	395900-HOXB1	homeobox B1	85	gga-let-7a-3p	415421-TMOD3	tropomodulin 3	98
	gga-let-7a-5p	415535-IGDCC3	immunoglobulin superfamily DCC subclass member 3	100	gga-let-7a-3p	417844-CPSF6	cleavage and polyadenylation specific factor 6	90		gga-let-7c-5p	415535-IGDCC3	immunoglobulin superfamily DCC subclass member 3	100	gga-let-7a-3p	415439-FGF7	fibroblast growth factor 7	89
	gga-let-7a-5p	415537-IGDCC4	immunoglobulin superfamily DCC subclass member 4	93	gga-let-7a-3p	395369-CRISPLD1	cysteine rich secretory protein LCCL domain containing 1	95		gga-let-7c-5p	415537-IGDCC4	immunoglobulin superfamily DCC subclass member 4	93	gga-let-7a-3p	415615-FBXL17	F-box and leucine rich repeat protein 17	83
	gga-let-7a-5p	424865-IGF2BP2	insulin like growth factor 2 mRNA binding protein 2	90	gga-let-7a-3p	420813-CTDP1	CTD phosphatase subunit 1	80		gga-let-7c-5p	424865-IGF2BP2	insulin like growth factor 2 mRNA binding protein 2	90	gga-let-7a-3p	415646-CPNE2	copine 2	80
	gga-let-7a-5p	420617-IGF2BP3	insulin like growth factor 2 mRNA binding protein 3	100	gga-let-7a-3p	416184-CTNNA1	catenin alpha 1	81		gga-let-7c-5p	420617-IGF2BP3	insulin like growth factor 2 mRNA binding protein 3	100	gga-let-7a-3p	415710-ESRP2	epithelial splicing regulatory protein 2	94
	gga-let-7a-5p	422230-IL13RA1	interleukin 13 receptor subunit alpha 1	94	gga-let-7a-3p	395964-CTNNB1	catenin beta 1	91		gga-let-7c-5p	422230-IL13RA1	interleukin 13 receptor subunit alpha 1	94	gga-let-7a-3p	415736-CNEP1R1	CTD nuclear envelope phosphatase 1 regulatory subunit 1	86
	gga-let-7a-5p	422239-INTS6L	integrator complex subunit 6 like	97	gga-let-7a-3p	420783-CUL1	cullin 1	87		gga-let-7c-5p	422239-INTS6L	integrator complex subunit 6 like	97	gga-let-7a-3p	415739-N4BP1	NEDD4 binding protein 1	97
	gga-let-7a-5p	424121-ITGA4	integrin subunit alpha 4	92	gga-let-7a-3p	424804-CUL3	cullin 3	93		gga-let-7c-5p	424121-ITGA4	integrin subunit alpha 4	92	gga-let-7a-3p	415762-TSHZ3	teashirt zinc finger homeobox 3	98
	gga-let-7a-5p	423287-KATNBL1	katanin regulatory subunit B1 like 1	94	gga-let-7a-3p	422364-CUL4B	cullin 4B	91		gga-let-7c-5p	423287-KATNBL1	katanin regulatory subunit B1 like 1	94	gga-let-7a-3p	415779-KCTD15	potassium channel tetramerization domain containing 15	92
	gga-let-7a-5p	416900-KCTD10	potassium channel tetramerization domain containing 10	80	gga-let-7a-3p	373935-DACH1	dachshund family transcription factor 1	83		gga-let-7c-5p	416900-KCTD10	potassium channel tetramerization domain containing 10	80	gga-let-7a-3p	415781-LSM14A	LSM14A, mRNA processing body assembly factor	85
	gga-let-7a-5p	422917-KDM3A	lysine demethylase 3A	81	gga-let-7a-3p	415921-DCAF1	DDB1 and CUL4 associated factor 1	95		gga-let-7c-5p	422917-KDM3A	lysine demethylase 3A	81	gga-let-7a-3p	415794-CMTM4	CKLF like MARVEL transmembrane domain containing 4	99
	gga-let-7a-5p	417681-KIAA0753	KIAA0753	92	gga-let-7a-3p	422762-DCUN1D4	defective in cullin neddylation 1 domain containing 4	99		gga-let-7c-5p	417681-KIAA0753	KIAA0753	92	gga-let-7a-3p	415860-CDH1	cadherin 1	90
	gga-let-7a-5p	770238-KLF9	Kruppel like factor 9	80	gga-let-7a-3p	374242-DCX	doublecortin	92		gga-let-7c-5p	770238-KLF9	Kruppel like factor 9	80	gga-let-7a-3p	415866-NFAT5	nuclear factor of activated T-cells 5	88
	gga-let-7a-5p	422226-KLHL9	kelch like family member 9	88	gga-let-7a-3p	426504-DDX19B	ATP-dependent RNA helicase DDX19B	83		gga-let-7c-5p	422226-KLHL9	kelch like family member 9	88	gga-let-7a-3p	415921-DCAF1	DDB1 and CUL4 associated factor 1	95
	gga-let-7a-5p	421738-KPNA5	karyopherin subunit alpha 5	92	gga-let-7a-3p	421494-DESI2	desumoylating isopeptidase 2	96		gga-let-7c-5p	421738-KPNA5	karyopherin subunit alpha 5	92	gga-let-7a-3p	415959-SLC6A11	solute carrier family 6 member 11	97
	gga-let-7a-5p	421301-LBH	limb bud and heart development	84	gga-let-7a-3p	772367-DGKB	diacylglycerol kinase beta	95		gga-let-7c-5p	421301-LBH	limb bud and heart development	84	gga-let-7a-3p	415976-IQSEC1	IQ motif and Sec7 domain 1	85
	gga-let-7a-5p	428605-LGR4	leucine rich repeat containing G protein-coupled receptor 4	83	gga-let-7a-3p	420376-DHX30	DExH-box helicase 30	86		gga-let-7c-5p	428605-LGR4	leucine rich repeat containing G protein-coupled receptor 4	83	gga-let-7a-3p	416002-APPL1	adaptor protein, phosphotyrosine interacting with PH domain and leucine zipper 1	84
	gga-let-7a-5p	421786-LIN28B	lin-28 homolog B	98	gga-let-7a-3p	374040-DIAPH2	diaphanous related formin 2	83		gga-let-7c-5p	421786-LIN28B	lin-28 homolog B	98	gga-let-7a-3p	416079-PSMD6	proteasome 26S subunit, non-ATPase 6	81
	gga-let-7a-5p	424264-LMLN	leishmanolysin like peptidase	89	gga-let-7a-3p	395820-DLL1	delta like canonical Notch ligand 1	90		gga-let-7c-5p	424264-LMLN	leishmanolysin like peptidase	89	gga-let-7a-3p	416092-FOXP3	forkhead box P3	87
	gga-let-7a-5p	427592-LRIG1	leucine rich repeats and immunoglobulin like domains 1	94	gga-let-7a-3p	423208-DLL4	delta like canonical Notch ligand 4	87		gga-let-7c-5p	427592-LRIG1	leucine rich repeats and immunoglobulin like domains 1	94	gga-let-7a-3p	416095-RYBP	RING1 and YY1 binding protein	87
	gga-let-7a-5p	417813-LRIG3	leucine rich repeats and immunoglobulin like domains 3	95	gga-let-7a-3p	418646-DMTF1	cyclin D binding myb like transcription factor 1	93		gga-let-7c-5p	417813-LRIG3	leucine rich repeats and immunoglobulin like domains 3	95	gga-let-7a-3p	416098-PPP4R2	protein phosphatase 4 regulatory subunit 2	100
	gga-let-7a-5p	416241-LSM11	LSM11, U7 small nuclear RNA associated	98	gga-let-7a-3p	424698-DNAJC6	DnaJ heat shock protein family (Hsp40) member C6	92		gga-let-7c-5p	416241-LSM11	LSM11, U7 small nuclear RNA associated	98	gga-let-7a-3p	416102-CHL1	cell adhesion molecule L1 like	80
	gga-let-7a-5p	427144-MAP3K1	mitogen-activated protein kinase kinase kinase 1	86	gga-let-7a-3p	420440-DPP6	dipeptidyl peptidase like 6	85		gga-let-7c-5p	427144-MAP3K1	mitogen-activated protein kinase kinase kinase 1	86	gga-let-7a-3p	416108-BHLHE40	basic helix-loop-helix family member e40	96
	gga-let-7a-5p	425965-MAP4K3	mitogen-activated protein kinase kinase kinase kinase 3	87	gga-let-7a-3p	428249-DSCAML1	DS cell adhesion molecule like 1	90		gga-let-7c-5p	425965-MAP4K3	mitogen-activated protein kinase kinase kinase kinase 3	87	gga-let-7a-3p	416167-WWC1	WW and C2 domain containing 1	83
	gga-let-7a-5p	418714-MAP4K4	mitogen-activated protein kinase kinase kinase kinase 4	84	gga-let-7a-3p	420840-DTNBP1	dystrobrevin binding protein 1	94		gga-let-7c-5p	418714-MAP4K4	mitogen-activated protein kinase kinase kinase kinase 4	84	gga-let-7a-3p	416184-CTNNA1	catenin alpha 1	81
	gga-let-7a-5p	415419-MAPK6	mitogen-activated protein kinase 6	94	gga-let-7a-3p	374272-DUSP6	dual specificity phosphatase 6	91		gga-let-7c-5p	415419-MAPK6	mitogen-activated protein kinase 6	94	gga-let-7a-3p	416265-G3BP1	G3BP stress granule assembly factor 1	84
	gga-let-7a-5p	421056-METTL4	methyltransferase like 4	80	gga-let-7a-3p	421943-E2F6	E2F transcription factor 6	83		gga-let-7c-5p	421056-METTL4	methyltransferase like 4	80	gga-let-7a-3p	416293-CNOT6	CCR4-NOT transcription complex subunit 6	96
	gga-let-7a-5p	418692-MGAT4A	mannosyl (alpha-1,3-)-glycoprotein beta-1,4-N-acetylglucosaminyltransferase, isozyme A	85	gga-let-7a-3p	417896-EEA1	early endosome antigen 1	98		gga-let-7c-5p	418692-MGAT4A	mannosyl (alpha-1,3-)-glycoprotein beta-1,4-N-acetylglucosaminyltransferase, isozyme A	85	gga-let-7a-3p	416332-KIF3A	kinesin family member 3A	89
	gga-let-7a-5p	419778-MPZL3	myelin protein zero like 3	88	gga-let-7a-3p	396100-EFNA5	ephrin A5	91		gga-let-7c-5p	419778-MPZL3	myelin protein zero like 3	88	gga-let-7a-3p	416343-NR3C1	nuclear receptor subfamily 3 group C member 1	95
	gga-let-7a-5p	421948-MYCN	MYCN proto-oncogene, bHLH transcription factor	89	gga-let-7a-3p	417250-EHMT1	euchromatic histone lysine methyltransferase 1	82		gga-let-7c-5p	421948-MYCN	MYCN proto-oncogene, bHLH transcription factor	89	gga-let-7a-3p	416348-RBM27	RNA binding motif protein 27	83
	gga-let-7a-5p	418415-NECTIN3	nectin cell adhesion molecule 3	85	gga-let-7a-3p	416961-EIF4ENIF1	eukaryotic translation initiation factor 4E nuclear import factor 1	92		gga-let-7c-5p	418415-NECTIN3	nectin cell adhesion molecule 3	85	gga-let-7a-3p	416449-SUN1	Sad1 and UNC84 domain containing 1	94
	gga-let-7a-5p	422325-NEXMIF	neurite extension and migration factor	86	gga-let-7a-3p	425544-EIF4G3	eukaryotic translation initiation factor 4 gamma 3	93		gga-let-7c-5p	422325-NEXMIF	neurite extension and migration factor	86	gga-let-7a-3p	416491-PDAP1	PDGFA associated protein 1	88
	gga-let-7a-5p	396466-NGF	nerve growth factor	87	gga-let-7a-3p	395637-ELAVL1	ELAV like RNA binding protein 1	88		gga-let-7c-5p	396466-NGF	nerve growth factor	87	gga-let-7a-3p	416548-SYNGR3	synaptogyrin 3	91
	gga-let-7a-5p	772325-NR6A1	nuclear receptor subfamily 6 group A member 1	98	gga-let-7a-3p	770158-ELAVL2	ELAV like RNA binding protein 2	100		gga-let-7c-5p	772325-NR6A1	nuclear receptor subfamily 6 group A member 1	98	gga-let-7a-3p	416570-TNRC6A	trinucleotide repeat containing 6A	86
	gga-let-7a-5p	419885-NRAS	neuroblastoma RAS viral oncogene homolog	86	gga-let-7a-3p	423400-EML5	echinoderm microtubule associated protein like 5	85		gga-let-7c-5p	419885-NRAS	neuroblastoma RAS viral oncogene homolog	86	gga-let-7a-3p	416575-PLK1	polo like kinase 1	91
	gga-let-7a-5p	100857974-ONECUT2	one cut homeobox 2	94	gga-let-7a-3p	416636-EMP2	epithelial membrane protein 2	97		gga-let-7c-5p	100857974-ONECUT2	one cut homeobox 2	94	gga-let-7a-3p	416593-UNKL	unkempt family like zinc finger	89
	gga-let-7a-5p	100857312-ONECUT3	one cut homeobox 3	83	gga-let-7a-3p	420471-EPC1	enhancer of polycomb homolog 1	91		gga-let-7c-5p	100857312-ONECUT3	one cut homeobox 3	83	gga-let-7a-3p	416615-C14H16ORF52	chromosome 14 open reading frame, human C16orf52	90
	gga-let-7a-5p	428432-OSBPL3	oxysterol binding protein like 3	88	gga-let-7a-3p	771550-EPHA2	EPH receptor A2	80		gga-let-7c-5p	428432-OSBPL3	oxysterol binding protein like 3	88	gga-let-7a-3p	416636-EMP2	epithelial membrane protein 2	97
	gga-let-7a-5p	417245-PAPPA	pappalysin 1	89	gga-let-7a-3p	431583-ERBIN	erbb2 interacting protein	97		gga-let-7c-5p	417245-PAPPA	pappalysin 1	89	gga-let-7a-3p	416730-PLCB4	phospholipase C beta 4	85
	gga-let-7a-5p	417093-PBX3	PBX homeobox 3	91	gga-let-7a-3p	415710-ESRP2	epithelial splicing regulatory protein 2	94		gga-let-7c-5p	417093-PBX3	PBX homeobox 3	91	gga-let-7a-3p	416759-TMEM204	transmembrane protein 204	87
	gga-let-7a-5p	426087-PBX4	PBX homeobox 4	94	gga-let-7a-3p	423807-EXOC6	exocyst complex component 6	83		gga-let-7c-5p	426087-PBX4	PBX homeobox 4	94	gga-let-7a-3p	416844-KDM2B	lysine demethylase 2B	95
	gga-let-7a-5p	422263-PCDH19	protocadherin 19	95	gga-let-7a-3p	424088-FAM117B	family with sequence similarity 117 member B	87		gga-let-7c-5p	422263-PCDH19	protocadherin 19	95	gga-let-7a-3p	416919-ZNRF3	zinc and ring finger 3	81
	gga-let-7a-5p	427287-PCGF3	polycomb group ring finger 3	85	gga-let-7a-3p	423323-FAM177A1	family with sequence similarity 177 member A1	82		gga-let-7c-5p	427287-PCGF3	polycomb group ring finger 3	85	gga-let-7a-3p	416961-EIF4ENIF1	eukaryotic translation initiation factor 4E nuclear import factor 1	92
	gga-let-7a-5p	417399-PCTP	phosphatidylcholine transfer protein	84	gga-let-7a-3p	421045-FAM210A	family with sequence similarity 210 member A	86		gga-let-7c-5p	417399-PCTP	phosphatidylcholine transfer protein	84	gga-let-7a-3p	417091-ZBTB43	zinc finger and BTB domain containing 43	90
	gga-let-7a-5p	415683-PDPR	pyruvate dehydrogenase phosphatase regulatory subunit	81	gga-let-7a-3p	417758-FAM3C	family with sequence similarity 3, member C	95		gga-let-7c-5p	415683-PDPR	pyruvate dehydrogenase phosphatase regulatory subunit	81	gga-let-7a-3p	417106-RABGAP1	RAB GTPase activating protein 1	86
	gga-let-7a-5p	418910-PDS5B	PDS5 cohesin associated factor B	82	gga-let-7a-3p	395274-FAS	Fas cell surface death receptor	87		gga-let-7c-5p	418910-PDS5B	PDS5 cohesin associated factor B	82	gga-let-7a-3p	417250-EHMT1	euchromatic histone lysine methyltransferase 1	82
	gga-let-7a-5p	422153-PDZD11	PDZ domain containing 11	81	gga-let-7a-3p	424163-FASTKD1	FAST kinase domains 1	87		gga-let-7c-5p	422153-PDZD11	PDZ domain containing 11	81	gga-let-7a-3p	417375-SAP30BP	SAP30 binding protein	80
	gga-let-7a-5p	418624-PIGA	phosphatidylinositol glycan anchor biosynthesis class A	87	gga-let-7a-3p	415615-FBXL17	F-box and leucine rich repeat protein 17	83		gga-let-7c-5p	418624-PIGA	phosphatidylinositol glycan anchor biosynthesis class A	87	gga-let-7a-3p	417408-ATAD5	ATPase family, AAA domain containing 5	100
	gga-let-7a-5p	100859766-PLAGL2	PLAG1 like zinc finger 2	98	gga-let-7a-3p	428048-FBXL3	F-box and leucine rich repeat protein 3	100		gga-let-7c-5p	100859766-PLAGL2	PLAG1 like zinc finger 2	98	gga-let-7a-3p	417412-C18H17orf75	chromosome 18 C17orf75 homolog	86
	gga-let-7a-5p	418673-PLCXD1	phosphatidylinositol specific phospholipase C X domain containing 1	86	gga-let-7a-3p	417908-FGD6	FYVE, RhoGEF and PH domain containing 6	93		gga-let-7c-5p	418673-PLCXD1	phosphatidylinositol specific phospholipase C X domain containing 1	86	gga-let-7a-3p	417481-AUTS2	AUTS2, activator of transcription and developmental regulator	96
	gga-let-7a-5p	418417-PLCXD2	phosphatidylinositol specific phospholipase C X domain containing 2	95	gga-let-7a-3p	396094-FGF1	fibroblast growth factor 1	96		gga-let-7c-5p	418417-PLCXD2	phosphatidylinositol specific phospholipase C X domain containing 2	95	gga-let-7a-3p	417639-MED13	mediator complex subunit 13	93
	gga-let-7a-5p	418455-POGLUT1	protein O-glucosyltransferase 1	84	gga-let-7a-3p	415439-FGF7	fibroblast growth factor 7	89		gga-let-7c-5p	418455-POGLUT1	protein O-glucosyltransferase 1	84	gga-let-7a-3p	417644-PPM1D	protein phosphatase, Mg2+/Mn2+ dependent 1D	81
	gga-let-7a-5p	100858827-PRKAR2A	protein kinase cAMP-dependent type II regulatory subunit alpha	88	gga-let-7a-3p	374231-FOXO1	forkhead box O1	90		gga-let-7c-5p	100858827-PRKAR2A	protein kinase cAMP-dependent type II regulatory subunit alpha	88	gga-let-7a-3p	417646-USP32	ubiquitin specific peptidase 32	95
	gga-let-7a-5p	768611-PRPF38B	pre-mRNA processing factor 38B	83	gga-let-7a-3p	416092-FOXP3	forkhead box P3	87		gga-let-7c-5p	768611-PRPF38B	pre-mRNA processing factor 38B	83	gga-let-7a-3p	417664-VEZF1	vascular endothelial zinc finger 1	90
	gga-let-7a-5p	415407-PRTG	protogenin	99	gga-let-7a-3p	426071-FRMD4B	FERM domain containing 4B	85		gga-let-7c-5p	415407-PRTG	protogenin	99	gga-let-7a-3p	417733-ALG12	ALG12, alpha-1,6-mannosyltransferase	88
	gga-let-7a-5p	421914-PXDN	peroxidasin	95	gga-let-7a-3p	417845-FRS2	fibroblast growth factor receptor substrate 2	91		gga-let-7c-5p	421914-PXDN	peroxidasin	95	gga-let-7a-3p	417747-ZNF800	zinc finger protein 800	96
	gga-let-7a-5p	428095-RAB38	RAB38, member RAS oncogene family	83	gga-let-7a-3p	771133-FUT9	fucosyltransferase 9	85		gga-let-7c-5p	428095-RAB38	RAB38, member RAS oncogene family	83	gga-let-7a-3p	417758-FAM3C	family with sequence similarity 3, member C	95
	gga-let-7a-5p	395880-RBMS1	RNA binding motif single stranded interacting protein 1	84	gga-let-7a-3p	423305-G2E3	G2/M-phase specific E3 ubiquitin protein ligase	93		gga-let-7c-5p	395880-RBMS1	RNA binding motif single stranded interacting protein 1	84	gga-let-7a-3p	417774-MDFIC	MyoD family inhibitor domain containing	89
	gga-let-7a-5p	428602-RCN1	reticulocalbin 1	80	gga-let-7a-3p	416265-G3BP1	G3BP stress granule assembly factor 1	84		gga-let-7c-5p	428602-RCN1	reticulocalbin 1	80	gga-let-7a-3p	417786-CNTN1	contactin 1	99
	gga-let-7a-5p	395618-RGS6	regulator of G-protein signaling 6	83	gga-let-7a-3p	420979-GABBR2	gamma-aminobutyric acid type B receptor subunit 2	88		gga-let-7c-5p	395618-RGS6	regulator of G-protein signaling 6	83	gga-let-7a-3p	417818-MON2	MON2 homolog, regulator of endosome-to-Golgi trafficking	86
	gga-let-7a-5p	421046-RNMT	RNA guanine-7 methyltransferase	86	gga-let-7a-3p	420191-GDAP1	ganglioside induced differentiation associated protein 1	87		gga-let-7c-5p	421046-RNMT	RNA guanine-7 methyltransferase	86	gga-let-7a-3p	417832-LEMD3	LEM domain containing 3	99
	gga-let-7a-5p	395359-SALL3	spalt like transcription factor 3	95	gga-let-7a-3p	427787-GLP2R	glucagon-like peptide 2 receptor	87		gga-let-7c-5p	395359-SALL3	spalt like transcription factor 3	95	gga-let-7a-3p	417837-CAND1	cullin associated and neddylation dissociated 1	94
	gga-let-7a-5p	769286-SALL4	spalt like transcription factor 4	93	gga-let-7a-3p	422411-GLRB	glycine receptor beta	87		gga-let-7c-5p	769286-SALL4	spalt like transcription factor 4	93	gga-let-7a-3p	417839-MDM1	Mdm1 nuclear protein	84
	gga-let-7a-5p	417350-SEC14L1	SEC14 like lipid binding 1	90	gga-let-7a-3p	396368-GNAI1	G protein subunit alpha i1	89		gga-let-7c-5p	417350-SEC14L1	SEC14 like lipid binding 1	90	gga-let-7a-3p	417844-CPSF6	cleavage and polyadenylation specific factor 6	90
	gga-let-7a-5p	424377-SEC22B	SEC22 homolog B, vesicle trafficking protein	80	gga-let-7a-3p	771014-GNG13	G protein subunit gamma 13	92		gga-let-7c-5p	424377-SEC22B	SEC22 homolog B, vesicle trafficking protein	80	gga-let-7a-3p	417845-FRS2	fibroblast growth factor receptor substrate 2	91
	gga-let-7a-5p	423742-SEC24C	SEC24 homolog C, COPII coat complex component	82	gga-let-7a-3p	426787-GOLGA7	golgin A7	91		gga-let-7c-5p	423742-SEC24C	SEC24 homolog C, COPII coat complex component	82	gga-let-7a-3p	417857-TBC1D15	TBC1 domain family member 15	85
	gga-let-7a-5p	423857-SEMA4G	semaphorin 4G	85	gga-let-7a-3p	427422-GOLPH3	golgi phosphoprotein 3	88		gga-let-7c-5p	423857-SEMA4G	semaphorin 4G	85	gga-let-7a-3p	417880-TMTC2	transmembrane and tetratricopeptide repeat containing 2	91
	gga-let-7a-5p	415902-SFMBT1	Scm-like with four mbt domains 1	93	gga-let-7a-3p	424342-GPSM2	G-protein signaling modulator 2	91		gga-let-7c-5p	415902-SFMBT1	Scm-like with four mbt domains 1	93	gga-let-7a-3p	417881-SLC6A15	solute carrier family 6 member 15	81
	gga-let-7a-5p	415948-SHISA5	shisa family member 5	90	gga-let-7a-3p	428934-GRID1	glutamate ionotropic receptor delta type subunit 1	80		gga-let-7c-5p	415948-SHISA5	shisa family member 5	90	gga-let-7a-3p	417896-EEA1	early endosome antigen 1	98
	gga-let-7a-5p	422467-SLC10A7	solute carrier family 10 member 7	88	gga-let-7a-3p	422407-GUCY1A1	guanylate cyclase 1 soluble subunit alpha 1	98		gga-let-7c-5p	422467-SLC10A7	solute carrier family 10 member 7	88	gga-let-7a-3p	417908-FGD6	FYVE, RhoGEF and PH domain containing 6	93
	gga-let-7a-5p	428262-SLC26A9	solute carrier family 26 member 9	97	gga-let-7a-3p	771678-GUCY1A2	guanylate cyclase 1 soluble subunit alpha 2	90		gga-let-7c-5p	428262-SLC26A9	solute carrier family 26 member 9	97	gga-let-7a-3p	417927-ANKS1B	ankyrin repeat and sterile alpha motif domain containing 1B	93
	gga-let-7a-5p	428614-SLC35D3	solute carrier family 35 member D3	82	gga-let-7a-3p	422408-GUCY1B1	guanylate cyclase 1 soluble subunit beta 1	96		gga-let-7c-5p	428614-SLC35D3	solute carrier family 35 member D3	82	gga-let-7a-3p	417929-UHRF1BP1L	UHRF1 binding protein 1 like	82
	gga-let-7a-5p	415960-SLC6A1	solute carrier family 6 member 1	86	gga-let-7a-3p	424251-HACD2	3-hydroxyacyl-CoA dehydratase 2	94		gga-let-7c-5p	415960-SLC6A1	solute carrier family 6 member 1	86	gga-let-7a-3p	418055-RBFOX2	RNA binding fox-1 homolog 2	94
	gga-let-7a-5p	423858-SLF2	SMC5-SMC6 complex localization factor 2	82	gga-let-7a-3p	420599-HDAC9	histone deacetylase 9	88		gga-let-7c-5p	423858-SLF2	SMC5-SMC6 complex localization factor 2	82	gga-let-7a-3p	418059-HMGXB4	HMG-box containing 4	89
	gga-let-7a-5p	422522-SMARCAD1	SWI/SNF-related, matrix-associated actin-dependent regulator of chromatin, subfamily a, containing DEAD/H box 1	83	gga-let-7a-3p	423310-HECTD1	HECT domain E3 ubiquitin protein ligase 1	93		gga-let-7c-5p	422522-SMARCAD1	SWI/SNF-related, matrix-associated actin-dependent regulator of chromatin, subfamily a, containing DEAD/H box 1	83	gga-let-7a-3p	418154-WNT5B	Wnt family member 5B	98
	gga-let-7a-5p	416334-SOWAHA	sosondowah ankyrin repeat domain family member A	89	gga-let-7a-3p	427031-HECTD2	HECT domain E3 ubiquitin protein ligase 2	87		gga-let-7c-5p	416334-SOWAHA	sosondowah ankyrin repeat domain family member A	89	gga-let-7a-3p	418207-KRAS	KRAS proto-oncogene, GTPase	87
	gga-let-7a-5p	420056-SPPL2B	signal peptide peptidase like 2B	83	gga-let-7a-3p	418682-HERC2	HECT and RLD domain containing E3 ubiquitin protein ligase 2	97		gga-let-7c-5p	420056-SPPL2B	signal peptide peptidase like 2B	83	gga-let-7a-3p	418247-PFKFB3	6-phosphofructo-2-kinase/fructose-2,6-biphosphatase 3	88
	gga-let-7a-5p	418908-STARD13	StAR related lipid transfer domain containing 13	97	gga-let-7a-3p	771269-HHAT	hedgehog acyltransferase	89		gga-let-7c-5p	418908-STARD13	StAR related lipid transfer domain containing 13	97	gga-let-7a-3p	418262-ITFG2	integrin alpha FG-GAP repeat containing 2	93
	gga-let-7a-5p	395120-STK40	serine/threonine kinase 40	93	gga-let-7a-3p	422460-HHIP	hedgehog interacting protein	98		gga-let-7c-5p	395120-STK40	serine/threonine kinase 40	93	gga-let-7a-3p	418265-MAN1A2	mannosidase alpha class 1A member 2	83
	gga-let-7a-5p	417105-STRBP	spermatid perinuclear RNA binding protein	83	gga-let-7a-3p	395999-HMGN1	high mobility group nucleosome binding domain 1	88		gga-let-7c-5p	417105-STRBP	spermatid perinuclear RNA binding protein	83	gga-let-7a-3p	418299-PEX5	peroxisomal biogenesis factor 5	80
	gga-let-7a-5p	430679-TBKBP1	TBK1 binding protein 1	86	gga-let-7a-3p	418059-HMGXB4	HMG-box containing 4	89		gga-let-7c-5p	430679-TBKBP1	TBK1 binding protein 1	86	gga-let-7a-3p	418361-BOC	BOC cell adhesion associated, oncogene regulated	94
	gga-let-7a-5p	422540-TET2	tet methylcytosine dioxygenase 2	92	gga-let-7a-3p	422602-HNRNPD	heterogeneous nuclear ribonucleoprotein D	95		gga-let-7c-5p	422540-TET2	tet methylcytosine dioxygenase 2	92	gga-let-7a-3p	418407-BBX	BBX, HMG-box containing	85
	gga-let-7a-5p	418793-TGDS	TDP-glucose 4,6-dehydratase	89	gga-let-7a-3p	422601-HNRNPDL	heterogeneous nuclear ribonucleoprotein D like	91		gga-let-7c-5p	418793-TGDS	TDP-glucose 4,6-dehydratase	89	gga-let-7a-3p	418461-CHMP2B	charged multivesicular body protein 2B	90
	gga-let-7a-5p	374094-TGFBR1	transforming growth factor beta receptor 1	93	gga-let-7a-3p	395290-HOXA7	homeobox A7	81		gga-let-7c-5p	374094-TGFBR1	transforming growth factor beta receptor 1	93	gga-let-7a-3p	418482-LTN1	listerin E3 ubiquitin protein ligase 1	87
	gga-let-7a-5p	422361-THOC2	THO complex 2	93	gga-let-7a-3p	422567-HPGD	15-hydroxyprostaglandin dehydrogenase	82		gga-let-7c-5p	422361-THOC2	THO complex 2	93	gga-let-7a-3p	418513-MORC3	MORC family CW-type zinc finger 3	82
	gga-let-7a-5p	396285-TM7SF2	transmembrane 7 superfamily member 2	86	gga-let-7a-3p	418802-HSPA14	heat shock protein family A (Hsp70) member 14	83		gga-let-7c-5p	396285-TM7SF2	transmembrane 7 superfamily member 2	86	gga-let-7a-3p	418517-PIGP	phosphatidylinositol glycan anchor biosynthesis class P	82
	gga-let-7a-5p	424499-TMED1	transmembrane p24 trafficking protein 1	87	gga-let-7a-3p	427963-HTR1F	5-hydroxytryptamine receptor 1F	81		gga-let-7c-5p	424499-TMED1	transmembrane p24 trafficking protein 1	87	gga-let-7a-3p	418556-KDM6A	lysine demethylase 6A	86
	gga-let-7a-5p	419753-TMEM136-1	transmembrane protein 136 family member 1	83	gga-let-7a-3p	421896-ICK	intestinal cell kinase	93		gga-let-7c-5p	419753-TMEM136-1	transmembrane protein 136 family member 1	83	gga-let-7a-3p	418588-TAB3	TGF-beta activated kinase 1 (MAP3K7) binding protein 3	81
	gga-let-7a-5p	427250-TMEM2	transmembrane protein 2	89	gga-let-7a-3p	395282-ID1	inhibitor of DNA binding 1, HLH protein	86		gga-let-7c-5p	427250-TMEM2	transmembrane protein 2	89	gga-let-7a-3p	418596-ZFX	zinc finger protein X-linked	91
	gga-let-7a-5p	428387-TMEM65	transmembrane protein 65	94	gga-let-7a-3p	422392-IDS	iduronate 2-sulfatase	95		gga-let-7c-5p	428387-TMEM65	transmembrane protein 65	94	gga-let-7a-3p	418619-SYAP1	synapse associated protein 1	81
	gga-let-7a-5p	100858101-TMEM74	transmembrane protein 74	90	gga-let-7a-3p	408027-IGFBP1	insulin like growth factor binding protein 1	85		gga-let-7c-5p	100858101-TMEM74	transmembrane protein 74	90	gga-let-7a-3p	418627-MOSPD2	motile sperm domain containing 2	87
	gga-let-7a-5p	418528-TMPRSS2	transmembrane serine protease 2	94	gga-let-7a-3p	424103-INO80D	INO80 complex subunit D	96		gga-let-7c-5p	418528-TMPRSS2	transmembrane serine protease 2	94	gga-let-7a-3p	418645-KIAA1324L	KIAA1324 like	86
	gga-let-7a-5p	423477-TNFAIP2	TNF alpha induced protein 2	91	gga-let-7a-3p	418690-INPP4A	inositol polyphosphate-4-phosphatase type I A	86		gga-let-7c-5p	423477-TNFAIP2	TNF alpha induced protein 2	91	gga-let-7a-3p	418646-DMTF1	cyclin D binding myb like transcription factor 1	93
	gga-let-7a-5p	426891-TPGS2	tubulin polyglutamylase complex subunit 2	80	gga-let-7a-3p	418876-INTS6	integrator complex subunit 6	87		gga-let-7c-5p	426891-TPGS2	tubulin polyglutamylase complex subunit 2	80	gga-let-7a-3p	418651-SHROOM2	shroom family member 2	89
	gga-let-7a-5p	422040-TRAM2	translocation associated membrane protein 2	87	gga-let-7a-3p	415976-IQSEC1	IQ motif and Sec7 domain 1	85		gga-let-7c-5p	422040-TRAM2	translocation associated membrane protein 2	87	gga-let-7a-3p	418682-HERC2	HECT and RLD domain containing E3 ubiquitin protein ligase 2	97
	gga-let-7a-5p	100859827-TSC22D2	TSC22 domain family member 2	82	gga-let-7a-3p	396384-IRF1	interferon regulatory factor 1	97		gga-let-7c-5p	100859827-TSC22D2	TSC22 domain family member 2	82	gga-let-7a-3p	418690-INPP4A	inositol polyphosphate-4-phosphatase type I A	86
	gga-let-7a-5p	427354-TTC39B	tetratricopeptide repeat domain 39B	84	gga-let-7a-3p	418262-ITFG2	integrin alpha FG-GAP repeat containing 2	93		gga-let-7c-5p	427354-TTC39B	tetratricopeptide repeat domain 39B	84	gga-let-7a-3p	418753-RAB20	RAB20, member RAS oncogene family	93
	gga-let-7a-5p	424209-TTLL4	tubulin tyrosine ligase like 4	81	gga-let-7a-3p	396226-ITGA6	integrin subunit alpha 6	94		gga-let-7c-5p	424209-TTLL4	tubulin tyrosine ligase like 4	81	gga-let-7a-3p	418784-MBNL2	muscleblind like splicing regulator 2	96
	gga-let-7a-5p	420154-UHRF1	ubiquitin like with PHD and ring finger domains 1	86	gga-let-7a-3p	395969-ITM2B	integral membrane protein 2B	94		gga-let-7c-5p	420154-UHRF1	ubiquitin like with PHD and ring finger domains 1	86	gga-let-7a-3p	418797-SLITRK6	SLIT and NTRK like family member 6	94
	gga-let-7a-5p	431601-UHRF2	ubiquitin like with PHD and ring finger domains 2	88	gga-let-7a-3p	420190-JPH1	junctophilin 1	81		gga-let-7c-5p	431601-UHRF2	ubiquitin like with PHD and ring finger domains 2	88	gga-let-7a-3p	418800-PCDH9	protocadherin 9	83
	gga-let-7a-5p	422455-USP38	ubiquitin specific peptidase 38	85	gga-let-7a-3p	395721-KCNA4	potassium voltage-gated channel subfamily A member 4	94		gga-let-7c-5p	422455-USP38	ubiquitin specific peptidase 38	85	gga-let-7a-3p	418802-HSPA14	heat shock protein family A (Hsp70) member 14	83
	gga-let-7a-5p	423032-USP47	ubiquitin specific peptidase 47	82	gga-let-7a-3p	421393-KCNG3	potassium voltage-gated channel modifier subfamily G member 3	85		gga-let-7c-5p	423032-USP47	ubiquitin specific peptidase 47	82	gga-let-7a-3p	418817-KLF12	Kruppel-like factor 12	91
	gga-let-7a-5p	421610-UTRN	utrophin	96	gga-let-7a-3p	772210-KCNK13	potassium two pore domain channel subfamily K member 13	82		gga-let-7c-5p	421610-UTRN	utrophin	96	gga-let-7a-3p	418818-KLF5	Kruppel like factor 5	82
	gga-let-7a-5p	418462-VGLL3	vestigial like family member 3	85	gga-let-7a-3p	415779-KCTD15	potassium channel tetramerization domain containing 15	92		gga-let-7c-5p	418462-VGLL3	vestigial like family member 3	85	gga-let-7a-3p	418820-PIBF1	progesterone immunomodulatory binding factor 1	81
	gga-let-7a-5p	100859821-VSTM5	V-set and transmembrane domain containing 5	94	gga-let-7a-3p	416844-KDM2B	lysine demethylase 2B	95		gga-let-7c-5p	100859821-VSTM5	V-set and transmembrane domain containing 5	94	gga-let-7a-3p	418870-KPNA3	karyopherin subunit alpha 3	86
	gga-let-7a-5p	770107-WDFY2	WD repeat and FYVE domain containing 2	89	gga-let-7a-3p	418556-KDM6A	lysine demethylase 6A	86		gga-let-7c-5p	770107-WDFY2	WD repeat and FYVE domain containing 2	89	gga-let-7a-3p	418876-INTS6	integrator complex subunit 6	87
	gga-let-7a-5p	777580-WNK4	WNK lysine deficient protein kinase 4	84	gga-let-7a-3p	420501-KIAA1217	KIAA1217	92		gga-let-7c-5p	777580-WNK4	WNK lysine deficient protein kinase 4	84	gga-let-7a-3p	418908-STARD13	StAR related lipid transfer domain containing 13	92
	gga-let-7a-5p	771092-WNT9B	Wnt family member 9B	91	gga-let-7a-3p	418645-KIAA1324L	KIAA1324 like	86		gga-let-7c-5p	771092-WNT9B	Wnt family member 9B	91	gga-let-7a-3p	418926-PAN3	poly(A) specific ribonuclease subunit PAN3	90
	gga-let-7a-5p	422029-XKR6	XK related 6	97	gga-let-7a-3p	768701-KIAA1671	KIAA1671	80		gga-let-7c-5p	422029-XKR6	XK related 6	97	gga-let-7a-3p	418938-MTMR6	myotubularin related protein 6	82
	gga-let-7a-5p	428266-YOD1	YOD1 deubiquitinase	99	gga-let-7a-3p	423809-KIF11	kinesin family member 11	91		gga-let-7c-5p	428266-YOD1	YOD1 deubiquitinase	99	gga-let-7a-3p	418962-ARHGAP20	Rho GTPase activating protein 20	83
	gga-let-7a-5p	430349-ZC3H3	zinc finger CCCH-type containing 3	83	gga-let-7a-3p	416332-KIF3A	kinesin family member 3A	89		gga-let-7c-5p	430349-ZC3H3	zinc finger CCCH-type containing 3	83	gga-let-7a-3p	419097-LRP6	LDL receptor related protein 6	96
	gga-let-7a-5p	423276-ZFYVE26	zinc finger FYVE-type containing 26	85	gga-let-7a-3p	420472-KIF5B	kinesin family member 5B	85		gga-let-7c-5p	423276-ZFYVE26	zinc finger FYVE-type containing 26	85	gga-let-7a-3p	419207-ZMYND8	zinc finger MYND-type containing 8	98
	gga-let-7a-5p	424512-ZNF326	zinc finger protein 326	90	gga-let-7a-3p	418817-KLF12	Kruppel-like factor 12	91		gga-let-7c-5p	424512-ZNF326	zinc finger protein 326	90	gga-let-7a-3p	419211-ARFGEF2	ADP ribosylation factor guanine nucleotide exchange factor 2	81
	gga-let-7a-5p	100858113-ZNF710	zinc finger protein 710	87	gga-let-7a-3p	770254-KLF4	Kruppel like factor 4	97		gga-let-7c-5p	100858113-ZNF710	zinc finger protein 710	87	gga-let-7a-3p	419341-TSHZ2	teashirt zinc finger homeobox 2	86
	gga-let-7a-5p	421739-ZUFSP	zinc finger with UFM1 specific peptidase domain	84	gga-let-7a-3p	418818-KLF5	Kruppel like factor 5	82		gga-let-7c-5p	421739-ZUFSP	zinc finger with UFM1 specific peptidase domain	84	gga-let-7a-3p	419520-SLC23A2	solute carrier family 23 member 2	93
	gga-let-7c-5p	416834-ABCB9	ATP binding cassette subfamily B member 9	91	gga-let-7a-3p	422422-KLHL2	kelch like family member 2	95		gga-let-7d	416834-ABCB9	ATP binding cassette subfamily B member 9	91	gga-let-7a-3p	419554-PUM1	pumilio RNA binding family member 1	89
	gga-let-7c-5p	424947-ABCC5	ATP binding cassette subfamily C member 5	82	gga-let-7a-3p	420612-KLHL7	kelch like family member 7	88		gga-let-7d	427235-ACER2	alkaline ceramidase 2	88	gga-let-7a-3p	419556-SNRNP40	small nuclear ribonucleoprotein U5 subunit 40	92
	gga-let-7c-5p	415479-ABHD17C	abhydrolase domain containing 17C	83	gga-let-7a-3p	420437-KMT2C	lysine methyltransferase 2C	85		gga-let-7d	419087-ACER3	alkaline ceramidase 3	91	gga-let-7a-3p	419679-MFSD2A	major facilitator superfamily domain containing 2A	96
	gga-let-7c-5p	427235-ACER2	alkaline ceramidase 2	89	gga-let-7a-3p	418870-KPNA3	karyopherin subunit alpha 3	86		gga-let-7d	424325-ACVR1C	activin A receptor type 1C	93	gga-let-7a-3p	419805-SLC6A17	solute carrier family 6 member 17	83
	gga-let-7c-5p	419087-ACER3	alkaline ceramidase 3	92	gga-let-7a-3p	418207-KRAS	KRAS proto-oncogene, GTPase	87		gga-let-7d	420537-ADAM22	ADAM metallopeptidase domain 22	88	gga-let-7a-3p	419889-TSPAN2	tetraspanin 2	90
	gga-let-7c-5p	416324-ACSL6	acyl-CoA synthetase long-chain family member 6	81	gga-let-7a-3p	408041-KRT6A	keratin 6A	82		gga-let-7d	422948-ADAM33	ADAM metallopeptidase domain 33	82	gga-let-7a-3p	420009-VAT1	vesicle amine transport 1	81
	gga-let-7c-5p	424325-ACVR1C	activin A receptor type 1C	94	gga-let-7a-3p	422500-LARP1B	La ribonucleoprotein domain family member 1B	86		gga-let-7d	427160-ADAMTS6	ADAM metallopeptidase with thrombospondin type 1 motif 6	90	gga-let-7a-3p	420027-STAT3	signal transducer and activator of transcription 3	91
	gga-let-7c-5p	420537-ADAM22	ADAM metallopeptidase domain 22	89	gga-let-7a-3p	417832-LEMD3	LEM domain containing 3	99		gga-let-7d	427623-ADRB2	adrenoceptor beta 2	84	gga-let-7a-3p	420102-ARHGAP45	Rho GTPase activating protein 45	94
	gga-let-7c-5p	422948-ADAM33	ADAM metallopeptidase domain 33	86	gga-let-7a-3p	421278-LGALSL	galectin like	87		gga-let-7d	422394-AFF2	AF4/FMR2 family member 2	89	gga-let-7a-3p	420144-CHERP	calcium homeostasis endoplasmic reticulum protein	93
	gga-let-7c-5p	427160-ADAMTS6	ADAM metallopeptidase with thrombospondin type 1 motif 6	90	gga-let-7a-3p	428605-LGR4	leucine rich repeat containing G protein-coupled receptor 4	88		gga-let-7d	424024-AGAP1	ArfGAP with GTPase domain, ankyrin repeat and PH domain 1	83	gga-let-7a-3p	420167-SGK3	serum/glucocorticoid regulated kinase family member 3	80
	gga-let-7c-5p	427623-ADRB2	adrenoceptor beta 2	84	gga-let-7a-3p	771259-LHX5	LIM homeobox 5	88		gga-let-7d	419629-AGO4	argonaute 4, RISC catalytic component	95	gga-let-7a-3p	420176-NCOA2	nuclear receptor coactivator 2	89
	gga-let-7c-5p	422394-AFF2	AF4/FMR2 family member 2	89	gga-let-7a-3p	396397-LHX9	LIM homeobox 9	91		gga-let-7d	423314-AKAP6	A-kinase anchoring protein 6	91	gga-let-7a-3p	420185-UBE2W	ubiquitin conjugating enzyme E2 W (putative)	90
	gga-let-7c-5p	424024-AGAP1	ArfGAP with GTPase domain, ankyrin repeat and PH domain 1	87	gga-let-7a-3p	428206-LIN28A	lin-28 homolog A	87		gga-let-7d	418078-ALDH1L2	aldehyde dehydrogenase 1 family member L2	80	gga-let-7a-3p	420190-JPH1	junctophilin 1	81
	gga-let-7c-5p	419629-AGO4	argonaute 4, RISC catalytic component	95	gga-let-7a-3p	422595-LIN54	lin-54 DREAM MuvB core complex component	99		gga-let-7d	100859297-ARID3B	AT-rich interaction domain 3B	100	gga-let-7a-3p	420191-GDAP1	ganglioside induced differentiation associated protein 1	87
	gga-let-7c-5p	423314-AKAP6	A-kinase anchoring protein 6	91	gga-let-7a-3p	421316-LIN9	lin-9 DREAM MuvB core complex component	92		gga-let-7d	100858693-ARID3C	AT-rich interaction domain 3C	89	gga-let-7a-3p	420196-MRPL53	mitochondrial ribosomal protein L53	90
	gga-let-7c-5p	418078-ALDH1L2	aldehyde dehydrogenase 1 family member L2	80	gga-let-7a-3p	107049174-LOC107049174	Golgi phosphoprotein 3-like	82		gga-let-7d	100857935-ARL5A	ADP ribosylation factor like GTPase 5A	92	gga-let-7a-3p	420269-ZFPM2	zinc finger protein, FOG family member 2	86
	gga-let-7c-5p	100859297-ARID3B	AT-rich interaction domain 3B	100	gga-let-7a-3p	107057545-LOC107057545	uncharacterized LOC107057545	86		gga-let-7d	415481-ARNT2	aryl hydrocarbon receptor nuclear translocator 2	80	gga-let-7a-3p	420280-MAL2	mal, T cell differentiation protein 2	91
	gga-let-7c-5p	100858693-ARID3C	AT-rich interaction domain 3C	92	gga-let-7a-3p	421375-LPGAT1	lysophosphatidylglycerol acyltransferase 1	82		gga-let-7d	424930-B3GNT7	UDP-GlcNAc:betaGal beta-1,3-N-acetylglucosaminyltransferase 7	87	gga-let-7a-3p	420286-RAD21	RAD21 cohesin complex component	92
	gga-let-7c-5p	100857935-ARL5A	ADP ribosylation factor like GTPase 5A	93	gga-let-7a-3p	424301-LRP1B	LDL receptor related protein 1B	92		gga-let-7d	418488-BACH1	BTB domain and CNC homolog 1	96	gga-let-7a-3p	420308-SLC45A4	solute carrier family 45 member 4	88
	gga-let-7c-5p	415481-ARNT2	aryl hydrocarbon receptor nuclear translocator 2	80	gga-let-7a-3p	419097-LRP6	LDL receptor related protein 6	96		gga-let-7d	418193-BCAT1	branched chain amino acid transaminase 1	90	gga-let-7a-3p	420323-PHF20L1	PHD finger protein 20 like 1	84
	gga-let-7c-5p	424930-B3GNT7	UDP-GlcNAc:betaGal beta-1,3-N-acetylglucosaminyltransferase 7	90	gga-let-7a-3p	421891-LRRC1	leucine rich repeat containing 1	83		gga-let-7d	428909-BEGAIN	brain enriched guanylate kinase associated	93	gga-let-7a-3p	420376-DHX30	DExH-box helicase 30	86
	gga-let-7c-5p	418488-BACH1	BTB domain and CNC homolog 1	97	gga-let-7a-3p	415393-LRRC49	leucine rich repeat containing 49	86		gga-let-7d	424073-BZW1	basic leucine zipper and W2 domains 1	95	gga-let-7a-3p	420437-KMT2C	lysine methyltransferase 2C	85
	gga-let-7c-5p	418193-BCAT1	branched chain amino acid transaminase 1	92	gga-let-7a-3p	415781-LSM14A	LSM14A, mRNA processing body assembly factor	85		gga-let-7d	771902-C20H20ORF112	chromosome 20 open reading frame, human C20orf112	88	gga-let-7a-3p	420440-DPP6	dipeptidyl peptidase like 6	85
	gga-let-7c-5p	428909-BEGAIN	brain enriched guanylate kinase associated	94	gga-let-7a-3p	418482-LTN1	listerin E3 ubiquitin protein ligase 1	87		gga-let-7d	423293-C5H15orf41	chromosome 5 C15orf41 homolog	83	gga-let-7a-3p	420446-NOM1	nucleolar protein with MIF4G domain 1	84
	gga-let-7c-5p	427688-BTBD3	BTB domain containing 3	80	gga-let-7a-3p	420280-MAL2	mal, T cell differentiation protein 2	91		gga-let-7d	415833-CA5B	carbonic anhydrase 5B	88	gga-let-7a-3p	420447-UBE3C	ubiquitin protein ligase E3C	80
	gga-let-7c-5p	419932-BTG2	BTG anti-proliferation factor 2	81	gga-let-7a-3p	418265-MAN1A2	mannosidase alpha class 1A member 2	83		gga-let-7d	415791-CA7	carbonic anhydrase 7	100	gga-let-7a-3p	420452-WDR60	WD repeat domain 60	94
	gga-let-7c-5p	424073-BZW1	basic leucine zipper and W2 domains 1	95	gga-let-7a-3p	421807-MANEA	mannosidase endo-alpha	85		gga-let-7d	418463-CADM2	cell adhesion molecule 2	83	gga-let-7a-3p	420471-EPC1	enhancer of polycomb homolog 1	91
	gga-let-7c-5p	771902-C20H20ORF112	chromosome 20 open reading frame, human C20orf112	89	gga-let-7a-3p	424001-MAP2	microtubule associated protein 2	86		gga-let-7d	423821-CCNJ	cyclin J	96	gga-let-7a-3p	420472-KIF5B	kinesin family member 5B	85
	gga-let-7c-5p	423293-C5H15orf41	chromosome 5 C15orf41 homolog	84	gga-let-7a-3p	426292-MAPK15	mitogen-activated protein kinase 15	80		gga-let-7d	769278-CCR6	C-C motif chemokine receptor 6	84	gga-let-7a-3p	420473-ARHGAP12	Rho GTPase activating protein 12	82
	gga-let-7c-5p	415833-CA5B	carbonic anhydrase 5B	89	gga-let-7a-3p	421342-MARK1	microtubule affinity regulating kinase 1	98		gga-let-7d	425483-CDC34	cell division cycle 34	99	gga-let-7a-3p	420501-KIAA1217	KIAA1217	92
	gga-let-7c-5p	415791-CA7	carbonic anhydrase 7	100	gga-let-7a-3p	427169-MAST4	microtubule associated serine/threonine kinase family member 4	98		gga-let-7d	426889-CELF4	CUGBP Elav-like family member 4	83	gga-let-7a-3p	420502-OTUD1	OTU deubiquitinase 1	93
	gga-let-7c-5p	418463-CADM2	cell adhesion molecule 2	83	gga-let-7a-3p	418784-MBNL2	muscleblind like splicing regulator 2	96		gga-let-7d	417887-CEP290	centrosomal protein 290	80	gga-let-7a-3p	420526-MINDY3	MINDY lysine 48 deubiquitinase 3	86
	gga-let-7c-5p	374047-CCND2	cyclin D2	80	gga-let-7a-3p	428942-MCU	mitochondrial calcium uniporter	92		gga-let-7d	429044-CEP70	centrosomal protein 70	82	gga-let-7a-3p	420599-HDAC9	histone deacetylase 9	88
	gga-let-7c-5p	423821-CCNJ	cyclin J	96	gga-let-7a-3p	417774-MDFIC	MyoD family inhibitor domain containing	89		gga-let-7d	423209-CHAC1	ChaC glutathione specific gamma-glutamylcyclotransferase 1	88	gga-let-7a-3p	420607-SP4	Sp4 transcription factor	81
	gga-let-7c-5p	769278-CCR6	C-C motif chemokine receptor 6	89	gga-let-7a-3p	417839-MDM1	Mdm1 nuclear protein	84		gga-let-7d	417121-CNTRL	centriolin	84	gga-let-7a-3p	420612-KLHL7	kelch like family member 7	88
	gga-let-7c-5p	425483-CDC34	cell division cycle 34	99	gga-let-7a-3p	424997-MECOM	MDS1 and EVI1 complex locus	95		gga-let-7d	396243-COL1A2	collagen type I alpha 2 chain	91	gga-let-7a-3p	420714-TRAK1	trafficking kinesin protein 1	91
	gga-let-7c-5p	426889-CELF4	CUGBP Elav-like family member 4	85	gga-let-7a-3p	417639-MED13	mediator complex subunit 13	93		gga-let-7d	424526-COL24A1	collagen type XXIV alpha 1 chain	82	gga-let-7a-3p	420744-BMPER	BMP binding endothelial regulator	81
	gga-let-7c-5p	429044-CEP70	centrosomal protein 70	82	gga-let-7a-3p	429081-MFSD14B	major facilitator superfamily domain containing 14B	88		gga-let-7d	417231-COL27A1	collagen type XXVII alpha 1 chain	82	gga-let-7a-3p	420783-CUL1	cullin 1	87
	gga-let-7c-5p	423209-CHAC1	ChaC glutathione specific gamma-glutamylcyclotransferase 1	86	gga-let-7a-3p	419679-MFSD2A	major facilitator superfamily domain containing 2A	96		gga-let-7d	396340-COL3A1	collagen type III alpha 1 chain	90	gga-let-7a-3p	420813-CTDP1	CTD phosphatase subunit 1	80
	gga-let-7c-5p	417121-CNTRL	centriolin	88	gga-let-7a-3p	426615-MIER3L	mesoderm induction early response protein 3-like	92		gga-let-7d	395530-COL4A1	collagen type IV alpha 1 chain	97	gga-let-7a-3p	420818-ALDH5A1	aldehyde dehydrogenase 5 family member A1	98
	gga-let-7c-5p	396243-COL1A2	collagen type I alpha 2 chain	94	gga-let-7a-3p	420526-MINDY3	MINDY lysine 48 deubiquitinase 3	86		gga-let-7d	418752-COL4A2	collagen type IV alpha 2 chain	96	gga-let-7a-3p	420840-DTNBP1	dystrobrevin binding protein 1	94
	gga-let-7c-5p	424526-COL24A1	collagen type XXIV alpha 1 chain	82	gga-let-7a-3p	395886-MITF	melanogenesis associated transcription factor	90		gga-let-7d	422350-COL4A6	collagen type IV alpha 6 chain	80	gga-let-7a-3p	420927-MARCH6	membrane associated ring-CH-type finger 6	91
	gga-let-7c-5p	417231-COL27A1	collagen type XXVII alpha 1 chain	82	gga-let-7a-3p	395768-MNX1	motor neuron and pancreas homeobox 1	94		gga-let-7d	423986-COL5A2	collagen type V alpha 2 chain	85	gga-let-7a-3p	420951-VSTM2A	V-set and transmembrane domain containing 2A	95
	gga-let-7c-5p	396340-COL3A1	collagen type III alpha 1 chain	92	gga-let-7a-3p	417818-MON2	MON2 homolog, regulator of endosome-to-Golgi trafficking	86		gga-let-7d	415326-CPEB1	cytoplasmic polyadenylation element binding protein 1	90	gga-let-7a-3p	420979-GABBR2	gamma-aminobutyric acid type B receptor subunit 2	88
	gga-let-7c-5p	395530-COL4A1	collagen type IV alpha 1 chain	97	gga-let-7a-3p	418513-MORC3	MORC family CW-type zinc finger 3	82		gga-let-7d	426017-DAGLA	diacylglycerol lipase alpha	90	gga-let-7a-3p	420996-NR4A3	nuclear receptor subfamily 4 group A member 3	98
	gga-let-7c-5p	418752-COL4A2	collagen type IV alpha 2 chain	96	gga-let-7a-3p	422238-MOSPD1	motile sperm domain containing 1	91		gga-let-7d	430764-DCLRE1C	DNA cross-link repair 1C	90	gga-let-7a-3p	421020-SOCS6	suppressor of cytokine signaling 6	93
	gga-let-7c-5p	422350-COL4A6	collagen type IV alpha 6 chain	83	gga-let-7a-3p	418627-MOSPD2	motile sperm domain containing 2	87		gga-let-7d	427002-DCUN1D3	defective in cullin neddylation 1 domain containing 3	87	gga-let-7a-3p	421045-FAM210A	family with sequence similarity 210 member A	86
	gga-let-7c-5p	423986-COL5A2	collagen type V alpha 2 chain	87	gga-let-7a-3p	420196-MRPL53	mitochondrial ribosomal protein L53	90		gga-let-7d	426504-DDX19B	ATP-dependent RNA helicase DDX19B	89	gga-let-7a-3p	421095-TRAPPC8	trafficking protein particle complex 8	82
	gga-let-7c-5p	415326-CPEB1	cytoplasmic polyadenylation element binding protein 1	92	gga-let-7a-3p	768763-MSANTD2	Myb/SANT DNA binding domain containing 2	81		gga-let-7d	100859633-DISC1	disrupted in schizophrenia 1	86	gga-let-7a-3p	421124-TMEM68	transmembrane protein 68	91
	gga-let-7c-5p	426017-DAGLA	diacylglycerol lipase alpha	91	gga-let-7a-3p	418938-MTMR6	myotubularin related protein 6	82		gga-let-7d	422740-DLC1	DLC1 Rho GTPase activating protein	88	gga-let-7a-3p	421152-CEPT1	choline/ethanolamine phosphotransferase 1	82
	gga-let-7c-5p	430764-DCLRE1C	DNA cross-link repair 1C	90	gga-let-7a-3p	422069-MTR	5-methyltetrahydrofolate-homocysteine methyltransferase	86		gga-let-7d	396236-DMD	dystrophin	89	gga-let-7a-3p	421192-XPO1	exportin 1	88
	gga-let-7c-5p	427002-DCUN1D3	defective in cullin neddylation 1 domain containing 3	89	gga-let-7a-3p	374048-MYOD1	myogenic differentiation 1	88		gga-let-7d	420078-DOT1L	DOT1 like histone lysine methyltransferase	95	gga-let-7a-3p	421193-USP34	ubiquitin specific peptidase 34	82
	gga-let-7c-5p	426504-DDX19B	ATP-dependent RNA helicase DDX19B	92	gga-let-7a-3p	421915-MYT1L	myelin transcription factor 1 like	88		gga-let-7d	420206-E2F5	E2F transcription factor 5	95	gga-let-7a-3p	421278-LGALSL	galectin like	87
	gga-let-7c-5p	100859633-DISC1	disrupted in schizophrenia 1	88	gga-let-7a-3p	415739-N4BP1	NEDD4 binding protein 1	97		gga-let-7d	420854-EDN1	endothelin 1	86	gga-let-7a-3p	421279-PELI1	pellino E3 ubiquitin protein ligase 1	81
	gga-let-7c-5p	422740-DLC1	DLC1 Rho GTPase activating protein	92	gga-let-7a-3p	422786-N4BP2	NEDD4 binding protein 2	95		gga-let-7d	395559-EPHA4	EPH receptor A4	80	gga-let-7a-3p	421286-B3GNT2	UDP-GlcNAc:betaGal beta-1,3-N-acetylglucosaminyltransferase 2	94
	gga-let-7c-5p	396236-DMD	dystrophin	89	gga-let-7a-3p	374126-NAB1	NGFI-A binding protein 1	81		gga-let-7d	423785-ERCC6	ERCC excision repair 6, chromatin remodeling factor	86	gga-let-7a-3p	421287-PPP1R21	protein phosphatase 1 regulatory subunit 21	98
	gga-let-7c-5p	420078-DOT1L	DOT1 like histone lysine methyltransferase	96	gga-let-7a-3p	395195-NBEA	neurobeachin	99		gga-let-7d	770095-EVC2	EvC ciliary complex subunit 2	84	gga-let-7a-3p	421316-LIN9	lin-9 DREAM MuvB core complex component	92
	gga-let-7c-5p	420206-E2F5	E2F transcription factor 5	95	gga-let-7a-3p	427968-NCAM2	neural cell adhesion molecule 2	87		gga-let-7d	415387-FAM189A1	family with sequence similarity 189 member A1	91	gga-let-7a-3p	421342-MARK1	microtubule affinity regulating kinase 1	98
	gga-let-7c-5p	420854-EDN1	endothelin 1	87	gga-let-7a-3p	424000-NCKAP1	NCK associated protein 1	90		gga-let-7d	415999-FAM208A	family with sequence similarity 208 member A	84	gga-let-7a-3p	421375-LPGAT1	lysophosphatidylglycerol acyltransferase 1	82
	gga-let-7c-5p	395559-EPHA4	EPH receptor A4	87	gga-let-7a-3p	420176-NCOA2	nuclear receptor coactivator 2	89		gga-let-7d	420343-FBXO32	F-box protein 32	80	gga-let-7a-3p	421393-KCNG3	potassium voltage-gated channel modifier subfamily G member 3	85
	gga-let-7c-5p	423785-ERCC6	ERCC excision repair 6, chromatin remodeling factor	89	gga-let-7a-3p	395736-NEDD9	neural precursor cell expressed, developmentally down-regulated 9	99		gga-let-7d	417908-FGD6	FYVE, RhoGEF and PH domain containing 6	98	gga-let-7a-3p	421494-DESI2	desumoylating isopeptidase 2	96
	gga-let-7c-5p	415387-FAM189A1	family with sequence similarity 189 member A1	92	gga-let-7a-3p	770845-NELL1	neural EGFL like 1	86		gga-let-7d	429028-FIGN	fidgetin, microtubule severing factor	100	gga-let-7a-3p	421574-PDE10A	phosphodiesterase 10A	84
	gga-let-7c-5p	415999-FAM208A	family with sequence similarity 208 member A	86	gga-let-7a-3p	395577-NEUROG2	neurogenin 2	99		gga-let-7d	431296-FIGNL2	fidgetin like 2	98	gga-let-7a-3p	421605-ARL14EP	ADP ribosylation factor like GTPase 14 effector protein	87
	gga-let-7c-5p	420343-FBXO32	F-box protein 32	80	gga-let-7a-3p	415866-NFAT5	nuclear factor of activated T-cells 5	88		gga-let-7d	422417-FNIP2	folliculin interacting protein 2	81	gga-let-7a-3p	421610-UTRN	utrophin	90
	gga-let-7c-5p	417908-FGD6	FYVE, RhoGEF and PH domain containing 6	98	gga-let-7a-3p	428783-NIPAL1	NIPA like domain containing 1	92		gga-let-7d	426071-FRMD4B	FERM domain containing 4B	82	gga-let-7a-3p	421650-ARID1B	AT-rich interaction domain 1B	84
	gga-let-7c-5p	768907-FGF6	fibroblast growth factor 6	82	gga-let-7a-3p	424980-NLGN1	neuroligin 1	90		gga-let-7d	420955-GALNT1	polypeptide N-acetylgalactosaminyltransferase 1	83	gga-let-7a-3p	421657-SERAC1	serine active site containing 1	88
	gga-let-7c-5p	429028-FIGN	fidgetin, microtubule severing factor	100	gga-let-7a-3p	420446-NOM1	nucleolar protein with MIF4G domain 1	84		gga-let-7d	417305-GAS7	growth arrest specific 7	83	gga-let-7a-3p	421711-PTPRK	protein tyrosine phosphatase, receptor type K	88
	gga-let-7c-5p	431296-FIGNL2	fidgetin like 2	99	gga-let-7a-3p	428701-NONO	non-POU domain containing octamer binding	86		gga-let-7d	395504-GATM	glycine amidinotransferase	86	gga-let-7a-3p	421807-MANEA	mannosidase endo-alpha	85
	gga-let-7c-5p	422417-FNIP2	folliculin interacting protein 2	84	gga-let-7a-3p	396464-NPY	neuropeptide Y	99		gga-let-7d	423440-GLRX5	glutaredoxin 5	95	gga-let-7a-3p	421809-BACH2	BTB domain and CNC homolog 2	95
	gga-let-7c-5p	421562-FRMD1	FERM domain containing 1	80	gga-let-7a-3p	395253-NR2C2	nuclear receptor subfamily 2 group C member 2	85		gga-let-7d	416807-GLT1D1	glycosyltransferase 1 domain containing 1	93	gga-let-7a-3p	421810-CASP8AP2	caspase 8 associated protein 2	83
	gga-let-7c-5p	426071-FRMD4B	FERM domain containing 4B	87	gga-let-7a-3p	416343-NR3C1	nuclear receptor subfamily 3 group C member 1	95		gga-let-7d	424538-GNG5	G protein subunit gamma 5	97	gga-let-7a-3p	421828-ZNF292	zinc finger protein 292	89
	gga-let-7c-5p	420955-GALNT1	polypeptide N-acetylgalactosaminyltransferase 1	83	gga-let-7a-3p	424320-NR4A2	nuclear receptor subfamily 4 group A member 2	93		gga-let-7d	418096-GNPTAB	N-acetylglucosamine-1-phosphate transferase subunits alpha and beta	87	gga-let-7a-3p	421891-LRRC1	leucine rich repeat containing 1	83
	gga-let-7c-5p	417305-GAS7	growth arrest specific 7	86	gga-let-7a-3p	420996-NR4A3	nuclear receptor subfamily 4 group A member 3	98		gga-let-7d	421311-GPCPD1	glycerophosphocholine phosphodiesterase 1	85	gga-let-7a-3p	421896-ICK	intestinal cell kinase	93
	gga-let-7c-5p	395504-GATM	glycine amidinotransferase	86	gga-let-7a-3p	395560-NRP1	neuropilin 1	99		gga-let-7d	421064-GREB1L	GREB1 like retinoic acid receptor coactivator	85	gga-let-7a-3p	421915-MYT1L	myelin transcription factor 1 like	88
	gga-let-7c-5p	423440-GLRX5	glutaredoxin 5	96	gga-let-7a-3p	374157-NRP2	neuropilin 2	93		gga-let-7d	421754-GTF3C6	general transcription factor IIIC subunit 6	92	gga-let-7a-3p	421943-E2F6	E2F transcription factor 6	83
	gga-let-7c-5p	416807-GLT1D1	glycosyltransferase 1 domain containing 1	93	gga-let-7a-3p	424900-OPA1	OPA1, mitochondrial dynamin like GTPase	93		gga-let-7d	395594-HAS2	hyaluronan synthase 2	92	gga-let-7a-3p	421961-PUM2	pumilio RNA binding family member 2	100
	gga-let-7c-5p	424538-GNG5	G protein subunit gamma 5	97	gga-let-7a-3p	395334-OPN4-1	photopigment melanopsin-like	81		gga-let-7d	395984-HDLBP	high density lipoprotein binding protein	89	gga-let-7a-3p	421994-RAB10	RAB10, member RAS oncogene family	98
	gga-let-7c-5p	418096-GNPTAB	N-acetylglucosamine-1-phosphate transferase subunits alpha and beta	91	gga-let-7a-3p	428432-OSBPL3	oxysterol binding protein like 3	81		gga-let-7d	395900-HOXB1	homeobox B1	81	gga-let-7a-3p	422069-MTR	5-methyltetrahydrofolate-homocysteine methyltransferase	86
	gga-let-7c-5p	421311-GPCPD1	glycerophosphocholine phosphodiesterase 1	88	gga-let-7a-3p	420502-OTUD1	OTU deubiquitinase 1	93		gga-let-7d	415535-IGDCC3	immunoglobulin superfamily DCC subclass member 3	100	gga-let-7a-3p	422175-ZC3H12B	zinc finger CCCH-type containing 12B	100
	gga-let-7c-5p	421064-GREB1L	GREB1 like retinoic acid receptor coactivator	88	gga-let-7a-3p	424860-PAK2	p21 (RAC1) activated kinase 2	90		gga-let-7d	415537-IGDCC4	immunoglobulin superfamily DCC subclass member 4	90	gga-let-7a-3p	422185-PRPS1	phosphoribosyl pyrophosphate synthetase 1	89
	gga-let-7c-5p	421754-GTF3C6	general transcription factor IIIC subunit 6	94	gga-let-7a-3p	418926-PAN3	poly(A) specific ribonuclease subunit PAN3	90		gga-let-7d	424865-IGF2BP2	insulin like growth factor 2 mRNA binding protein 2	86	gga-let-7a-3p	422238-MOSPD1	motile sperm domain containing 1	91
	gga-let-7c-5p	395594-HAS2	hyaluronan synthase 2	93	gga-let-7a-3p	418800-PCDH9	protocadherin 9	83		gga-let-7d	420617-IGF2BP3	insulin like growth factor 2 mRNA binding protein 3	100	gga-let-7a-3p	422343-AMMECR1	Alport syndrome, mental retardation, midface hypoplasia and elliptocytosis chromosomal region gene 1	87
	gga-let-7c-5p	395984-HDLBP	high density lipoprotein binding protein	89	gga-let-7a-3p	395319-PCLO	piccolo presynaptic cytomatrix protein	95		gga-let-7d	422230-IL13RA1	interleukin 13 receptor subunit alpha 1	93	gga-let-7a-3p	422361-THOC2	THO complex 2	81
	gga-let-7c-5p	395900-HOXB1	homeobox B1	85	gga-let-7a-3p	416491-PDAP1	PDGFA associated protein 1	88		gga-let-7d	422239-INTS6L	integrator complex subunit 6 like	97	gga-let-7a-3p	422364-CUL4B	cullin 4B	91
	gga-let-7c-5p	415535-IGDCC3	immunoglobulin superfamily DCC subclass member 3	100	gga-let-7a-3p	421574-PDE10A	phosphodiesterase 10A	84		gga-let-7d	424121-ITGA4	integrin subunit alpha 4	90	gga-let-7a-3p	422369-SEPT9	septin 9	96
	gga-let-7c-5p	415537-IGDCC4	immunoglobulin superfamily DCC subclass member 4	93	gga-let-7a-3p	421279-PELI1	pellino E3 ubiquitin protein ligase 1	81		gga-let-7d	423287-KATNBL1	katanin regulatory subunit B1 like 1	94	gga-let-7a-3p	422392-IDS	iduronate 2-sulfatase	95
	gga-let-7c-5p	424865-IGF2BP2	insulin like growth factor 2 mRNA binding protein 2	90	gga-let-7a-3p	418299-PEX5	peroxisomal biogenesis factor 5	80		gga-let-7d	416900-KCTD10	potassium channel tetramerization domain containing 10	80	gga-let-7a-3p	422407-GUCY1A1	guanylate cyclase 1 soluble subunit alpha 1	98
	gga-let-7c-5p	420617-IGF2BP3	insulin like growth factor 2 mRNA binding protein 3	100	gga-let-7a-3p	418247-PFKFB3	6-phosphofructo-2-kinase/fructose-2,6-biphosphatase 3	88		gga-let-7d	417681-KIAA0753	KIAA0753	90	gga-let-7a-3p	422408-GUCY1B1	guanylate cyclase 1 soluble subunit beta 1	96
	gga-let-7c-5p	422230-IL13RA1	interleukin 13 receptor subunit alpha 1	94	gga-let-7a-3p	420323-PHF20L1	PHD finger protein 20 like 1	84		gga-let-7d	770238-KLF9	Kruppel like factor 9	80	gga-let-7a-3p	422411-GLRB	glycine receptor beta	87
	gga-let-7c-5p	422239-INTS6L	integrator complex subunit 6 like	97	gga-let-7a-3p	423603-PHYHIPL	phytanoyl-CoA 2-hydroxylase interacting protein like	95		gga-let-7d	422226-KLHL9	kelch like family member 9	86	gga-let-7a-3p	422422-KLHL2	kelch like family member 2	95
	gga-let-7c-5p	424121-ITGA4	integrin subunit alpha 4	92	gga-let-7a-3p	374241-PI15	peptidase inhibitor 15	94		gga-let-7d	421738-KPNA5	karyopherin subunit alpha 5	92	gga-let-7a-3p	422460-HHIP	hedgehog interacting protein	98
	gga-let-7c-5p	423287-KATNBL1	katanin regulatory subunit B1 like 1	94	gga-let-7a-3p	427514-PIAS1	protein inhibitor of activated STAT 1	99		gga-let-7d	421301-LBH	limb bud and heart development	82	gga-let-7a-3p	422461-ANAPC10	anaphase promoting complex subunit 10	83
	gga-let-7c-5p	416900-KCTD10	potassium channel tetramerization domain containing 10	80	gga-let-7a-3p	418820-PIBF1	progesterone immunomodulatory binding factor 1	81		gga-let-7d	428605-LGR4	leucine rich repeat containing G protein-coupled receptor 4	83	gga-let-7a-3p	422465-ZNF827	zinc finger protein 827	94
	gga-let-7c-5p	422917-KDM3A	lysine demethylase 3A	81	gga-let-7a-3p	418517-PIGP	phosphatidylinositol glycan anchor biosynthesis class P	82		gga-let-7d	421786-LIN28B	lin-28 homolog B	97	gga-let-7a-3p	422500-LARP1B	La ribonucleoprotein domain family member 1B	86
	gga-let-7c-5p	417681-KIAA0753	KIAA0753	92	gga-let-7a-3p	395816-PLA2G7	phospholipase A2 group VII	88		gga-let-7d	424264-LMLN	leishmanolysin like peptidase	86	gga-let-7a-3p	422508-CNOT6L	CCR4-NOT transcription complex subunit 6 like	82
	gga-let-7c-5p	770238-KLF9	Kruppel like factor 9	80	gga-let-7a-3p	416730-PLCB4	phospholipase C beta 4	85		gga-let-7d	427592-LRIG1	leucine rich repeats and immunoglobulin like domains 1	94	gga-let-7a-3p	422518-CCSER1	coiled-coil serine rich protein 1	98
	gga-let-7c-5p	422226-KLHL9	kelch like family member 9	88	gga-let-7a-3p	425224-PLCE1	phospholipase C epsilon 1	95		gga-let-7d	417813-LRIG3	leucine rich repeats and immunoglobulin like domains 3	94	gga-let-7a-3p	422529-SGMS2	sphingomyelin synthase 2	82
	gga-let-7c-5p	421738-KPNA5	karyopherin subunit alpha 5	92	gga-let-7a-3p	416575-PLK1	polo like kinase 1	91		gga-let-7d	416241-LSM11	LSM11, U7 small nuclear RNA associated	96	gga-let-7a-3p	422566-CEP44	centrosomal protein 44	84
	gga-let-7c-5p	421301-LBH	limb bud and heart development	84	gga-let-7a-3p	424666-PLPP3	phospholipid phosphatase 3	96		gga-let-7d	427144-MAP3K1	mitogen-activated protein kinase kinase kinase 1	80	gga-let-7a-3p	422567-HPGD	15-hydroxyprostaglandin dehydrogenase	82
	gga-let-7c-5p	428605-LGR4	leucine rich repeat containing G protein-coupled receptor 4	83	gga-let-7a-3p	424477-PLPPR2	phospholipid phosphatase related 2	91		gga-let-7d	425965-MAP4K3	mitogen-activated protein kinase kinase kinase kinase 3	85	gga-let-7a-3p	422595-LIN54	lin-54 DREAM MuvB core complex component	99
	gga-let-7c-5p	421786-LIN28B	lin-28 homolog B	98	gga-let-7a-3p	396463-POU2F1	POU class 2 homeobox 1	88		gga-let-7d	418714-MAP4K4	mitogen-activated protein kinase kinase kinase kinase 4	82	gga-let-7a-3p	422601-HNRNPDL	heterogeneous nuclear ribonucleoprotein D like	91
	gga-let-7c-5p	424264-LMLN	leishmanolysin like peptidase	89	gga-let-7a-3p	374120-PPARA	peroxisome proliferator activated receptor alpha	82		gga-let-7d	415419-MAPK6	mitogen-activated protein kinase 6	93	gga-let-7a-3p	422602-HNRNPD	heterogeneous nuclear ribonucleoprotein D	95
	gga-let-7c-5p	427592-LRIG1	leucine rich repeats and immunoglobulin like domains 1	94	gga-let-7a-3p	423723-PPIF	peptidylprolyl isomerase F	83		gga-let-7d	418692-MGAT4A	mannosyl (alpha-1,3-)-glycoprotein beta-1,4-N-acetylglucosaminyltransferase, isozyme A	85	gga-let-7a-3p	422669-ADAD1	adenosine deaminase domain containing 1	83
	gga-let-7c-5p	417813-LRIG3	leucine rich repeats and immunoglobulin like domains 3	95	gga-let-7a-3p	423525-PPM1A	protein phosphatase, Mg2+/Mn2+ dependent 1A	85		gga-let-7d	419778-MPZL3	myelin protein zero like 3	86	gga-let-7a-3p	422762-DCUN1D4	defective in cullin neddylation 1 domain containing 4	99
	gga-let-7c-5p	416241-LSM11	LSM11, U7 small nuclear RNA associated	98	gga-let-7a-3p	417644-PPM1D	protein phosphatase, Mg2+/Mn2+ dependent 1D	81		gga-let-7d	421948-MYCN	MYCN proto-oncogene, bHLH transcription factor	85	gga-let-7a-3p	422786-N4BP2	NEDD4 binding protein 2	95
	gga-let-7c-5p	427144-MAP3K1	mitogen-activated protein kinase kinase kinase 1	86	gga-let-7a-3p	423205-PPP1R14D	protein phosphatase 1 regulatory inhibitor subunit 14D	95		gga-let-7d	418415-NECTIN3	nectin cell adhesion molecule 3	88	gga-let-7a-3p	422799-STIM2	stromal interaction molecule 2	82
	gga-let-7c-5p	425965-MAP4K3	mitogen-activated protein kinase kinase kinase kinase 3	87	gga-let-7a-3p	421287-PPP1R21	protein phosphatase 1 regulatory subunit 21	98		gga-let-7d	422325-NEXMIF	neurite extension and migration factor	83	gga-let-7a-3p	422802-RBPJ	recombination signal binding protein for immunoglobulin kappa J region	89
	gga-let-7c-5p	418714-MAP4K4	mitogen-activated protein kinase kinase kinase kinase 4	84	gga-let-7a-3p	395113-PPP3CA	protein phosphatase 3, catalytic subunit, alpha isozyme	94		gga-let-7d	396466-NGF	nerve growth factor	81	gga-let-7a-3p	422832-CPEB2	cytoplasmic polyadenylation element binding protein 2	90
	gga-let-7c-5p	415419-MAPK6	mitogen-activated protein kinase 6	94	gga-let-7a-3p	416098-PPP4R2	protein phosphatase 4 regulatory subunit 2	100		gga-let-7d	772325-NR6A1	nuclear receptor subfamily 6 group A member 1	97	gga-let-7a-3p	422845-TMEM128	transmembrane protein 128	96
	gga-let-7c-5p	421056-METTL4	methyltransferase like 4	80	gga-let-7a-3p	422185-PRPS1	phosphoribosyl pyrophosphate synthetase 1	89		gga-let-7d	419885-NRAS	neuroblastoma RAS viral oncogene homolog	86	gga-let-7a-3p	422920-RMND5A	required for meiotic nuclear division 5 homolog A	85
	gga-let-7c-5p	418692-MGAT4A	mannosyl (alpha-1,3-)-glycoprotein beta-1,4-N-acetylglucosaminyltransferase, isozyme A	85	gga-let-7a-3p	770334-PSD3	pleckstrin and Sec7 domain containing 3	94		gga-let-7d	100857974-ONECUT2	one cut homeobox 2	92	gga-let-7a-3p	423043-SBF2	SET binding factor 2	91
	gga-let-7c-5p	419778-MPZL3	myelin protein zero like 3	88	gga-let-7a-3p	431605-PSIP1	PC4 and SFRS1 interacting protein 1	87		gga-let-7d	428432-OSBPL3	oxysterol binding protein like 3	88	gga-let-7a-3p	423045-WEE1	WEE1 G2 checkpoint kinase	93
	gga-let-7c-5p	421948-MYCN	MYCN proto-oncogene, bHLH transcription factor	89	gga-let-7a-3p	416079-PSMD6	proteasome 26S subunit, non-ATPase 6	81		gga-let-7d	417245-PAPPA	pappalysin 1	88	gga-let-7a-3p	423055-ST5	suppression of tumorigenicity 5	80
	gga-let-7c-5p	418415-NECTIN3	nectin cell adhesion molecule 3	85	gga-let-7a-3p	395806-PTCH1	patched 1	100		gga-let-7d	417093-PBX3	PBX homeobox 3	88	gga-let-7a-3p	423059-RIC3	RIC3 acetylcholine receptor chaperone	88
	gga-let-7c-5p	422325-NEXMIF	neurite extension and migration factor	86	gga-let-7a-3p	423962-PTPRE	protein tyrosine phosphatase, receptor type E	97		gga-let-7d	426087-PBX4	PBX homeobox 4	93	gga-let-7a-3p	423102-AP2A2	adaptor related protein complex 2 subunit alpha 2	94
	gga-let-7c-5p	396466-NGF	nerve growth factor	87	gga-let-7a-3p	421711-PTPRK	protein tyrosine phosphatase, receptor type K	88		gga-let-7d	422263-PCDH19	protocadherin 19	94	gga-let-7a-3p	423144-ANO1	anoctamin 1	85
	gga-let-7c-5p	772325-NR6A1	nuclear receptor subfamily 6 group A member 1	98	gga-let-7a-3p	373911-PTPRO	protein tyrosine phosphatase, receptor type O	92		gga-let-7d	427287-PCGF3	polycomb group ring finger 3	82	gga-let-7a-3p	423170-ACCS	1-aminocyclopropane-1-carboxylate synthase homolog (inactive)	88
	gga-let-7c-5p	419885-NRAS	neuroblastoma RAS viral oncogene homolog	86	gga-let-7a-3p	419554-PUM1	pumilio RNA binding family member 1	89		gga-let-7d	417399-PCTP	phosphatidylcholine transfer protein	84	gga-let-7a-3p	423205-PPP1R14D	protein phosphatase 1 regulatory inhibitor subunit 14D	95
	gga-let-7c-5p	100857974-ONECUT2	one cut homeobox 2	94	gga-let-7a-3p	421961-PUM2	pumilio RNA binding family member 2	100		gga-let-7d	422153-PDZD11	PDZ domain containing 11	81	gga-let-7a-3p	423208-DLL4	delta like canonical Notch ligand 4	87
	gga-let-7c-5p	100857312-ONECUT3	one cut homeobox 3	83	gga-let-7a-3p	421994-RAB10	RAB10, member RAS oncogene family	98		gga-let-7d	418624-PIGA	phosphatidylinositol glycan anchor biosynthesis class A	83	gga-let-7a-3p	423242-UBR1	ubiquitin protein ligase E3 component n-recognin 1	87
	gga-let-7c-5p	428432-OSBPL3	oxysterol binding protein like 3	88	gga-let-7a-3p	100857269-RAB11FIP3	RAB11 family interacting protein 3	86		gga-let-7d	100859766-PLAGL2	PLAG1 like zinc finger 2	98	gga-let-7a-3p	423305-G2E3	G2/M-phase specific E3 ubiquitin protein ligase	93
	gga-let-7c-5p	417245-PAPPA	pappalysin 1	89	gga-let-7a-3p	418753-RAB20	RAB20, member RAS oncogene family	93		gga-let-7d	418673-PLCXD1	phosphatidylinositol specific phospholipase C X domain containing 1	84	gga-let-7a-3p	423310-HECTD1	HECT domain E3 ubiquitin protein ligase 1	93
	gga-let-7c-5p	417093-PBX3	PBX homeobox 3	91	gga-let-7a-3p	101748614-RAB39A	RAB39A, member RAS oncogene family	87		gga-let-7d	418417-PLCXD2	phosphatidylinositol specific phospholipase C X domain containing 2	95	gga-let-7a-3p	423314-AKAP6	A-kinase anchoring protein 6	98
	gga-let-7c-5p	426087-PBX4	PBX homeobox 4	94	gga-let-7a-3p	417106-RABGAP1	RAB GTPase activating protein 1	86		gga-let-7d	418455-POGLUT1	protein O-glucosyltransferase 1	84	gga-let-7a-3p	423323-FAM177A1	family with sequence similarity 177 member A1	82
	gga-let-7c-5p	422263-PCDH19	protocadherin 19	95	gga-let-7a-3p	420286-RAD21	RAD21 cohesin complex component	92		gga-let-7d	100858827-PRKAR2A	protein kinase cAMP-dependent type II regulatory subunit alpha	87	gga-let-7a-3p	423400-EML5	echinoderm microtubule associated protein like 5	85
	gga-let-7c-5p	427287-PCGF3	polycomb group ring finger 3	85	gga-let-7a-3p	418055-RBFOX2	RNA binding fox-1 homolog 2	94		gga-let-7d	768611-PRPF38B	pre-mRNA processing factor 38B	82	gga-let-7a-3p	423455-YY1	YY1 transcription factor	99
	gga-let-7c-5p	417399-PCTP	phosphatidylcholine transfer protein	84	gga-let-7a-3p	416348-RBM27	RNA binding motif protein 27	83		gga-let-7d	415407-PRTG	protogenin	99	gga-let-7a-3p	423456-SLC25A29	solute carrier family 25 member 29	94
	gga-let-7c-5p	415683-PDPR	pyruvate dehydrogenase phosphatase regulatory subunit	81	gga-let-7a-3p	422802-RBPJ	recombination signal binding protein for immunoglobulin kappa J region	89		gga-let-7d	421914-PXDN	peroxidasin	93	gga-let-7a-3p	423486-ZFYVE21	zinc finger FYVE-type containing 21	92
	gga-let-7c-5p	418910-PDS5B	PDS5 cohesin associated factor B	82	gga-let-7a-3p	428622-REV3L	REV3 like, DNA directed polymerase zeta catalytic subunit	98		gga-let-7d	395880-RBMS1	RNA binding motif single stranded interacting protein 1	82	gga-let-7a-3p	423517-SNAPC1	small nuclear RNA activating complex polypeptide 1	84
	gga-let-7c-5p	422153-PDZD11	PDZ domain containing 11	81	gga-let-7a-3p	771797-RFLNA	refilin A	82		gga-let-7d	395618-RGS6	regulator of G-protein signaling 6	81	gga-let-7a-3p	423525-PPM1A	protein phosphatase, Mg2+/Mn2+ dependent 1A	85
	gga-let-7c-5p	418624-PIGA	phosphatidylinositol glycan anchor biosynthesis class A	87	gga-let-7a-3p	427351-RFX3	regulatory factor X3	91		gga-let-7d	421046-RNMT	RNA guanine-7 methyltransferase	81	gga-let-7a-3p	423572-SOS2	SOS Ras/Rho guanine nucleotide exchange factor 2	91
	gga-let-7c-5p	100859766-PLAGL2	PLAG1 like zinc finger 2	98	gga-let-7a-3p	424800-RHBDD1	rhomboid domain containing 1	93		gga-let-7d	395359-SALL3	spalt like transcription factor 3	94	gga-let-7a-3p	423603-PHYHIPL	phytanoyl-CoA 2-hydroxylase interacting protein like	95
	gga-let-7c-5p	418673-PLCXD1	phosphatidylinositol specific phospholipase C X domain containing 1	86	gga-let-7a-3p	395442-RHOA	ras homolog family member A	84		gga-let-7d	769286-SALL4	spalt like transcription factor 4	93	gga-let-7a-3p	423722-ZCCHC24	zinc finger CCHC-type containing 24	94
	gga-let-7c-5p	418417-PLCXD2	phosphatidylinositol specific phospholipase C X domain containing 2	95	gga-let-7a-3p	423059-RIC3	RIC3 acetylcholine receptor chaperone	88		gga-let-7d	417350-SEC14L1	SEC14 like lipid binding 1	88	gga-let-7a-3p	423723-PPIF	peptidylprolyl isomerase F	83
	gga-let-7c-5p	418455-POGLUT1	protein O-glucosyltransferase 1	84	gga-let-7a-3p	427447-RICTOR	RPTOR independent companion of MTOR complex 2	95		gga-let-7d	423742-SEC24C	SEC24 homolog C, COPII coat complex component	80	gga-let-7a-3p	423747-ANXA7	annexin A7	82
	gga-let-7c-5p	100858827-PRKAR2A	protein kinase cAMP-dependent type II regulatory subunit alpha	88	gga-let-7a-3p	424316-RIF1	replication timing regulatory factor 1	98		gga-let-7d	423857-SEMA4G	semaphorin 4G	85	gga-let-7a-3p	423807-EXOC6	exocyst complex component 6	83
	gga-let-7c-5p	768611-PRPF38B	pre-mRNA processing factor 38B	83	gga-let-7a-3p	431669-RMI1	RecQ mediated genome instability 1	84		gga-let-7d	415902-SFMBT1	Scm-like with four mbt domains 1	93	gga-let-7a-3p	423809-KIF11	kinesin family member 11	91
	gga-let-7c-5p	415407-PRTG	protogenin	99	gga-let-7a-3p	422920-RMND5A	required for meiotic nuclear division 5 homolog A	85		gga-let-7d	415948-SHISA5	shisa family member 5	85	gga-let-7a-3p	423816-CPEB3	cytoplasmic polyadenylation element binding protein 3	90
	gga-let-7c-5p	421914-PXDN	peroxidasin	95	gga-let-7a-3p	100857605-RNF24	ring finger protein 24	80		gga-let-7d	422467-SLC10A7	solute carrier family 10 member 7	88	gga-let-7a-3p	423817-BTAF1	B-TFIID TATA-box binding protein associated factor 1	81
	gga-let-7c-5p	428095-RAB38	RAB38, member RAS oncogene family	83	gga-let-7a-3p	378791-RTN1	reticulon 1	91		gga-let-7d	428262-SLC26A9	solute carrier family 26 member 9	96	gga-let-7a-3p	423876-SH3PXD2A	SH3 and PX domains 2A	89
	gga-let-7c-5p	395880-RBMS1	RNA binding motif single stranded interacting protein 1	84	gga-let-7a-3p	426519-RUFY1	RUN and FYVE domain containing 1	82		gga-let-7d	415960-SLC6A1	solute carrier family 6 member 1	86	gga-let-7a-3p	423905-CCDC186	coiled-coil domain containing 186	83
	gga-let-7c-5p	428602-RCN1	reticulocalbin 1	80	gga-let-7a-3p	416095-RYBP	RING1 and YY1 binding protein	87		gga-let-7d	422522-SMARCAD1	SWI/SNF-related, matrix-associated actin-dependent regulator of chromatin, subfamily a, containing DEAD/H box 1	83	gga-let-7a-3p	423921-SLC18A2	solute carrier family 18 member A2	100
	gga-let-7c-5p	395618-RGS6	regulator of G-protein signaling 6	83	gga-let-7a-3p	395359-SALL3	spalt like transcription factor 3	88		gga-let-7d	416334-SOWAHA	sosondowah ankyrin repeat domain family member A	86	gga-let-7a-3p	423962-PTPRE	protein tyrosine phosphatase, receptor type E	97
	gga-let-7c-5p	421046-RNMT	RNA guanine-7 methyltransferase	86	gga-let-7a-3p	417375-SAP30BP	SAP30 binding protein	80		gga-let-7d	418908-STARD13	StAR related lipid transfer domain containing 13	96	gga-let-7a-3p	423969-TCERG1L	transcription elongation regulator 1 like	97
	gga-let-7c-5p	395359-SALL3	spalt like transcription factor 3	95	gga-let-7a-3p	423043-SBF2	SET binding factor 2	91		gga-let-7d	395120-STK40	serine/threonine kinase 40	93	gga-let-7a-3p	423971-BNIP3	BCL2 interacting protein 3	81
	gga-let-7c-5p	769286-SALL4	spalt like transcription factor 4	93	gga-let-7a-3p	424180-SCN3A	sodium voltage-gated channel alpha subunit 3	83		gga-let-7d	430679-TBKBP1	TBK1 binding protein 1	83	gga-let-7a-3p	424000-NCKAP1	NCK associated protein 1	90
	gga-let-7c-5p	417350-SEC14L1	SEC14 like lipid binding 1	90	gga-let-7a-3p	374102-SDC2	syndecan 2	92		gga-let-7d	422540-TET2	tet methylcytosine dioxygenase 2	90	gga-let-7a-3p	424001-MAP2	microtubule associated protein 2	86
	gga-let-7c-5p	424377-SEC22B	SEC22 homolog B, vesicle trafficking protein	80	gga-let-7a-3p	426612-SEPHS2L	selenophosphate synthetase 2-like	94		gga-let-7d	418793-TGDS	TDP-glucose 4,6-dehydratase	87	gga-let-7a-3p	424056-SF3B1	splicing factor 3b subunit 1	84
	gga-let-7c-5p	423742-SEC24C	SEC24 homolog C, COPII coat complex component	82	gga-let-7a-3p	421657-SERAC1	serine active site containing 1	88		gga-let-7d	374094-TGFBR1	transforming growth factor beta receptor 1	92	gga-let-7a-3p	424080-CFLAR	CASP8 and FADD like apoptosis regulator	82
	gga-let-7c-5p	423857-SEMA4G	semaphorin 4G	85	gga-let-7a-3p	424056-SF3B1	splicing factor 3b subunit 1	84		gga-let-7d	422361-THOC2	THO complex 2	92	gga-let-7a-3p	424088-FAM117B	family with sequence similarity 117 member B	87
	gga-let-7c-5p	415902-SFMBT1	Scm-like with four mbt domains 1	93	gga-let-7a-3p	420167-SGK3	serum/glucocorticoid regulated kinase family member 3	80		gga-let-7d	396285-TM7SF2	transmembrane 7 superfamily member 2	84	gga-let-7a-3p	424103-INO80D	INO80 complex subunit D	96
	gga-let-7c-5p	415948-SHISA5	shisa family member 5	90	gga-let-7a-3p	422529-SGMS2	sphingomyelin synthase 2	82		gga-let-7d	424499-TMED1	transmembrane p24 trafficking protein 1	87	gga-let-7a-3p	424163-FASTKD1	FAST kinase domains 1	87
	gga-let-7c-5p	422467-SLC10A7	solute carrier family 10 member 7	88	gga-let-7a-3p	423876-SH3PXD2A	SH3 and PX domains 2A	89		gga-let-7d	427250-TMEM2	transmembrane protein 2	87	gga-let-7a-3p	424180-SCN3A	sodium voltage-gated channel alpha subunit 3	83
	gga-let-7c-5p	428262-SLC26A9	solute carrier family 26 member 9	97	gga-let-7a-3p	418651-SHROOM2	shroom family member 2	89		gga-let-7d	428387-TMEM65	transmembrane protein 65	93	gga-let-7a-3p	424251-HACD2	3-hydroxyacyl-CoA dehydratase 2	94
	gga-let-7c-5p	428614-SLC35D3	solute carrier family 35 member D3	82	gga-let-7a-3p	423921-SLC18A2	solute carrier family 18 member A2	100		gga-let-7d	100858101-TMEM74	transmembrane protein 74	86	gga-let-7a-3p	424281-SLC35F5	solute carrier family 35 member F5	91
	gga-let-7c-5p	415960-SLC6A1	solute carrier family 6 member 1	86	gga-let-7a-3p	419520-SLC23A2	solute carrier family 23 member 2	93		gga-let-7d	418528-TMPRSS2	transmembrane serine protease 2	92	gga-let-7a-3p	424301-LRP1B	LDL receptor related protein 1B	92
	gga-let-7c-5p	423858-SLF2	SMC5-SMC6 complex localization factor 2	82	gga-let-7a-3p	423456-SLC25A29	solute carrier family 25 member 29	94		gga-let-7d	423477-TNFAIP2	TNF alpha induced protein 2	90	gga-let-7a-3p	424316-RIF1	replication timing regulatory factor 1	98
	gga-let-7c-5p	422522-SMARCAD1	SWI/SNF-related, matrix-associated actin-dependent regulator of chromatin, subfamily a, containing DEAD/H box 1	83	gga-let-7a-3p	424281-SLC35F5	solute carrier family 35 member F5	91		gga-let-7d	422040-TRAM2	translocation associated membrane protein 2	87	gga-let-7a-3p	424320-NR4A2	nuclear receptor subfamily 4 group A member 2	93
	gga-let-7c-5p	416334-SOWAHA	sosondowah ankyrin repeat domain family member A	89	gga-let-7a-3p	420308-SLC45A4	solute carrier family 45 member 4	88		gga-let-7d	427354-TTC39B	tetratricopeptide repeat domain 39B	81	gga-let-7a-3p	424342-GPSM2	G-protein signaling modulator 2	91
	gga-let-7c-5p	420056-SPPL2B	signal peptide peptidase like 2B	83	gga-let-7a-3p	414870-SLC5A7	solute carrier family 5 member 7	87		gga-let-7d	420154-UHRF1	ubiquitin like with PHD and ring finger domains 1	85	gga-let-7a-3p	424356-CDC73	cell division cycle 73	81
	gga-let-7c-5p	418908-STARD13	StAR related lipid transfer domain containing 13	97	gga-let-7a-3p	415959-SLC6A11	solute carrier family 6 member 11	97		gga-let-7d	431601-UHRF2	ubiquitin like with PHD and ring finger domains 2	88	gga-let-7a-3p	424467-VCAM1	vascular cell adhesion molecule 1	84
	gga-let-7c-5p	395120-STK40	serine/threonine kinase 40	93	gga-let-7a-3p	417881-SLC6A15	solute carrier family 6 member 15	81		gga-let-7d	422455-USP38	ubiquitin specific peptidase 38	85	gga-let-7a-3p	424477-PLPPR2	phospholipid phosphatase related 2	91
	gga-let-7c-5p	417105-STRBP	spermatid perinuclear RNA binding protein	83	gga-let-7a-3p	419805-SLC6A17	solute carrier family 6 member 17	83		gga-let-7d	421610-UTRN	utrophin	95	gga-let-7a-3p	424510-ZNF644	zinc finger protein 644	80
	gga-let-7c-5p	430679-TBKBP1	TBK1 binding protein 1	86	gga-let-7a-3p	428731-SLC7A11	solute carrier family 7 member 11	82		gga-let-7d	418462-VGLL3	vestigial like family member 3	82	gga-let-7a-3p	424512-ZNF326	zinc finger protein 326	83
	gga-let-7c-5p	422540-TET2	tet methylcytosine dioxygenase 2	92	gga-let-7a-3p	418797-SLITRK6	SLIT and NTRK like family member 6	94		gga-let-7d	100859821-VSTM5	V-set and transmembrane domain containing 5	94	gga-let-7a-3p	424528-BCL10	B-cell CLL/lymphoma 10	87
	gga-let-7c-5p	418793-TGDS	TDP-glucose 4,6-dehydratase	89	gga-let-7a-3p	423517-SNAPC1	small nuclear RNA activating complex polypeptide 1	84		gga-let-7d	770107-WDFY2	WD repeat and FYVE domain containing 2	89	gga-let-7a-3p	424666-PLPP3	phospholipid phosphatase 3	96
	gga-let-7c-5p	374094-TGFBR1	transforming growth factor beta receptor 1	93	gga-let-7a-3p	419556-SNRNP40	small nuclear ribonucleoprotein U5 subunit 40	92		gga-let-7d	777580-WNK4	WNK lysine deficient protein kinase 4	82	gga-let-7a-3p	424698-DNAJC6	DnaJ heat shock protein family (Hsp40) member C6	92
	gga-let-7c-5p	422361-THOC2	THO complex 2	93	gga-let-7a-3p	421020-SOCS6	suppressor of cytokine signaling 6	93		gga-let-7d	771092-WNT9B	Wnt family member 9B	89	gga-let-7a-3p	424761-ARHGEF4	Rho guanine nucleotide exchange factor 4	86
	gga-let-7c-5p	396285-TM7SF2	transmembrane 7 superfamily member 2	86	gga-let-7a-3p	423572-SOS2	SOS Ras/Rho guanine nucleotide exchange factor 2	91		gga-let-7d	422029-XKR6	XK related 6	97	gga-let-7a-3p	424800-RHBDD1	rhomboid domain containing 1	93
	gga-let-7c-5p	424499-TMED1	transmembrane p24 trafficking protein 1	87	gga-let-7a-3p	420607-SP4	Sp4 transcription factor	81		gga-let-7d	428266-YOD1	YOD1 deubiquitinase	99	gga-let-7a-3p	424804-CUL3	cullin 3	93
	gga-let-7c-5p	419753-TMEM136-1	transmembrane protein 136 family member 1	83	gga-let-7a-3p	395344-SPIN1Z	spindlin 1-Z	81		gga-let-7d	423276-ZFYVE26	zinc finger FYVE-type containing 26	82	gga-let-7a-3p	424807-AP1S3	adaptor related protein complex 1 subunit sigma 3	82
	gga-let-7c-5p	427250-TMEM2	transmembrane protein 2	89	gga-let-7a-3p	395583-SPRY1	sprouty RTK signaling antagonist 1	87		gga-let-7d	424512-ZNF326	zinc finger protein 326	90	gga-let-7a-3p	424860-PAK2	p21 (RAC1) activated kinase 2	90
	gga-let-7c-5p	428387-TMEM65	transmembrane protein 65	94	gga-let-7a-3p	395584-SPRY2	sprouty RTK signaling antagonist 2	95		gga-let-7d	100858113-ZNF710	zinc finger protein 710	87	gga-let-7a-3p	424898-ATP13A3	ATPase 13A3	84
	gga-let-7c-5p	100858101-TMEM74	transmembrane protein 74	90	gga-let-7a-3p	770453-SRD5A1	steroid-5-alpha-reductase, alpha polypeptide 1 (3-oxo-5 alpha-steroid delta 4-dehydrogenase alpha 1)	85		gga-let-7d	421739-ZUFSP	zinc finger with UFM1 specific peptidase domain	84	gga-let-7a-3p	424900-OPA1	OPA1, mitochondrial dynamin like GTPase	93
	gga-let-7c-5p	418528-TMPRSS2	transmembrane serine protease 2	94	gga-let-7a-3p	423055-ST5	suppression of tumorigenicity 5	80		gga-miR-106-3p	424221-MARCH4	membrane associated ring-CH-type finger 4	90	gga-let-7a-3p	424975-ACTL6A	actin like 6A	90
	gga-let-7c-5p	423477-TNFAIP2	TNF alpha induced protein 2	91	gga-let-7a-3p	418908-STARD13	StAR related lipid transfer domain containing 13	92		gga-miR-106-3p	425610-AAMDC	adipogenesis associated, Mth938 domain containing	82	gga-let-7a-3p	424980-NLGN1	neuroligin 1	90
	gga-let-7c-5p	426891-TPGS2	tubulin polyglutamylase complex subunit 2	80	gga-let-7a-3p	420027-STAT3	signal transducer and activator of transcription 3	91		gga-miR-106-3p	427252-ABHD17B	abhydrolase domain containing 17B	82	gga-let-7a-3p	424997-MECOM	MDS1 and EVI1 complex locus	95
	gga-let-7c-5p	422040-TRAM2	translocation associated membrane protein 2	87	gga-let-7a-3p	422799-STIM2	stromal interaction molecule 2	82		gga-miR-106-3p	426992-ACSM5	acyl-CoA synthetase medium-chain family member 5	94	gga-let-7a-3p	425104-ZFAND2A	zinc finger AN1-type containing 2A	90
	gga-let-7c-5p	100859827-TSC22D2	TSC22 domain family member 2	82	gga-let-7a-3p	427425-SUB1	SUB1 homolog, transcriptional regulator	84		gga-miR-106-3p	772083-AGBL4	ATP/GTP binding protein like 4	85	gga-let-7a-3p	425224-PLCE1	phospholipase C epsilon 1	95
	gga-let-7c-5p	427354-TTC39B	tetratricopeptide repeat domain 39B	84	gga-let-7a-3p	416449-SUN1	Sad1 and UNC84 domain containing 1	94		gga-miR-106-3p	421693-AHI1	Abelson helper integration site 1	90	gga-let-7a-3p	425481-COL23A1	collagen type XXIII alpha 1 chain	94
	gga-let-7c-5p	424209-TTLL4	tubulin tyrosine ligase like 4	81	gga-let-7a-3p	418619-SYAP1	synapse associated protein 1	81		gga-miR-106-3p	426534-AK3	adenylate kinase 3	88	gga-let-7a-3p	425544-EIF4G3	eukaryotic translation initiation factor 4 gamma 3	93
	gga-let-7c-5p	420154-UHRF1	ubiquitin like with PHD and ring finger domains 1	86	gga-let-7a-3p	100857420-SYN3	synapsin III	87		gga-miR-106-3p	421497-AKT3	AKT serine/threonine kinase 3	86	gga-let-7a-3p	425840-ARID4B	AT-rich interaction domain 4B	94
	gga-let-7c-5p	431601-UHRF2	ubiquitin like with PHD and ring finger domains 2	88	gga-let-7a-3p	416548-SYNGR3	synaptogyrin 3	91		gga-miR-106-3p	418898-ALG5	ALG5, dolichyl-phosphate beta-glucosyltransferase	82	gga-let-7a-3p	426071-FRMD4B	FERM domain containing 4B	85
	gga-let-7c-5p	422455-USP38	ubiquitin specific peptidase 38	85	gga-let-7a-3p	396083-SYT1	synaptotagmin 1	98		gga-miR-106-3p	421755-AMD1	adenosylmethionine decarboxylase 1	88	gga-let-7a-3p	426073-UBA3	ubiquitin like modifier activating enzyme 3	93
	gga-let-7c-5p	423032-USP47	ubiquitin specific peptidase 47	82	gga-let-7a-3p	428566-SYT14	synaptotagmin 14	96		gga-miR-106-3p	417494-ANKFY1	ankyrin repeat and FYVE domain containing 1	87	gga-let-7a-3p	426292-MAPK15	mitogen-activated protein kinase 15	80
	gga-let-7c-5p	421610-UTRN	utrophin	96	gga-let-7a-3p	418588-TAB3	TGF-beta activated kinase 1 (MAP3K7) binding protein 3	81		gga-miR-106-3p	424715-ANKRD13C	ankyrin repeat domain 13C	87	gga-let-7a-3p	426504-DDX19B	ATP-dependent RNA helicase DDX19B	83
	gga-let-7c-5p	418462-VGLL3	vestigial like family member 3	85	gga-let-7a-3p	417857-TBC1D15	TBC1 domain family member 15	85		gga-miR-106-3p	422781-APBB2	amyloid beta precursor protein binding family B member 2	98	gga-let-7a-3p	426519-RUFY1	RUN and FYVE domain containing 1	82
	gga-let-7c-5p	100859821-VSTM5	V-set and transmembrane domain containing 5	94	gga-let-7a-3p	428062-TBC1D4	TBC1 domain family member 4	83		gga-miR-106-3p	419211-ARFGEF2	ADP ribosylation factor guanine nucleotide exchange factor 2	82	gga-let-7a-3p	426612-SEPHS2L	selenophosphate synthetase 2-like	94
	gga-let-7c-5p	770107-WDFY2	WD repeat and FYVE domain containing 2	89	gga-let-7a-3p	423969-TCERG1L	transcription elongation regulator 1 like	97		gga-miR-106-3p	416564-ARHGAP17	Rho GTPase activating protein 17	89	gga-let-7a-3p	426615-MIER3L	mesoderm induction early response protein 3-like	92
	gga-let-7c-5p	777580-WNK4	WNK lysine deficient protein kinase 4	84	gga-let-7a-3p	395146-TCF3	transcription factor 3	87		gga-miR-106-3p	428883-ARHGAP5	Rho GTPase activating protein 5	94	gga-let-7a-3p	426754-TRIM63	tripartite motif containing 63	92
	gga-let-7c-5p	771092-WNT9B	Wnt family member 9B	91	gga-let-7a-3p	395508-TCF7L2	transcription factor 7-like 2 (T-cell specific, HMG-box)	83		gga-miR-106-3p	418869-ARL11	ADP ribosylation factor like GTPase 11	80	gga-let-7a-3p	426787-GOLGA7	golgin A7	91
	gga-let-7c-5p	422029-XKR6	XK related 6	97	gga-let-7a-3p	771186-TEX12	testis expressed 12	83		gga-miR-106-3p	418433-ARL6	ADP ribosylation factor like GTPase 6	83	gga-let-7a-3p	427031-HECTD2	HECT domain E3 ubiquitin protein ligase 2	87
	gga-let-7c-5p	428266-YOD1	YOD1 deubiquitinase	99	gga-let-7a-3p	396306-THBS4	thrombospondin 4	90		gga-miR-106-3p	424929-ARMC9	armadillo repeat containing 9	87	gga-let-7a-3p	427169-MAST4	microtubule associated serine/threonine kinase family member 4	98
	gga-let-7c-5p	430349-ZC3H3	zinc finger CCCH-type containing 3	83	gga-let-7a-3p	422361-THOC2	THO complex 2	81		gga-miR-106-3p	421972-ATAD2B	ATPase family, AAA domain containing 2B	95	gga-let-7a-3p	427209-COL4A3BP	collagen type IV alpha 3 binding protein	90
	gga-let-7c-5p	423276-ZFYVE26	zinc finger FYVE-type containing 26	85	gga-let-7a-3p	396431-THRB	thyroid hormone receptor beta	80		gga-miR-106-3p	422578-BMP2K	BMP2 inducible kinase	92	gga-let-7a-3p	427250-TMEM2	transmembrane protein 2	91
	gga-let-7c-5p	424512-ZNF326	zinc finger protein 326	90	gga-let-7a-3p	427450-TLE1	transducin like enhancer of split 1	93		gga-miR-106-3p	396239-BRAF	B-Raf proto-oncogene, serine/threonine kinase	94	gga-let-7a-3p	427351-RFX3	regulatory factor X3	91
	gga-let-7c-5p	100858113-ZNF710	zinc finger protein 710	87	gga-let-7a-3p	374080-TLE4Z1	transducin like enhancer of split 4-Z 1	88		gga-miR-106-3p	427757-BRD3	bromodomain containing 3	80	gga-let-7a-3p	427389-AP3S1	adaptor related protein complex 3 sigma 1 subunit	84
	gga-let-7c-5p	421739-ZUFSP	zinc finger with UFM1 specific peptidase domain	84	gga-let-7a-3p	422845-TMEM128	transmembrane protein 128	96		gga-miR-106-3p	422281-BRWD3	bromodomain and WD repeat domain containing 3	94	gga-let-7a-3p	427422-GOLPH3	golgi phosphoprotein 3	88
	gga-let-7d	416834-ABCB9	ATP binding cassette subfamily B member 9	91	gga-let-7a-3p	427250-TMEM2	transmembrane protein 2	91		gga-miR-106-3p	420639-BTD	biotinidase	80	gga-let-7a-3p	427425-SUB1	SUB1 homolog, transcriptional regulator	84
	gga-let-7d	427235-ACER2	alkaline ceramidase 2	88	gga-let-7a-3p	416759-TMEM204	transmembrane protein 204	87		gga-miR-106-3p	423854-BTRC	beta-transducin repeat containing E3 ubiquitin protein ligase	82	gga-let-7a-3p	427447-RICTOR	RPTOR independent companion of MTOR complex 2	95
	gga-let-7d	419087-ACER3	alkaline ceramidase 3	91	gga-let-7a-3p	421124-TMEM68	transmembrane protein 68	91		gga-miR-106-3p	772057-C1H12ORF73	chromosome 1 open reading frame, human C12orf73	88	gga-let-7a-3p	427450-TLE1	transducin like enhancer of split 1	93
	gga-let-7d	424325-ACVR1C	activin A receptor type 1C	93	gga-let-7a-3p	415421-TMOD3	tropomodulin 3	98		gga-miR-106-3p	418198-C3AR1	complement C3a receptor 1	90	gga-let-7a-3p	427454-UBQLN1	ubiquilin 1	88
	gga-let-7d	420537-ADAM22	ADAM metallopeptidase domain 22	88	gga-let-7a-3p	417880-TMTC2	transmembrane and tetratricopeptide repeat containing 2	91		gga-miR-106-3p	416121-CAND2	cullin associated and neddylation dissociated 2 (putative)	93	gga-let-7a-3p	427502-TRPM7	transient receptor potential cation channel subfamily M member 7	92
	gga-let-7d	422948-ADAM33	ADAM metallopeptidase domain 33	82	gga-let-7a-3p	378803-TNFRSF11B	TNF receptor superfamily member 11b	90		gga-miR-106-3p	420847-CAP2	cyclase associated actin cytoskeleton regulatory protein 2	88	gga-let-7a-3p	427504-BNC1	basonuclin 1	98
	gga-let-7d	427160-ADAMTS6	ADAM metallopeptidase with thrombospondin type 1 motif 6	90	gga-let-7a-3p	416570-TNRC6A	trinucleotide repeat containing 6A	86		gga-miR-106-3p	424969-CCDC39	coiled-coil domain containing 39	90	gga-let-7a-3p	427514-PIAS1	protein inhibitor of activated STAT 1	99
	gga-let-7d	427623-ADRB2	adrenoceptor beta 2	84	gga-let-7a-3p	395225-TOB1	transducer of ERBB2, 1	96		gga-miR-106-3p	422386-CD99L2	CD99 molecule like 2	85	gga-let-7a-3p	427787-GLP2R	glucagon-like peptide 2 receptor	87
	gga-let-7d	422394-AFF2	AF4/FMR2 family member 2	89	gga-let-7a-3p	420714-TRAK1	trafficking kinesin protein 1	91		gga-miR-106-3p	423499-CDCA4L	cell division cycle associated 4-like	87	gga-let-7a-3p	427797-ARHGAP44	Rho GTPase activating protein 44	94
	gga-let-7d	424024-AGAP1	ArfGAP with GTPase domain, ankyrin repeat and PH domain 1	83	gga-let-7a-3p	421095-TRAPPC8	trafficking protein particle complex 8	82		gga-miR-106-3p	420703-CDCP1	CUB domain containing protein 1	95	gga-let-7a-3p	427868-TRHDE	thyrotropin releasing hormone degrading enzyme	88
	gga-let-7d	419629-AGO4	argonaute 4, RISC catalytic component	95	gga-let-7a-3p	427868-TRHDE	thyrotropin releasing hormone degrading enzyme	88		gga-miR-106-3p	417920-CDK17	cyclin dependent kinase 17	90	gga-let-7a-3p	427963-HTR1F	5-hydroxytryptamine receptor 1F	81
	gga-let-7d	423314-AKAP6	A-kinase anchoring protein 6	91	gga-let-7a-3p	426754-TRIM63	tripartite motif containing 63	92		gga-miR-106-3p	373923-CELF1	CUGBP Elav-like family member 1	95	gga-let-7a-3p	427968-NCAM2	neural cell adhesion molecule 2	87
	gga-let-7d	418078-ALDH1L2	aldehyde dehydrogenase 1 family member L2	80	gga-let-7a-3p	427502-TRPM7	transient receptor potential cation channel subfamily M member 7	92		gga-miR-106-3p	415476-CEMIP	cell migration inducing hyaluronidase 1	80	gga-let-7a-3p	427971-ADAMTS5	ADAM metallopeptidase with thrombospondin type 1 motif 5	97
	gga-let-7d	100859297-ARID3B	AT-rich interaction domain 3B	100	gga-let-7a-3p	419341-TSHZ2	teashirt zinc finger homeobox 2	86		gga-miR-106-3p	100857774-CEP85L	centrosomal protein 85 like	87	gga-let-7a-3p	427997-CNKSR2	connector enhancer of kinase suppressor of Ras 2	86
	gga-let-7d	100858693-ARID3C	AT-rich interaction domain 3C	89	gga-let-7a-3p	415762-TSHZ3	teashirt zinc finger homeobox 3	98		gga-miR-106-3p	395437-CFC1	cripto, FRL-1, cryptic family 1	85	gga-let-7a-3p	428048-FBXL3	F-box and leucine rich repeat protein 3	100
	gga-let-7d	100857935-ARL5A	ADP ribosylation factor like GTPase 5A	92	gga-let-7a-3p	419889-TSPAN2	tetraspanin 2	90		gga-miR-106-3p	428437-CHN2	chimerin 2	80	gga-let-7a-3p	428062-TBC1D4	TBC1 domain family member 4	83
	gga-let-7d	415481-ARNT2	aryl hydrocarbon receptor nuclear translocator 2	80	gga-let-7a-3p	426073-UBA3	ubiquitin like modifier activating enzyme 3	93		gga-miR-106-3p	373985-CHRDL1	chordin like 1	85	gga-let-7a-3p	428078-USP12	ubiquitin specific peptidase 12	90
	gga-let-7d	424930-B3GNT7	UDP-GlcNAc:betaGal beta-1,3-N-acetylglucosaminyltransferase 7	87	gga-let-7a-3p	420185-UBE2W	ubiquitin conjugating enzyme E2 W (putative)	90		gga-miR-106-3p	429100-CMPK1	cytidine/uridine monophosphate kinase 1	80	gga-let-7a-3p	428206-LIN28A	lin-28 homolog A	87
	gga-let-7d	418488-BACH1	BTB domain and CNC homolog 1	96	gga-let-7a-3p	420447-UBE3C	ubiquitin protein ligase E3C	80		gga-miR-106-3p	427997-CNKSR2	connector enhancer of kinase suppressor of Ras 2	83	gga-let-7a-3p	428249-DSCAML1	DS cell adhesion molecule like 1	90
	gga-let-7d	418193-BCAT1	branched chain amino acid transaminase 1	90	gga-let-7a-3p	427454-UBQLN1	ubiquilin 1	88		gga-miR-106-3p	417851-CNOT2	CCR4-NOT transcription complex subunit 2	95	gga-let-7a-3p	428309-CNTNAP1	contactin associated protein 1	92
	gga-let-7d	428909-BEGAIN	brain enriched guanylate kinase associated	93	gga-let-7a-3p	423242-UBR1	ubiquitin protein ligase E3 component n-recognin 1	87		gga-miR-106-3p	427388-COMMD10	COMM domain containing 10	83	gga-let-7a-3p	428414-WAC	WW domain containing adaptor with coiled-coil	95
	gga-let-7d	424073-BZW1	basic leucine zipper and W2 domains 1	95	gga-let-7a-3p	417929-UHRF1BP1L	UHRF1 binding protein 1 like	82		gga-miR-106-3p	416939-CRKL	CRK like proto-oncogene, adaptor protein	82	gga-let-7a-3p	428432-OSBPL3	oxysterol binding protein like 3	81
	gga-let-7d	771902-C20H20ORF112	chromosome 20 open reading frame, human C20orf112	88	gga-let-7a-3p	416593-UNKL	unkempt family like zinc finger	89		gga-miR-106-3p	423648-CTNNA3	catenin alpha 3	83	gga-let-7a-3p	428566-SYT14	synaptotagmin 14	96
	gga-let-7d	423293-C5H15orf41	chromosome 5 C15orf41 homolog	83	gga-let-7a-3p	428078-USP12	ubiquitin specific peptidase 12	90		gga-miR-106-3p	418973-CWF19L2	CWF19 like cell cycle control factor 2	82	gga-let-7a-3p	428577-CDC42EP3	CDC42 effector protein 3	81
	gga-let-7d	415833-CA5B	carbonic anhydrase 5B	88	gga-let-7a-3p	417646-USP32	ubiquitin specific peptidase 32	95		gga-miR-106-3p	431670-DAPK1	death-associated protein kinase 1	83	gga-let-7a-3p	428580-ZBTB18	zinc finger and BTB domain containing 18	80
	gga-let-7d	415791-CA7	carbonic anhydrase 7	100	gga-let-7a-3p	421193-USP34	ubiquitin specific peptidase 34	82		gga-miR-106-3p	100857587-DAPK2	death associated protein kinase 2	89	gga-let-7a-3p	428605-LGR4	leucine rich repeat containing G protein-coupled receptor 4	88
	gga-let-7d	418463-CADM2	cell adhesion molecule 2	83	gga-let-7a-3p	395126-USP7	ubiquitin specific peptidase 7	97		gga-miR-106-3p	426777-DDHD2	DDHD domain containing 2	87	gga-let-7a-3p	428622-REV3L	REV3 like, DNA directed polymerase zeta catalytic subunit	98
	gga-let-7d	423821-CCNJ	cyclin J	96	gga-let-7a-3p	421610-UTRN	utrophin	90		gga-miR-106-3p	395629-DDX5	DEAD-box helicase 5	81	gga-let-7a-3p	428633-CNR1	cannabinoid receptor 1	98
	gga-let-7d	769278-CCR6	C-C motif chemokine receptor 6	84	gga-let-7a-3p	420009-VAT1	vesicle amine transport 1	81		gga-miR-106-3p	419783-DDX6	DEAD-box helicase 6	88	gga-let-7a-3p	428701-NONO	non-POU domain containing octamer binding	86
	gga-let-7d	425483-CDC34	cell division cycle 34	99	gga-let-7a-3p	424467-VCAM1	vascular cell adhesion molecule 1	84		gga-miR-106-3p	418132-DNM1L	dynamin 1 like	82	gga-let-7a-3p	428731-SLC7A11	solute carrier family 7 member 11	82
	gga-let-7d	426889-CELF4	CUGBP Elav-like family member 4	83	gga-let-7a-3p	396422-VCL	vinculin	89		gga-miR-106-3p	421884-DST	dystonin	85	gga-let-7a-3p	428783-NIPAL1	NIPA like domain containing 1	92
	gga-let-7d	417887-CEP290	centrosomal protein 290	80	gga-let-7a-3p	417664-VEZF1	vascular endothelial zinc finger 1	90		gga-miR-106-3p	416021-EEFSEC	eukaryotic elongation factor, selenocysteine-tRNA specific	84	gga-let-7a-3p	428899-CEP128	centrosomal protein 128	91
	gga-let-7d	429044-CEP70	centrosomal protein 70	82	gga-let-7a-3p	420951-VSTM2A	V-set and transmembrane domain containing 2A	95		gga-miR-106-3p	424587-EIF2B3	eukaryotic translation initiation factor 2B subunit gamma	82	gga-let-7a-3p	428934-GRID1	glutamate ionotropic receptor delta type subunit 1	80
	gga-let-7d	423209-CHAC1	ChaC glutathione specific gamma-glutamylcyclotransferase 1	88	gga-let-7a-3p	428414-WAC	WW domain containing adaptor with coiled-coil	95		gga-miR-106-3p	395514-EIF5B	eukaryotic translation initiation factor 5B	89	gga-let-7a-3p	428942-MCU	mitochondrial calcium uniporter	92
	gga-let-7d	417121-CNTRL	centriolin	84	gga-let-7a-3p	420452-WDR60	WD repeat domain 60	94		gga-miR-106-3p	419832-ELK4	ELK4, ETS transcription factor	84	gga-let-7a-3p	428956-ZNF488	zinc finger protein 488	87
	gga-let-7d	396243-COL1A2	collagen type I alpha 2 chain	91	gga-let-7a-3p	423045-WEE1	WEE1 G2 checkpoint kinase	93		gga-miR-106-3p	420361-ENPP2	ectonucleotide pyrophosphatase/phosphodiesterase 2	86	gga-let-7a-3p	429081-MFSD14B	major facilitator superfamily domain containing 14B	88
	gga-let-7d	424526-COL24A1	collagen type XXIV alpha 1 chain	82	gga-let-7a-3p	418154-WNT5B	Wnt family member 5B	98		gga-miR-106-3p	395967-EPHA7	EPH receptor A7	85	gga-let-7a-3p	431583-ERBIN	erbb2 interacting protein	97
	gga-let-7d	417231-COL27A1	collagen type XXVII alpha 1 chain	82	gga-let-7a-3p	769595-WTIP	Wilms tumor 1 interacting protein	95		gga-miR-106-3p	771230-ERN2	endoplasmic reticulum to nucleus signaling 2	87	gga-let-7a-3p	431605-PSIP1	PC4 and SFRS1 interacting protein 1	87
	gga-let-7d	396340-COL3A1	collagen type III alpha 1 chain	90	gga-let-7a-3p	416167-WWC1	WW and C2 domain containing 1	83		gga-miR-106-3p	395748-ETV1	ETS variant 1	87	gga-let-7a-3p	431669-RMI1	RecQ mediated genome instability 1	84
	gga-let-7d	395530-COL4A1	collagen type IV alpha 1 chain	97	gga-let-7a-3p	771861-XKR7	XK related 7	81		gga-miR-106-3p	422172-FDX1L	ferredoxin 1-like	88	gga-let-7a-3p	768701-KIAA1671	KIAA1671	80
	gga-let-7d	418752-COL4A2	collagen type IV alpha 2 chain	96	gga-let-7a-3p	421192-XPO1	exportin 1	88		gga-miR-106-3p	416092-FOXP3	forkhead box P3	87	gga-let-7a-3p	768763-MSANTD2	Myb/SANT DNA binding domain containing 2	81
	gga-let-7d	422350-COL4A6	collagen type IV alpha 6 chain	80	gga-let-7a-3p	423455-YY1	YY1 transcription factor	99		gga-miR-106-3p	396294-FYN	FYN proto-oncogene, Src family tyrosine kinase	86	gga-let-7a-3p	769595-WTIP	Wilms tumor 1 interacting protein	95
	gga-let-7d	423986-COL5A2	collagen type V alpha 2 chain	85	gga-let-7a-3p	428580-ZBTB18	zinc finger and BTB domain containing 18	80		gga-miR-106-3p	416265-G3BP1	G3BP stress granule assembly factor 1	86	gga-let-7a-3p	770158-ELAVL2	ELAV like RNA binding protein 2	100
	gga-let-7d	415326-CPEB1	cytoplasmic polyadenylation element binding protein 1	90	gga-let-7a-3p	417091-ZBTB43	zinc finger and BTB domain containing 43	90		gga-miR-106-3p	420979-GABBR2	gamma-aminobutyric acid type B receptor subunit 2	100	gga-let-7a-3p	770254-KLF4	Kruppel like factor 4	97
	gga-let-7d	426017-DAGLA	diacylglycerol lipase alpha	90	gga-let-7a-3p	422175-ZC3H12B	zinc finger CCCH-type containing 12B	100		gga-miR-106-3p	430553-GAN	gigaxonin	80	gga-let-7a-3p	770334-PSD3	pleckstrin and Sec7 domain containing 3	94
	gga-let-7d	430764-DCLRE1C	DNA cross-link repair 1C	90	gga-let-7a-3p	395731-ZCCHC13	zinc finger CCHC-type containing 13	85		gga-miR-106-3p	431643-GLIS3	GLIS family zinc finger 3	86	gga-let-7a-3p	770453-SRD5A1	steroid-5-alpha-reductase, alpha polypeptide 1 (3-oxo-5 alpha-steroid delta 4-dehydrogenase alpha 1)	85
	gga-let-7d	427002-DCUN1D3	defective in cullin neddylation 1 domain containing 3	87	gga-let-7a-3p	423722-ZCCHC24	zinc finger CCHC-type containing 24	94		gga-miR-106-3p	415698-GNAO1	G protein subunit alpha o1	82	gga-let-7a-3p	770845-NELL1	neural EGFL like 1	86
	gga-let-7d	426504-DDX19B	ATP-dependent RNA helicase DDX19B	89	gga-let-7a-3p	425104-ZFAND2A	zinc finger AN1-type containing 2A	90		gga-miR-106-3p	416457-GPER1	G protein-coupled estrogen receptor 1	81	gga-let-7a-3p	771014-GNG13	G protein subunit gamma 13	92
	gga-let-7d	100859633-DISC1	disrupted in schizophrenia 1	86	gga-let-7a-3p	420269-ZFPM2	zinc finger protein, FOG family member 2	86		gga-miR-106-3p	417186-GPR107	G protein-coupled receptor 107	87	gga-let-7a-3p	771133-FUT9	fucosyltransferase 9	85
	gga-let-7d	422740-DLC1	DLC1 Rho GTPase activating protein	88	gga-let-7a-3p	418596-ZFX	zinc finger protein X-linked	91		gga-miR-106-3p	101747453-GPRC5B	G protein-coupled receptor class C group 5 member B	90	gga-let-7a-3p	771186-TEX12	testis expressed 12	83
	gga-let-7d	396236-DMD	dystrophin	89	gga-let-7a-3p	423486-ZFYVE21	zinc finger FYVE-type containing 21	92		gga-miR-106-3p	419619-GRIK3	glutamate ionotropic receptor kainate type subunit 3	81	gga-let-7a-3p	771259-LHX5	LIM homeobox 5	88
	gga-let-7d	420078-DOT1L	DOT1 like histone lysine methyltransferase	95	gga-let-7a-3p	419207-ZMYND8	zinc finger MYND-type containing 8	98		gga-miR-106-3p	423081-GTF2H1	general transcription factor IIH subunit 1	87	gga-let-7a-3p	771269-HHAT	hedgehog acyltransferase	89
	gga-let-7d	420206-E2F5	E2F transcription factor 5	95	gga-let-7a-3p	421828-ZNF292	zinc finger protein 292	89		gga-miR-106-3p	771678-GUCY1A2	guanylate cyclase 1 soluble subunit alpha 2	88	gga-let-7a-3p	771550-EPHA2	EPH receptor A2	80
	gga-let-7d	420854-EDN1	endothelin 1	86	gga-let-7a-3p	424512-ZNF326	zinc finger protein 326	83		gga-miR-106-3p	427823-GUSB	glucuronidase beta	98	gga-let-7a-3p	771678-GUCY1A2	guanylate cyclase 1 soluble subunit alpha 2	90
	gga-let-7d	395559-EPHA4	EPH receptor A4	80	gga-let-7a-3p	428956-ZNF488	zinc finger protein 488	87		gga-miR-106-3p	424251-HACD2	3-hydroxyacyl-CoA dehydratase 2	96	gga-let-7a-3p	771797-RFLNA	refilin A	82
	gga-let-7d	423785-ERCC6	ERCC excision repair 6, chromatin remodeling factor	86	gga-let-7a-3p	424510-ZNF644	zinc finger protein 644	80		gga-miR-106-3p	771101-HEYL	hes related family bHLH transcription factor with YRPW motif-like	90	gga-let-7a-3p	771861-XKR7	XK related 7	81
	gga-let-7d	770095-EVC2	EvC ciliary complex subunit 2	84	gga-let-7a-3p	417747-ZNF800	zinc finger protein 800	96		gga-miR-106-3p	417395-HLF	HLF, PAR bZIP transcription factor	82	gga-let-7a-3p	772036-ANGPTL5	angiopoietin like 5	81
	gga-let-7d	415387-FAM189A1	family with sequence similarity 189 member A1	91	gga-let-7a-3p	422465-ZNF827	zinc finger protein 827	94		gga-miR-106-3p	416163-HMMR	hyaluronan mediated motility receptor	87	gga-let-7a-3p	772210-KCNK13	potassium two pore domain channel subfamily K member 13	82
	gga-let-7d	415999-FAM208A	family with sequence similarity 208 member A	84	gga-let-7a-3p	416919-ZNRF3	zinc and ring finger 3	81		gga-miR-106-3p	424298-HNMT	histamine N-methyltransferase	85	gga-let-7a-3p	772367-DGKB	diacylglycerol kinase beta	95
	gga-let-7d	420343-FBXO32	F-box protein 32	80	gga-let-7f-3p	420927-MARCH6	membrane associated ring-CH-type finger 6	91		gga-miR-106-3p	427181-HOMER1	homer scaffolding protein 1	80	gga-let-7f-3p	100857269-RAB11FIP3	RAB11 family interacting protein 3	86
	gga-let-7d	417908-FGD6	FYVE, RhoGEF and PH domain containing 6	98	gga-let-7f-3p	417347-SEPT9	septin 9	96		gga-miR-106-3p	430280-HSPB7	heat shock protein family B (small) member 7	89	gga-let-7f-3p	100857420-SYN3	synapsin III	87
	gga-let-7d	429028-FIGN	fidgetin, microtubule severing factor	100	gga-let-7f-3p	423170-ACCS	1-aminocyclopropane-1-carboxylate synthase homolog (inactive)	88		gga-miR-106-3p	428707-HTR2C	5-hydroxytryptamine receptor 2C	91	gga-let-7f-3p	100857605-RNF24	ring finger protein 24	80
	gga-let-7d	431296-FIGNL2	fidgetin like 2	98	gga-let-7f-3p	424975-ACTL6A	actin like 6A	90		gga-miR-106-3p	428247-HTR3A	5-hydroxytryptamine receptor 3A	87	gga-let-7f-3p	101748614-RAB39A	RAB39A, member RAS oncogene family	87
	gga-let-7d	422417-FNIP2	folliculin interacting protein 2	81	gga-let-7f-3p	374197-ACTR3	ARP3 actin related protein 3 homolog	89		gga-miR-106-3p	418493-HUNK	hormonally up-regulated Neu-associated kinase	88	gga-let-7f-3p	101752037-BTBD6	BTB domain containing 6	91
	gga-let-7d	426071-FRMD4B	FERM domain containing 4B	82	gga-let-7f-3p	395246-ACVR1	activin A receptor type 1	86		gga-miR-106-3p	395337-IL6	interleukin 6	81	gga-let-7f-3p	107049174-LOC107049174	Golgi phosphoprotein 3-like	82
	gga-let-7d	420955-GALNT1	polypeptide N-acetylgalactosaminyltransferase 1	83	gga-let-7f-3p	422669-ADAD1	adenosine deaminase domain containing 1	83		gga-miR-106-3p	420133-INSR	insulin receptor	81	gga-let-7f-3p	107057545-LOC107057545	uncharacterized LOC107057545	86
	gga-let-7d	417305-GAS7	growth arrest specific 7	83	gga-let-7f-3p	427971-ADAMTS5	ADAM metallopeptidase with thrombospondin type 1 motif 5	97		gga-miR-106-3p	427182-JMY	junction mediating and regulatory protein, p53 cofactor	92	gga-let-7f-3p	373911-PTPRO	protein tyrosine phosphatase, receptor type O	92
	gga-let-7d	395504-GATM	glycine amidinotransferase	86	gga-let-7f-3p	423314-AKAP6	A-kinase anchoring protein 6	98		gga-miR-106-3p	426585-KANSL3	KAT8 regulatory NSL complex subunit 3	97	gga-let-7f-3p	373935-DACH1	dachshund family transcription factor 1	83
	gga-let-7d	423440-GLRX5	glutaredoxin 5	95	gga-let-7f-3p	395389-ALDH1A3	aldehyde dehydrogenase 1 family member A3	88		gga-miR-106-3p	418920-KATNAL1	katanin catalytic subunit A1 like 1	83	gga-let-7f-3p	373965-CALD1	caldesmon 1	90
	gga-let-7d	416807-GLT1D1	glycosyltransferase 1 domain containing 1	93	gga-let-7f-3p	420818-ALDH5A1	aldehyde dehydrogenase 5 family member A1	98		gga-miR-106-3p	420749-KBTBD2	kelch repeat and BTB domain containing 2	82	gga-let-7f-3p	374040-DIAPH2	diaphanous related formin 2	83
	gga-let-7d	424538-GNG5	G protein subunit gamma 5	97	gga-let-7f-3p	417733-ALG12	ALG12, alpha-1,6-mannosyltransferase	88		gga-miR-106-3p	374228-KCND1	potassium voltage-gated channel subfamily D member 1	86	gga-let-7f-3p	374048-MYOD1	myogenic differentiation 1	88
	gga-let-7d	418096-GNPTAB	N-acetylglucosamine-1-phosphate transferase subunits alpha and beta	87	gga-let-7f-3p	422343-AMMECR1	Alport syndrome, mental retardation, midface hypoplasia and elliptocytosis chromosomal region gene 1	87		gga-miR-106-3p	101748386-KCNE1	potassium voltage-gated channel subfamily E regulatory subunit 1	82	gga-let-7f-3p	374080-TLE4Z1	transducin like enhancer of split 4-Z 1	88
	gga-let-7d	421311-GPCPD1	glycerophosphocholine phosphodiesterase 1	85	gga-let-7f-3p	422461-ANAPC10	anaphase promoting complex subunit 10	83		gga-miR-106-3p	431637-KIAA1958	KIAA1958	80	gga-let-7f-3p	374102-SDC2	syndecan 2	92
	gga-let-7d	421064-GREB1L	GREB1 like retinoic acid receptor coactivator	85	gga-let-7f-3p	772036-ANGPTL5	angiopoietin like 5	84		gga-miR-106-3p	421934-KLF11	Kruppel like factor 11	81	gga-let-7f-3p	374120-PPARA	peroxisome proliferator activated receptor alpha	82
	gga-let-7d	421754-GTF3C6	general transcription factor IIIC subunit 6	92	gga-let-7f-3p	396309-ANK3	ankyrin 3	98		gga-miR-106-3p	421100-KLHL14	kelch like family member 14	84	gga-let-7f-3p	374126-NAB1	NGFI-A binding protein 1	81
	gga-let-7d	395594-HAS2	hyaluronan synthase 2	92	gga-let-7f-3p	417927-ANKS1B	ankyrin repeat and sterile alpha motif domain containing 1B	93		gga-miR-106-3p	422226-KLHL9	kelch like family member 9	86	gga-let-7f-3p	374147-BMPR2	bone morphogenetic protein receptor type 2	93
	gga-let-7d	395984-HDLBP	high density lipoprotein binding protein	89	gga-let-7f-3p	423144-ANO1	anoctamin 1	85		gga-miR-106-3p	769405-LEO1	LEO1 homolog, Paf1/RNA polymerase II complex component	82	gga-let-7f-3p	374157-NRP2	neuropilin 2	93
	gga-let-7d	395900-HOXB1	homeobox B1	81	gga-let-7f-3p	423747-ANXA7	annexin A7	82		gga-miR-106-3p	421608-LIN7C	lin-7 homolog C, crumbs cell polarity complex component	90	gga-let-7f-3p	374197-ACTR3	ARP3 actin related protein 3 homolog	89
	gga-let-7d	415535-IGDCC3	immunoglobulin superfamily DCC subclass member 3	100	gga-let-7f-3p	424807-AP1S3	adaptor related protein complex 1 subunit sigma 3	82		gga-miR-106-3p	101747958-LOC101747958	uncharacterized LOC101747958	89	gga-let-7f-3p	374231-FOXO1	forkhead box O1	88
	gga-let-7d	415537-IGDCC4	immunoglobulin superfamily DCC subclass member 4	90	gga-let-7f-3p	423102-AP2A2	adaptor related protein complex 2 subunit alpha 2	94		gga-miR-106-3p	107053612-LOC107053612	translation initiation factor IF-2-like	88	gga-let-7f-3p	374241-PI15	peptidase inhibitor 15	94
	gga-let-7d	424865-IGF2BP2	insulin like growth factor 2 mRNA binding protein 2	86	gga-let-7f-3p	427389-AP3S1	adaptor related protein complex 3 sigma 1 subunit	84		gga-miR-106-3p	418291-LRRC23	leucine rich repeat containing 23	83	gga-let-7f-3p	374242-DCX	doublecortin	92
	gga-let-7d	420617-IGF2BP3	insulin like growth factor 2 mRNA binding protein 3	100	gga-let-7f-3p	416002-APPL1	adaptor protein, phosphotyrosine interacting with PH domain and leucine zipper 1	84		gga-miR-106-3p	107049022-LRRC70	leucine-rich repeat-containing protein 70	88	gga-let-7f-3p	374272-DUSP6	dual specificity phosphatase 6	91
	gga-let-7d	422230-IL13RA1	interleukin 13 receptor subunit alpha 1	93	gga-let-7f-3p	419211-ARFGEF2	ADP ribosylation factor guanine nucleotide exchange factor 2	81		gga-miR-106-3p	425792-MAP3K9	mitogen-activated protein kinase kinase kinase 9	84	gga-let-7f-3p	378791-RTN1	reticulon 1	91
	gga-let-7d	422239-INTS6L	integrator complex subunit 6 like	97	gga-let-7f-3p	420473-ARHGAP12	Rho GTPase activating protein 12	82		gga-miR-106-3p	423778-MAPK8	mitogen-activated protein kinase 8	82	gga-let-7f-3p	378803-TNFRSF11B	TNF receptor superfamily member 11b	90
	gga-let-7d	424121-ITGA4	integrin subunit alpha 4	90	gga-let-7f-3p	418962-ARHGAP20	Rho GTPase activating protein 20	83		gga-miR-106-3p	422363-MCTS1	MCTS1, re-initiation and release factor	91	gga-let-7f-3p	395113-PPP3CA	protein phosphatase 3, catalytic subunit, alpha isozyme	94
	gga-let-7d	423287-KATNBL1	katanin regulatory subunit B1 like 1	94	gga-let-7f-3p	427797-ARHGAP44	Rho GTPase activating protein 44	94		gga-miR-106-3p	395670-MEF2A	myocyte enhancer factor 2A	83	gga-let-7f-3p	395126-USP7	ubiquitin specific peptidase 7	97
	gga-let-7d	416900-KCTD10	potassium channel tetramerization domain containing 10	80	gga-let-7f-3p	420102-ARHGAP45	Rho GTPase activating protein 45	94		gga-miR-106-3p	107054196-MEX3B	mex-3 homolog B (C. elegans)	86	gga-let-7f-3p	395146-TCF3	transcription factor 3	87
	gga-let-7d	417681-KIAA0753	KIAA0753	90	gga-let-7f-3p	424761-ARHGEF4	Rho guanine nucleotide exchange factor 4	86		gga-miR-106-3p	374162-MKRN2	makorin ring finger protein 2	81	gga-let-7f-3p	395195-NBEA	neurobeachin	99
	gga-let-7d	770238-KLF9	Kruppel like factor 9	80	gga-let-7f-3p	421650-ARID1B	AT-rich interaction domain 1B	84		gga-miR-106-3p	395683-MMP13	matrix metallopeptidase 13	86	gga-let-7f-3p	395225-TOB1	transducer of ERBB2, 1	96
	gga-let-7d	422226-KLHL9	kelch like family member 9	86	gga-let-7f-3p	425840-ARID4B	AT-rich interaction domain 4B	94		gga-miR-106-3p	423763-NDUFB8	NADH:ubiquinone oxidoreductase subunit B8	88	gga-let-7f-3p	395246-ACVR1	activin A receptor type 1	86
	gga-let-7d	421738-KPNA5	karyopherin subunit alpha 5	92	gga-let-7f-3p	415319-ARIH1	ariadne RBR E3 ubiquitin protein ligase 1	86		gga-miR-106-3p	374119-NEDD4L	neural precursor cell expressed, developmentally down-regulated 4-like, E3 ubiquitin protein ligase	85	gga-let-7f-3p	395253-NR2C2	nuclear receptor subfamily 2 group C member 2	85
	gga-let-7d	421301-LBH	limb bud and heart development	82	gga-let-7f-3p	421605-ARL14EP	ADP ribosylation factor like GTPase 14 effector protein	87		gga-miR-106-3p	415866-NFAT5	nuclear factor of activated T-cells 5	93	gga-let-7f-3p	395274-FAS	Fas cell surface death receptor	87
	gga-let-7d	428605-LGR4	leucine rich repeat containing G protein-coupled receptor 4	83	gga-let-7f-3p	417408-ATAD5	ATPase family, AAA domain containing 5	100		gga-miR-106-3p	418386-NIT2	nitrilase family member 2	80	gga-let-7f-3p	395282-ID1	inhibitor of DNA binding 1, HLH protein	86
	gga-let-7d	421786-LIN28B	lin-28 homolog B	97	gga-let-7f-3p	424898-ATP13A3	ATPase 13A3	84		gga-miR-106-3p	420996-NR4A3	nuclear receptor subfamily 4 group A member 3	83	gga-let-7f-3p	395290-HOXA7	homeobox A7	81
	gga-let-7d	424264-LMLN	leishmanolysin like peptidase	86	gga-let-7f-3p	417481-AUTS2	AUTS2, activator of transcription and developmental regulator	96		gga-miR-106-3p	396202-NRCAM	neuronal cell adhesion molecule	83	gga-let-7f-3p	395317-CNTN5	contactin 5	97
	gga-let-7d	427592-LRIG1	leucine rich repeats and immunoglobulin like domains 1	94	gga-let-7f-3p	421286-B3GNT2	UDP-GlcNAc:betaGal beta-1,3-N-acetylglucosaminyltransferase 2	94		gga-miR-106-3p	423871-NT5C2	5'-nucleotidase, cytosolic II	87	gga-let-7f-3p	395319-PCLO	piccolo presynaptic cytomatrix protein	95
	gga-let-7d	417813-LRIG3	leucine rich repeats and immunoglobulin like domains 3	94	gga-let-7f-3p	421809-BACH2	BTB domain and CNC homolog 2	95		gga-miR-106-3p	417582-NUFIP2	NUFIP2, FMR1 interacting protein 2	83	gga-let-7f-3p	395334-OPN4-1	photopigment melanopsin-like	81
	gga-let-7d	416241-LSM11	LSM11, U7 small nuclear RNA associated	96	gga-let-7f-3p	418407-BBX	BBX, HMG-box containing	85		gga-miR-106-3p	422530-PAPSS1	3'-phosphoadenosine 5'-phosphosulfate synthase 1	87	gga-let-7f-3p	395344-SPIN1Z	spindlin 1-Z	81
	gga-let-7d	427144-MAP3K1	mitogen-activated protein kinase kinase kinase 1	80	gga-let-7f-3p	424528-BCL10	B-cell CLL/lymphoma 10	87		gga-miR-106-3p	423796-PCGF5	polycomb group ring finger 5	82	gga-let-7f-3p	395359-SALL3	spalt like transcription factor 3	88
	gga-let-7d	425965-MAP4K3	mitogen-activated protein kinase kinase kinase kinase 3	85	gga-let-7f-3p	396186-BDNF	brain derived neurotrophic factor	100		gga-miR-106-3p	770808-PES1	pescadillo ribosomal biogenesis factor 1	87	gga-let-7f-3p	395369-CRISPLD1	cysteine rich secretory protein LCCL domain containing 1	95
	gga-let-7d	418714-MAP4K4	mitogen-activated protein kinase kinase kinase kinase 4	82	gga-let-7f-3p	416108-BHLHE40	basic helix-loop-helix family member e40	96		gga-miR-106-3p	421052-PIEZO2	piezo type mechanosensitive ion channel component 2	87	gga-let-7f-3p	395389-ALDH1A3	aldehyde dehydrogenase 1 family member A3	88
	gga-let-7d	415419-MAPK6	mitogen-activated protein kinase 6	93	gga-let-7f-3p	420744-BMPER	BMP binding endothelial regulator	81		gga-miR-106-3p	427290-PIGG	phosphatidylinositol glycan anchor biosynthesis class G	81	gga-let-7f-3p	395442-RHOA	ras homolog family member A	84
	gga-let-7d	418692-MGAT4A	mannosyl (alpha-1,3-)-glycoprotein beta-1,4-N-acetylglucosaminyltransferase, isozyme A	85	gga-let-7f-3p	396308-BMPR1A	bone morphogenetic protein receptor type 1A	83		gga-miR-106-3p	418417-PLCXD2	phosphatidylinositol specific phospholipase C X domain containing 2	82	gga-let-7f-3p	395477-CASP6	caspase 6	86
	gga-let-7d	419778-MPZL3	myelin protein zero like 3	86	gga-let-7f-3p	374147-BMPR2	bone morphogenetic protein receptor type 2	93		gga-miR-106-3p	423260-PLEKHD1	pleckstrin homology and coiled-coil domain containing D1	81	gga-let-7f-3p	395508-TCF7L2	transcription factor 7-like 2 (T-cell specific, HMG-box)	83
	gga-let-7d	421948-MYCN	MYCN proto-oncogene, bHLH transcription factor	85	gga-let-7f-3p	427504-BNC1	basonuclin 1	98		gga-miR-106-3p	423567-POLE2	DNA polymerase epsilon 2, accessory subunit	85	gga-let-7f-3p	395560-NRP1	neuropilin 1	99
	gga-let-7d	418415-NECTIN3	nectin cell adhesion molecule 3	88	gga-let-7f-3p	415379-BNIP2	BCL2 interacting protein 2	83		gga-miR-106-3p	418925-POMP	proteasome maturation protein	91	gga-let-7f-3p	395577-NEUROG2	neurogenin 2	99
	gga-let-7d	422325-NEXMIF	neurite extension and migration factor	83	gga-let-7f-3p	423971-BNIP3	BCL2 interacting protein 3	81		gga-miR-106-3p	404538-POT1	protection of telomeres 1	82	gga-let-7f-3p	395583-SPRY1	sprouty RTK signaling antagonist 1	87
	gga-let-7d	396466-NGF	nerve growth factor	81	gga-let-7f-3p	418361-BOC	BOC cell adhesion associated, oncogene regulated	94		gga-miR-106-3p	421404-PPM1B	protein phosphatase, Mg2+/Mn2+ dependent 1B	82	gga-let-7f-3p	395584-SPRY2	sprouty RTK signaling antagonist 2	95
	gga-let-7d	772325-NR6A1	nuclear receptor subfamily 6 group A member 1	97	gga-let-7f-3p	423817-BTAF1	B-TFIID TATA-box binding protein associated factor 1	81		gga-miR-106-3p	416772-PPM1F	protein phosphatase, Mg2+/Mn2+ dependent 1F	88	gga-let-7f-3p	395637-ELAVL1	ELAV like RNA binding protein 1	88
	gga-let-7d	419885-NRAS	neuroblastoma RAS viral oncogene homolog	86	gga-let-7f-3p	101752037-BTBD6	BTB domain containing 6	91		gga-miR-106-3p	429162-PPM1L	protein phosphatase, Mg2+/Mn2+ dependent 1L	87	gga-let-7f-3p	395721-KCNA4	potassium voltage-gated channel subfamily A member 4	94
	gga-let-7d	100857974-ONECUT2	one cut homeobox 2	92	gga-let-7f-3p	416615-C14H16ORF52	chromosome 14 open reading frame, human C16orf52	92		gga-miR-106-3p	423411-PPP4R3A	protein phosphatase 4 regulatory subunit 3A	95	gga-let-7f-3p	395731-ZCCHC13	zinc finger CCHC-type containing 13	85
	gga-let-7d	428432-OSBPL3	oxysterol binding protein like 3	88	gga-let-7f-3p	417412-C18H17orf75	chromosome 18 C17orf75 homolog	86		gga-miR-106-3p	421035-PRELID3A	PRELI domain containing 3A	87	gga-let-7f-3p	395736-NEDD9	neural precursor cell expressed, developmentally down-regulated 9	99
	gga-let-7d	417245-PAPPA	pappalysin 1	88	gga-let-7f-3p	373965-CALD1	caldesmon 1	90		gga-miR-106-3p	419210-PREX1	phosphatidylinositol-3,4,5-trisphosphate dependent Rac exchange factor 1	95	gga-let-7f-3p	395768-MNX1	motor neuron and pancreas homeobox 1	94
	gga-let-7d	417093-PBX3	PBX homeobox 3	88	gga-let-7f-3p	417837-CAND1	cullin associated and neddylation dissociated 1	94		gga-miR-106-3p	427185-PRKAA1	protein kinase AMP-activated catalytic subunit alpha 1	85	gga-let-7f-3p	395806-PTCH1	patched 1	100
	gga-let-7d	426087-PBX4	PBX homeobox 4	93	gga-let-7f-3p	395477-CASP6	caspase 6	86		gga-miR-106-3p	416446-PRKAR1B	protein kinase cAMP-dependent type I regulatory subunit beta	84	gga-let-7f-3p	395816-PLA2G7	phospholipase A2 group VII	88
	gga-let-7d	422263-PCDH19	protocadherin 19	94	gga-let-7f-3p	421810-CASP8AP2	caspase 8 associated protein 2	83		gga-miR-106-3p	100858827-PRKAR2A	protein kinase cAMP-dependent type II regulatory subunit alpha	84	gga-let-7f-3p	395820-DLL1	delta like canonical Notch ligand 1	90
	gga-let-7d	427287-PCGF3	polycomb group ring finger 3	82	gga-let-7f-3p	423905-CCDC186	coiled-coil domain containing 186	83		gga-miR-106-3p	416567-PRKCB	protein kinase C beta	82	gga-let-7f-3p	395886-MITF	melanogenesis associated transcription factor	90
	gga-let-7d	417399-PCTP	phosphatidylcholine transfer protein	84	gga-let-7f-3p	422518-CCSER1	coiled-coil serine rich protein 1	98		gga-miR-106-3p	422185-PRPS1	phosphoribosyl pyrophosphate synthetase 1	84	gga-let-7f-3p	395945-SCN2A	sodium voltage-gated channel alpha subunit 2	80
	gga-let-7d	422153-PDZD11	PDZ domain containing 11	81	gga-let-7f-3p	428577-CDC42EP3	CDC42 effector protein 3	81		gga-miR-106-3p	427333-PTBP3	polypyrimidine tract binding protein 3	92	gga-let-7f-3p	395964-CTNNB1	catenin beta 1	91
	gga-let-7d	418624-PIGA	phosphatidylinositol glycan anchor biosynthesis class A	83	gga-let-7f-3p	424356-CDC73	cell division cycle 73	84		gga-miR-106-3p	427995-PTCHD1	patched domain containing 1	82	gga-let-7f-3p	395969-ITM2B	integral membrane protein 2B	95
	gga-let-7d	100859766-PLAGL2	PLAG1 like zinc finger 2	98	gga-let-7f-3p	415860-CDH1	cadherin 1	90		gga-miR-106-3p	395688-PTPN1	protein tyrosine phosphatase, non-receptor type 1	89	gga-let-7f-3p	395999-HMGN1	high mobility group nucleosome binding domain 1	88
	gga-let-7d	418673-PLCXD1	phosphatidylinositol specific phospholipase C X domain containing 1	84	gga-let-7f-3p	428899-CEP128	centrosomal protein 128	91		gga-miR-106-3p	417853-PTPRB	protein tyrosine phosphatase, receptor type B	81	gga-let-7f-3p	396083-SYT1	synaptotagmin 1	98
	gga-let-7d	418417-PLCXD2	phosphatidylinositol specific phospholipase C X domain containing 2	95	gga-let-7f-3p	422566-CEP44	centrosomal protein 44	84		gga-miR-106-3p	771383-RAB21	RAB21, member RAS oncogene family	94	gga-let-7f-3p	396094-FGF1	fibroblast growth factor 1	96
	gga-let-7d	418455-POGLUT1	protein O-glucosyltransferase 1	84	gga-let-7f-3p	421152-CEPT1	choline/ethanolamine phosphotransferase 1	82		gga-miR-106-3p	419318-RAB22A	RAB22A, member RAS oncogene family	90	gga-let-7f-3p	396100-EFNA5	ephrin A5	91
	gga-let-7d	100858827-PRKAR2A	protein kinase cAMP-dependent type II regulatory subunit alpha	87	gga-let-7f-3p	424080-CFLAR	CASP8 and FADD like apoptosis regulator	82		gga-miR-106-3p	416983-RAB35	RAB35, member RAS oncogene family	94	gga-let-7f-3p	396186-BDNF	brain derived neurotrophic factor	100
	gga-let-7d	768611-PRPF38B	pre-mRNA processing factor 38B	82	gga-let-7f-3p	420144-CHERP	calcium homeostasis endoplasmic reticulum protein	93		gga-miR-106-3p	415371-RAB8B	RAB8B, member RAS oncogene family	98	gga-let-7f-3p	396226-ITGA6	integrin subunit alpha 6	94
	gga-let-7d	415407-PRTG	protogenin	99	gga-let-7f-3p	416102-CHL1	cell adhesion molecule L1 like	80		gga-miR-106-3p	421378-RD3	retinal degeneration 3	84	gga-let-7f-3p	396242-COL9A3	collagen type IX alpha 3 chain	82
	gga-let-7d	421914-PXDN	peroxidasin	93	gga-let-7f-3p	418461-CHMP2B	charged multivesicular body protein 2B	90		gga-miR-106-3p	395618-RGS6	regulator of G-protein signaling 6	92	gga-let-7f-3p	396306-THBS4	thrombospondin 4	90
	gga-let-7d	395880-RBMS1	RNA binding motif single stranded interacting protein 1	82	gga-let-7f-3p	415794-CMTM4	CKLF like MARVEL transmembrane domain containing 4	99		gga-miR-106-3p	417410-RHOT1	ras homolog family member T1	88	gga-let-7f-3p	396308-BMPR1A	bone morphogenetic protein receptor type 1A	83
	gga-let-7d	395618-RGS6	regulator of G-protein signaling 6	81	gga-let-7f-3p	415736-CNEP1R1	CTD nuclear envelope phosphatase 1 regulatory subunit 1	86		gga-miR-106-3p	421867-RIMS1	regulating synaptic membrane exocytosis 1	84	gga-let-7f-3p	396309-ANK3	ankyrin 3	98
	gga-let-7d	421046-RNMT	RNA guanine-7 methyltransferase	81	gga-let-7f-3p	427997-CNKSR2	connector enhancer of kinase suppressor of Ras 2	86		gga-miR-106-3p	425068-RIT1	Ras like without CAAX 1	82	gga-let-7f-3p	396368-GNAI1	G protein subunit alpha i1	89
	gga-let-7d	395359-SALL3	spalt like transcription factor 3	94	gga-let-7f-3p	416293-CNOT6	CCR4-NOT transcription complex subunit 6	95		gga-miR-106-3p	416974-RNF10	ring finger protein 10	81	gga-let-7f-3p	396384-IRF1	interferon regulatory factor 1	97
	gga-let-7d	769286-SALL4	spalt like transcription factor 4	93	gga-let-7f-3p	422508-CNOT6L	CCR4-NOT transcription complex subunit 6 like	82		gga-miR-106-3p	373970-ROCK1	Rho-associated, coiled-coil containing protein kinase 1	90	gga-let-7f-3p	396397-LHX9	LIM homeobox 9	91
	gga-let-7d	417350-SEC14L1	SEC14 like lipid binding 1	88	gga-let-7f-3p	428633-CNR1	cannabinoid receptor 1	97		gga-miR-106-3p	415377-RORA	RAR related orphan receptor A	80	gga-let-7f-3p	396422-VCL	vinculin	89
	gga-let-7d	423742-SEC24C	SEC24 homolog C, COPII coat complex component	80	gga-let-7f-3p	417786-CNTN1	contactin 1	99		gga-miR-106-3p	416314-SAR1B	secretion associated Ras related GTPase 1B	88	gga-let-7f-3p	396463-POU2F1	POU class 2 homeobox 1	88
	gga-let-7d	423857-SEMA4G	semaphorin 4G	85	gga-let-7f-3p	395317-CNTN5	contactin 5	97		gga-miR-106-3p	416313-SEC24A	SEC24 homolog A, COPII coat complex component	80	gga-let-7f-3p	396464-NPY	neuropeptide Y	99
	gga-let-7d	415902-SFMBT1	Scm-like with four mbt domains 1	93	gga-let-7f-3p	428309-CNTNAP1	contactin associated protein 1	92		gga-miR-106-3p	420167-SGK3	serum/glucocorticoid regulated kinase family member 3	81	gga-let-7f-3p	408027-IGFBP1	insulin like growth factor binding protein 1	85
	gga-let-7d	415948-SHISA5	shisa family member 5	85	gga-let-7f-3p	425481-COL23A1	collagen type XXIII alpha 1 chain	94		gga-miR-106-3p	422529-SGMS2	sphingomyelin synthase 2	82	gga-let-7f-3p	408041-KRT6A	keratin 6A	82
	gga-let-7d	422467-SLC10A7	solute carrier family 10 member 7	88	gga-let-7f-3p	427209-COL4A3BP	collagen type IV alpha 3 binding protein	90		gga-miR-106-3p	422478-SH3D19	SH3 domain containing 19	95	gga-let-7f-3p	414870-SLC5A7	solute carrier family 5 member 7	87
	gga-let-7d	428262-SLC26A9	solute carrier family 26 member 9	96	gga-let-7f-3p	396242-COL9A3	collagen type IX alpha 3 chain	82		gga-miR-106-3p	428181-SKI	SKI proto-oncogene	83	gga-let-7f-3p	415319-ARIH1	ariadne RBR E3 ubiquitin protein ligase 1	86
	gga-let-7d	415960-SLC6A1	solute carrier family 6 member 1	86	gga-let-7f-3p	422832-CPEB2	cytoplasmic polyadenylation element binding protein 2	90		gga-miR-106-3p	769933-SLC27A6	solute carrier family 27 (fatty acid transporter), member 6	86	gga-let-7f-3p	415379-BNIP2	BCL2 interacting protein 2	83
	gga-let-7d	422522-SMARCAD1	SWI/SNF-related, matrix-associated actin-dependent regulator of chromatin, subfamily a, containing DEAD/H box 1	83	gga-let-7f-3p	423816-CPEB3	cytoplasmic polyadenylation element binding protein 3	90		gga-miR-106-3p	418147-SLC6A12	solute carrier family 6 member 12	84	gga-let-7f-3p	415393-LRRC49	leucine rich repeat containing 49	86
	gga-let-7d	416334-SOWAHA	sosondowah ankyrin repeat domain family member A	86	gga-let-7f-3p	415646-CPNE2	copine 2	80		gga-miR-106-3p	419159-SOGA1	suppressor of glucose, autophagy associated 1	81	gga-let-7f-3p	415421-TMOD3	tropomodulin 3	98
	gga-let-7d	418908-STARD13	StAR related lipid transfer domain containing 13	96	gga-let-7f-3p	417844-CPSF6	cleavage and polyadenylation specific factor 6	90		gga-miR-106-3p	423068-SOX6	SRY-box 6	84	gga-let-7f-3p	415439-FGF7	fibroblast growth factor 7	89
	gga-let-7d	395120-STK40	serine/threonine kinase 40	93	gga-let-7f-3p	395369-CRISPLD1	cysteine rich secretory protein LCCL domain containing 1	95		gga-miR-106-3p	420505-SPAG6	sperm associated antigen 6	82	gga-let-7f-3p	415615-FBXL17	F-box and leucine rich repeat protein 17	83
	gga-let-7d	430679-TBKBP1	TBK1 binding protein 1	83	gga-let-7f-3p	420813-CTDP1	CTD phosphatase subunit 1	80		gga-miR-106-3p	424083-STRADB	STE20-related kinase adaptor beta	85	gga-let-7f-3p	415646-CPNE2	copine 2	80
	gga-let-7d	422540-TET2	tet methylcytosine dioxygenase 2	90	gga-let-7f-3p	416184-CTNNA1	catenin alpha 1	81		gga-miR-106-3p	417105-STRBP	spermatid perinuclear RNA binding protein	81	gga-let-7f-3p	415710-ESRP2	epithelial splicing regulatory protein 2	94
	gga-let-7d	418793-TGDS	TDP-glucose 4,6-dehydratase	87	gga-let-7f-3p	395964-CTNNB1	catenin beta 1	91		gga-miR-106-3p	421831-SYNCRIP	synaptotagmin binding cytoplasmic RNA interacting protein	95	gga-let-7f-3p	415736-CNEP1R1	CTD nuclear envelope phosphatase 1 regulatory subunit 1	86
	gga-let-7d	374094-TGFBR1	transforming growth factor beta receptor 1	92	gga-let-7f-3p	420783-CUL1	cullin 1	87		gga-miR-106-3p	427990-SYTL5	synaptotagmin like 5	93	gga-let-7f-3p	415739-N4BP1	NEDD4 binding protein 1	97
	gga-let-7d	422361-THOC2	THO complex 2	92	gga-let-7f-3p	424804-CUL3	cullin 3	93		gga-miR-106-3p	427581-TAMM41	TAM41 mitochondrial translocator assembly and maintenance homolog	81	gga-let-7f-3p	415762-TSHZ3	teashirt zinc finger homeobox 3	98
	gga-let-7d	396285-TM7SF2	transmembrane 7 superfamily member 2	84	gga-let-7f-3p	422364-CUL4B	cullin 4B	91		gga-miR-106-3p	420646-TBC1D5	TBC1 domain family member 5	85	gga-let-7f-3p	415779-KCTD15	potassium channel tetramerization domain containing 15	89
	gga-let-7d	424499-TMED1	transmembrane p24 trafficking protein 1	87	gga-let-7f-3p	373935-DACH1	dachshund family transcription factor 1	83		gga-miR-106-3p	424238-TFCP2L1	transcription factor CP2 like 1	82	gga-let-7f-3p	415781-LSM14A	LSM14A, mRNA processing body assembly factor	85
	gga-let-7d	427250-TMEM2	transmembrane protein 2	87	gga-let-7f-3p	415921-DCAF1	DDB1 and CUL4 associated factor 1	95		gga-miR-106-3p	107053676-TLL2	tolloid-like 2	96	gga-let-7f-3p	415794-CMTM4	CKLF like MARVEL transmembrane domain containing 4	99
	gga-let-7d	428387-TMEM65	transmembrane protein 65	93	gga-let-7f-3p	422762-DCUN1D4	defective in cullin neddylation 1 domain containing 4	99		gga-miR-106-3p	426919-TMEM161B	transmembrane protein 161B	85	gga-let-7f-3p	415860-CDH1	cadherin 1	90
	gga-let-7d	100858101-TMEM74	transmembrane protein 74	86	gga-let-7f-3p	374242-DCX	doublecortin	92		gga-miR-106-3p	418772-TMTC4	transmembrane and tetratricopeptide repeat containing 4	87	gga-let-7f-3p	415866-NFAT5	nuclear factor of activated T-cells 5	88
	gga-let-7d	418528-TMPRSS2	transmembrane serine protease 2	92	gga-let-7f-3p	426504-DDX19B	ATP-dependent RNA helicase DDX19B	83		gga-miR-106-3p	417348-TNRC6C	trinucleotide repeat containing 6C	86	gga-let-7f-3p	415921-DCAF1	DDB1 and CUL4 associated factor 1	95
	gga-let-7d	423477-TNFAIP2	TNF alpha induced protein 2	90	gga-let-7f-3p	427152-DEPDC1B	DEP domain containing 1B	80		gga-miR-106-3p	418387-TOMM70	translocase of outer mitochondrial membrane 70	83	gga-let-7f-3p	415959-SLC6A11	solute carrier family 6 member 11	97
	gga-let-7d	422040-TRAM2	translocation associated membrane protein 2	87	gga-let-7f-3p	421494-DESI2	desumoylating isopeptidase 2	96		gga-miR-106-3p	423163-TRAF6	TNF receptor associated factor 6	92	gga-let-7f-3p	415976-IQSEC1	IQ motif and Sec7 domain 1	85
	gga-let-7d	427354-TTC39B	tetratricopeptide repeat domain 39B	81	gga-let-7f-3p	772367-DGKB	diacylglycerol kinase beta	95		gga-miR-106-3p	417041-TRIM39.2	tripartite motif containing 39.2	84	gga-let-7f-3p	416002-APPL1	adaptor protein, phosphotyrosine interacting with PH domain and leucine zipper 1	84
	gga-let-7d	420154-UHRF1	ubiquitin like with PHD and ring finger domains 1	85	gga-let-7f-3p	420376-DHX30	DExH-box helicase 30	86		gga-miR-106-3p	423520-TRMT5	tRNA methyltransferase 5	83	gga-let-7f-3p	416079-PSMD6	proteasome 26S subunit, non-ATPase 6	81
	gga-let-7d	431601-UHRF2	ubiquitin like with PHD and ring finger domains 2	88	gga-let-7f-3p	374040-DIAPH2	diaphanous related formin 2	83		gga-miR-106-3p	415762-TSHZ3	teashirt zinc finger homeobox 3	81	gga-let-7f-3p	416092-FOXP3	forkhead box P3	87
	gga-let-7d	422455-USP38	ubiquitin specific peptidase 38	85	gga-let-7f-3p	395820-DLL1	delta like canonical Notch ligand 1	90		gga-miR-106-3p	427380-TSTD2	thiosulfate sulfurtransferase like domain containing 2	86	gga-let-7f-3p	416095-RYBP	RING1 and YY1 binding protein	85
	gga-let-7d	421610-UTRN	utrophin	95	gga-let-7f-3p	423208-DLL4	delta like canonical Notch ligand 4	87		gga-miR-106-3p	418225-TTLL1	tubulin tyrosine ligase like 1	87	gga-let-7f-3p	416098-PPP4R2	protein phosphatase 4 regulatory subunit 2	100
	gga-let-7d	418462-VGLL3	vestigial like family member 3	82	gga-let-7f-3p	418646-DMTF1	cyclin D binding myb like transcription factor 1	93		gga-miR-106-3p	424543-TTLL7	tubulin tyrosine ligase like 7	90	gga-let-7f-3p	416102-CHL1	cell adhesion molecule L1 like	80
	gga-let-7d	100859821-VSTM5	V-set and transmembrane domain containing 5	94	gga-let-7f-3p	424698-DNAJC6	DnaJ heat shock protein family (Hsp40) member C6	92		gga-miR-106-3p	419448-UBE4B	ubiquitination factor E4B	80	gga-let-7f-3p	416108-BHLHE40	basic helix-loop-helix family member e40	96
	gga-let-7d	770107-WDFY2	WD repeat and FYVE domain containing 2	89	gga-let-7f-3p	420440-DPP6	dipeptidyl peptidase like 6	85		gga-miR-106-3p	417371-UNK	unkempt family zinc finger	83	gga-let-7f-3p	416167-WWC1	WW and C2 domain containing 1	83
	gga-let-7d	777580-WNK4	WNK lysine deficient protein kinase 4	82	gga-let-7f-3p	428249-DSCAML1	DS cell adhesion molecule like 1	90		gga-miR-106-3p	422322-USP12-like	ubiquitin specific peptidase 12-like	85	gga-let-7f-3p	416184-CTNNA1	catenin alpha 1	81
	gga-let-7d	771092-WNT9B	Wnt family member 9B	89	gga-let-7f-3p	420840-DTNBP1	dystrobrevin binding protein 1	94		gga-miR-106-3p	415369-USP3	ubiquitin specific peptidase 3	95	gga-let-7f-3p	416265-G3BP1	G3BP stress granule assembly factor 1	84
	gga-let-7d	422029-XKR6	XK related 6	97	gga-let-7f-3p	374272-DUSP6	dual specificity phosphatase 6	91		gga-miR-106-3p	422455-USP38	ubiquitin specific peptidase 38	83	gga-let-7f-3p	416293-CNOT6	CCR4-NOT transcription complex subunit 6	95
	gga-let-7d	428266-YOD1	YOD1 deubiquitinase	99	gga-let-7f-3p	421943-E2F6	E2F transcription factor 6	83		gga-miR-106-3p	418569-USP9X	ubiquitin specific peptidase 9 X-linked	94	gga-let-7f-3p	416332-KIF3A	kinesin family member 3A	89
	gga-let-7d	423276-ZFYVE26	zinc finger FYVE-type containing 26	82	gga-let-7f-3p	417896-EEA1	early endosome antigen 1	98		gga-miR-106-3p	423369-VASH1	vasohibin 1	88	gga-let-7f-3p	416343-NR3C1	nuclear receptor subfamily 3 group C member 1	95
	gga-let-7d	424512-ZNF326	zinc finger protein 326	90	gga-let-7f-3p	396100-EFNA5	ephrin A5	91		gga-miR-106-3p	422029-XKR6	XK related 6	94	gga-let-7f-3p	416348-RBM27	RNA binding motif protein 27	83
	gga-let-7d	100858113-ZNF710	zinc finger protein 710	87	gga-let-7f-3p	417250-EHMT1	euchromatic histone lysine methyltransferase 1	82		gga-miR-106-3p	424896-XXYLT1	xyloside xylosyltransferase 1	81	gga-let-7f-3p	416449-SUN1	Sad1 and UNC84 domain containing 1	94
	gga-let-7d	421739-ZUFSP	zinc finger with UFM1 specific peptidase domain	84	gga-let-7f-3p	416961-EIF4ENIF1	eukaryotic translation initiation factor 4E nuclear import factor 1	90		gga-miR-106-3p	428418-YME1L1	YME1 like 1 ATPase	96	gga-let-7f-3p	416491-PDAP1	PDGFA associated protein 1	88
	gga-let-7f-5p	416834-ABCB9	ATP binding cassette subfamily B member 9	91	gga-let-7f-3p	425544-EIF4G3	eukaryotic translation initiation factor 4 gamma 3	93		gga-miR-106-3p	427820-YWHAG	tyrosine 3-monooxygenase/tryptophan 5-monooxygenase activation protein gamma	86	gga-let-7f-3p	416548-SYNGR3	synaptogyrin 3	91
	gga-let-7f-5p	424947-ABCC5	ATP binding cassette subfamily C member 5	82	gga-let-7f-3p	395637-ELAVL1	ELAV like RNA binding protein 1	88		gga-miR-106-3p	769748-ZDHHC1	zinc finger DHHC-type containing 1	89	gga-let-7f-3p	416570-TNRC6A	trinucleotide repeat containing 6A	86
	gga-let-7f-5p	415479-ABHD17C	abhydrolase domain containing 17C	83	gga-let-7f-3p	770158-ELAVL2	ELAV like RNA binding protein 2	100		gga-miR-106-3p	427602-ZMAT2	zinc finger matrin-type 2	84	gga-let-7f-3p	416575-PLK1	polo like kinase 1	91
	gga-let-7f-5p	427235-ACER2	alkaline ceramidase 2	89	gga-let-7f-3p	423400-EML5	echinoderm microtubule associated protein like 5	85		gga-miR-106-5p	423770-MARCH8	membrane associated ring-CH-type finger 8	93	gga-let-7f-3p	416593-UNKL	unkempt family like zinc finger	89
	gga-let-7f-5p	419087-ACER3	alkaline ceramidase 3	92	gga-let-7f-3p	416636-EMP2	epithelial membrane protein 2	97		gga-miR-106-5p	416834-ABCB9	ATP binding cassette subfamily B member 9	97	gga-let-7f-3p	416615-C14H16ORF52	chromosome 14 open reading frame, human C16orf52	92
	gga-let-7f-5p	416324-ACSL6	acyl-CoA synthetase long-chain family member 6	81	gga-let-7f-3p	420471-EPC1	enhancer of polycomb homolog 1	91		gga-miR-106-5p	428242-ABCG4	ATP binding cassette subfamily G member 4	86	gga-let-7f-3p	416636-EMP2	epithelial membrane protein 2	97
	gga-let-7f-5p	424325-ACVR1C	activin A receptor type 1C	94	gga-let-7f-3p	771550-EPHA2	EPH receptor A2	80		gga-miR-106-5p	415493-ABHD2	abhydrolase domain containing 2	98	gga-let-7f-3p	416730-PLCB4	phospholipase C beta 4	85
	gga-let-7f-5p	420537-ADAM22	ADAM metallopeptidase domain 22	89	gga-let-7f-3p	431583-ERBIN	erbb2 interacting protein	97		gga-miR-106-5p	427235-ACER2	alkaline ceramidase 2	98	gga-let-7f-3p	416759-TMEM204	transmembrane protein 204	87
	gga-let-7f-5p	422948-ADAM33	ADAM metallopeptidase domain 33	86	gga-let-7f-3p	415710-ESRP2	epithelial splicing regulatory protein 2	94		gga-miR-106-5p	419087-ACER3	alkaline ceramidase 3	93	gga-let-7f-3p	416844-KDM2B	lysine demethylase 2B	95
	gga-let-7f-5p	427160-ADAMTS6	ADAM metallopeptidase with thrombospondin type 1 motif 6	90	gga-let-7f-3p	423807-EXOC6	exocyst complex component 6	83		gga-miR-106-5p	417366-ACOX1	acyl-CoA oxidase 1	90	gga-let-7f-3p	416919-ZNRF3	zinc and ring finger 3	81
	gga-let-7f-5p	427623-ADRB2	adrenoceptor beta 2	84	gga-let-7f-3p	424088-FAM117B	family with sequence similarity 117 member B	87		gga-miR-106-5p	422345-ACSL4	acyl-CoA synthetase long chain family member 4	96	gga-let-7f-3p	416961-EIF4ENIF1	eukaryotic translation initiation factor 4E nuclear import factor 1	90
	gga-let-7f-5p	422394-AFF2	AF4/FMR2 family member 2	89	gga-let-7f-3p	423323-FAM177A1	family with sequence similarity 177 member A1	82		gga-miR-106-5p	427971-ADAMTS5	ADAM metallopeptidase with thrombospondin type 1 motif 5	81	gga-let-7f-3p	417091-ZBTB43	zinc finger and BTB domain containing 43	90
	gga-let-7f-5p	424024-AGAP1	ArfGAP with GTPase domain, ankyrin repeat and PH domain 1	87	gga-let-7f-3p	421045-FAM210A	family with sequence similarity 210 member A	86		gga-miR-106-5p	427160-ADAMTS6	ADAM metallopeptidase with thrombospondin type 1 motif 6	92	gga-let-7f-3p	417106-RABGAP1	RAB GTPase activating protein 1	89
	gga-let-7f-5p	419629-AGO4	argonaute 4, RISC catalytic component	95	gga-let-7f-3p	417963-FAM234B	family with sequence similarity 234 member B	80		gga-miR-106-5p	416080-ADAMTS9	ADAM metallopeptidase with thrombospondin type 1 motif 9	80	gga-let-7f-3p	417250-EHMT1	euchromatic histone lysine methyltransferase 1	82
	gga-let-7f-5p	423314-AKAP6	A-kinase anchoring protein 6	91	gga-let-7f-3p	417758-FAM3C	family with sequence similarity 3, member C	95		gga-miR-106-5p	417147-ADAMTSL2	ADAMTS like 2	89	gga-let-7f-3p	417375-SAP30BP	SAP30 binding protein	80
	gga-let-7f-5p	418078-ALDH1L2	aldehyde dehydrogenase 1 family member L2	80	gga-let-7f-3p	395274-FAS	Fas cell surface death receptor	87		gga-miR-106-5p	420935-ADCY2	adenylate cyclase 2	82	gga-let-7f-3p	417408-ATAD5	ATPase family, AAA domain containing 5	100
	gga-let-7f-5p	100859297-ARID3B	AT-rich interaction domain 3B	100	gga-let-7f-3p	424163-FASTKD1	FAST kinase domains 1	87		gga-miR-106-5p	373890-ADRA1B	adrenoceptor alpha 1B	89	gga-let-7f-3p	417412-C18H17orf75	chromosome 18 C17orf75 homolog	86
	gga-let-7f-5p	100858693-ARID3C	AT-rich interaction domain 3C	92	gga-let-7f-3p	415615-FBXL17	F-box and leucine rich repeat protein 17	83		gga-miR-106-5p	418705-AFF3	AF4/FMR2 family member 3	86	gga-let-7f-3p	417481-AUTS2	AUTS2, activator of transcription and developmental regulator	96
	gga-let-7f-5p	100857935-ARL5A	ADP ribosylation factor like GTPase 5A	93	gga-let-7f-3p	428048-FBXL3	F-box and leucine rich repeat protein 3	100		gga-miR-106-5p	416337-AFF4	AF4/FMR2 family member 4	82	gga-let-7f-3p	417639-MED13	mediator complex subunit 13	93
	gga-let-7f-5p	415481-ARNT2	aryl hydrocarbon receptor nuclear translocator 2	80	gga-let-7f-3p	417908-FGD6	FYVE, RhoGEF and PH domain containing 6	93		gga-miR-106-5p	421770-AFG1L	AFG1 like ATPase	86	gga-let-7f-3p	417644-PPM1D	protein phosphatase, Mg2+/Mn2+ dependent 1D	81
	gga-let-7f-5p	424930-B3GNT7	UDP-GlcNAc:betaGal beta-1,3-N-acetylglucosaminyltransferase 7	90	gga-let-7f-3p	396094-FGF1	fibroblast growth factor 1	96		gga-miR-106-5p	424024-AGAP1	ArfGAP with GTPase domain, ankyrin repeat and PH domain 1	87	gga-let-7f-3p	417646-USP32	ubiquitin specific peptidase 32	95
	gga-let-7f-5p	418488-BACH1	BTB domain and CNC homolog 1	97	gga-let-7f-3p	415439-FGF7	fibroblast growth factor 7	89		gga-miR-106-5p	373907-AHR	aryl hydrocarbon receptor	94	gga-let-7f-3p	417664-VEZF1	vascular endothelial zinc finger 1	90
	gga-let-7f-5p	418193-BCAT1	branched chain amino acid transaminase 1	92	gga-let-7f-3p	374231-FOXO1	forkhead box O1	88		gga-miR-106-5p	420989-AHRR	aryl-hydrocarbon receptor repressor	99	gga-let-7f-3p	417733-ALG12	ALG12, alpha-1,6-mannosyltransferase	88
	gga-let-7f-5p	428909-BEGAIN	brain enriched guanylate kinase associated	94	gga-let-7f-3p	416092-FOXP3	forkhead box P3	87		gga-miR-106-5p	421497-AKT3	AKT serine/threonine kinase 3	85	gga-let-7f-3p	417747-ZNF800	zinc finger protein 800	96
	gga-let-7f-5p	427688-BTBD3	BTB domain containing 3	80	gga-let-7f-3p	426071-FRMD4B	FERM domain containing 4B	85		gga-miR-106-5p	415720-AKTIP	AKT interacting protein	98	gga-let-7f-3p	417758-FAM3C	family with sequence similarity 3, member C	95
	gga-let-7f-5p	419932-BTG2	BTG anti-proliferation factor 2	81	gga-let-7f-3p	417845-FRS2	fibroblast growth factor receptor substrate 2	91		gga-miR-106-5p	417494-ANKFY1	ankyrin repeat and FYVE domain containing 1	86	gga-let-7f-3p	417774-MDFIC	MyoD family inhibitor domain containing	89
	gga-let-7f-5p	424073-BZW1	basic leucine zipper and W2 domains 1	95	gga-let-7f-3p	771133-FUT9	fucosyltransferase 9	85		gga-miR-106-5p	420550-ANKIB1	ankyrin repeat and IBR domain containing 1	93	gga-let-7f-3p	417786-CNTN1	contactin 1	99
	gga-let-7f-5p	771902-C20H20ORF112	chromosome 20 open reading frame, human C20orf112	89	gga-let-7f-3p	423305-G2E3	G2/M-phase specific E3 ubiquitin protein ligase	93		gga-miR-106-5p	428523-ANKRD29	ankyrin repeat domain 29	96	gga-let-7f-3p	417818-MON2	MON2 homolog, regulator of endosome-to-Golgi trafficking	86
	gga-let-7f-5p	423293-C5H15orf41	chromosome 5 C15orf41 homolog	84	gga-let-7f-3p	416265-G3BP1	G3BP stress granule assembly factor 1	84		gga-miR-106-5p	426469-ANKRD52	ankyrin repeat domain 52	96	gga-let-7f-3p	417832-LEMD3	LEM domain containing 3	99
	gga-let-7f-5p	415833-CA5B	carbonic anhydrase 5B	89	gga-let-7f-3p	420979-GABBR2	gamma-aminobutyric acid type B receptor subunit 2	88		gga-miR-106-5p	423469-ANKRD9	ankyrin repeat domain 9	80	gga-let-7f-3p	417837-CAND1	cullin associated and neddylation dissociated 1	94
	gga-let-7f-5p	415791-CA7	carbonic anhydrase 7	100	gga-let-7f-3p	420191-GDAP1	ganglioside induced differentiation associated protein 1	87		gga-miR-106-5p	420977-ANKS6	ankyrin repeat and sterile alpha motif domain containing 6	83	gga-let-7f-3p	417839-MDM1	Mdm1 nuclear protein	84
	gga-let-7f-5p	418463-CADM2	cell adhesion molecule 2	83	gga-let-7f-3p	427787-GLP2R	glucagon-like peptide 2 receptor	87		gga-miR-106-5p	417525-AP2B1	adaptor related protein complex 2 subunit beta 1	93	gga-let-7f-3p	417844-CPSF6	cleavage and polyadenylation specific factor 6	90
	gga-let-7f-5p	374047-CCND2	cyclin D2	80	gga-let-7f-3p	422411-GLRB	glycine receptor beta	87		gga-miR-106-5p	426765-APCDD1	APC down-regulated 1	90	gga-let-7f-3p	417845-FRS2	fibroblast growth factor receptor substrate 2	91
	gga-let-7f-5p	423821-CCNJ	cyclin J	96	gga-let-7f-3p	396368-GNAI1	G protein subunit alpha i1	89		gga-miR-106-5p	420473-ARHGAP12	Rho GTPase activating protein 12	99	gga-let-7f-3p	417857-TBC1D15	TBC1 domain family member 15	85
	gga-let-7f-5p	769278-CCR6	C-C motif chemokine receptor 6	89	gga-let-7f-3p	771014-GNG13	G protein subunit gamma 13	92		gga-miR-106-5p	416000-ARHGEF3	Rho guanine nucleotide exchange factor 3	83	gga-let-7f-3p	417880-TMTC2	transmembrane and tetratricopeptide repeat containing 2	91
	gga-let-7f-5p	425483-CDC34	cell division cycle 34	99	gga-let-7f-3p	426787-GOLGA7	golgin A7	91		gga-miR-106-5p	423541-ARID4A	AT-rich interaction domain 4A	88	gga-let-7f-3p	417881-SLC6A15	solute carrier family 6 member 15	81
	gga-let-7f-5p	426889-CELF4	CUGBP Elav-like family member 4	85	gga-let-7f-3p	427422-GOLPH3	golgi phosphoprotein 3	88		gga-miR-106-5p	425840-ARID4B	AT-rich interaction domain 4B	96	gga-let-7f-3p	417896-EEA1	early endosome antigen 1	98
	gga-let-7f-5p	429044-CEP70	centrosomal protein 70	82	gga-let-7f-3p	424342-GPSM2	G-protein signaling modulator 2	91		gga-miR-106-5p	420589-ARL4A	ADP ribosylation factor like GTPase 4A	90	gga-let-7f-3p	417908-FGD6	FYVE, RhoGEF and PH domain containing 6	93
	gga-let-7f-5p	423209-CHAC1	ChaC glutathione specific gamma-glutamylcyclotransferase 1	86	gga-let-7f-3p	428934-GRID1	glutamate ionotropic receptor delta type subunit 1	80		gga-miR-106-5p	427116-ARSK	arylsulfatase family member K	88	gga-let-7f-3p	417927-ANKS1B	ankyrin repeat and sterile alpha motif domain containing 1B	93
	gga-let-7f-5p	417121-CNTRL	centriolin	88	gga-let-7f-3p	422407-GUCY1A1	guanylate cyclase 1 soluble subunit alpha 1	98		gga-miR-106-5p	395119-ARVCF	ARVCF, delta catenin family member	80	gga-let-7f-3p	417929-UHRF1BP1L	UHRF1 binding protein 1 like	82
	gga-let-7f-5p	396243-COL1A2	collagen type I alpha 2 chain	94	gga-let-7f-3p	771678-GUCY1A2	guanylate cyclase 1 soluble subunit alpha 2	87		gga-miR-106-5p	423936-ATE1	arginyltransferase 1	90	gga-let-7f-3p	417963-FAM234B	family with sequence similarity 234 member B	80
	gga-let-7f-5p	424526-COL24A1	collagen type XXIV alpha 1 chain	82	gga-let-7f-3p	422408-GUCY1B1	guanylate cyclase 1 soluble subunit beta 1	96		gga-miR-106-5p	424746-ATG16L1	autophagy related 16 like 1	96	gga-let-7f-3p	418055-RBFOX2	RNA binding fox-1 homolog 2	94
	gga-let-7f-5p	417231-COL27A1	collagen type XXVII alpha 1 chain	82	gga-let-7f-3p	424251-HACD2	3-hydroxyacyl-CoA dehydratase 2	94		gga-miR-106-5p	415961-ATG7	autophagy related 7	81	gga-let-7f-3p	418059-HMGXB4	HMG-box containing 4	89
	gga-let-7f-5p	396340-COL3A1	collagen type III alpha 1 chain	92	gga-let-7f-3p	420599-HDAC9	histone deacetylase 9	88		gga-miR-106-5p	424898-ATP13A3	ATPase 13A3	84	gga-let-7f-3p	418154-WNT5B	Wnt family member 5B	98
	gga-let-7f-5p	395530-COL4A1	collagen type IV alpha 1 chain	97	gga-let-7f-3p	423310-HECTD1	HECT domain E3 ubiquitin protein ligase 1	93		gga-miR-106-5p	422776-ATP8A1	ATPase phospholipid transporting 8A1	86	gga-let-7f-3p	418207-KRAS	KRAS proto-oncogene, GTPase	85
	gga-let-7f-5p	418752-COL4A2	collagen type IV alpha 2 chain	96	gga-let-7f-3p	427031-HECTD2	HECT domain E3 ubiquitin protein ligase 2	87		gga-miR-106-5p	427566-ATXN1L	ataxin 1 like	99	gga-let-7f-3p	418247-PFKFB3	6-phosphofructo-2-kinase/fructose-2,6-biphosphatase 3	88
	gga-let-7f-5p	422350-COL4A6	collagen type IV alpha 6 chain	83	gga-let-7f-3p	418682-HERC2	HECT and RLD domain containing E3 ubiquitin protein ligase 2	97		gga-miR-106-5p	423444-BCL11B	B-cell CLL/lymphoma 11B	97	gga-let-7f-3p	418262-ITFG2	integrin alpha FG-GAP repeat containing 2	93
	gga-let-7f-5p	423986-COL5A2	collagen type V alpha 2 chain	87	gga-let-7f-3p	771269-HHAT	hedgehog acyltransferase	89		gga-miR-106-5p	419037-BEND7	BEN domain containing 7	85	gga-let-7f-3p	418265-MAN1A2	mannosidase alpha class 1A member 2	83
	gga-let-7f-5p	415326-CPEB1	cytoplasmic polyadenylation element binding protein 1	92	gga-let-7f-3p	422460-HHIP	hedgehog interacting protein	98		gga-miR-106-5p	101750689-BHLHE41	basic helix-loop-helix family member e41	91	gga-let-7f-3p	418299-PEX5	peroxisomal biogenesis factor 5	80
	gga-let-7f-5p	426017-DAGLA	diacylglycerol lipase alpha	91	gga-let-7f-3p	395999-HMGN1	high mobility group nucleosome binding domain 1	88		gga-miR-106-5p	423604-BICC1	BicC family RNA binding protein 1	93	gga-let-7f-3p	418361-BOC	BOC cell adhesion associated, oncogene regulated	94
	gga-let-7f-5p	430764-DCLRE1C	DNA cross-link repair 1C	90	gga-let-7f-3p	418059-HMGXB4	HMG-box containing 4	89		gga-miR-106-5p	415990-BICD2	BICD cargo adaptor 2	92	gga-let-7f-3p	418407-BBX	BBX, HMG-box containing	85
	gga-let-7f-5p	427002-DCUN1D3	defective in cullin neddylation 1 domain containing 3	89	gga-let-7f-3p	422602-HNRNPD	heterogeneous nuclear ribonucleoprotein D	95		gga-miR-106-5p	422578-BMP2K	BMP2 inducible kinase	91	gga-let-7f-3p	418461-CHMP2B	charged multivesicular body protein 2B	90
	gga-let-7f-5p	426504-DDX19B	ATP-dependent RNA helicase DDX19B	92	gga-let-7f-3p	422601-HNRNPDL	heterogeneous nuclear ribonucleoprotein D like	91		gga-miR-106-5p	374147-BMPR2	bone morphogenetic protein receptor type 2	95	gga-let-7f-3p	418482-LTN1	listerin E3 ubiquitin protein ligase 1	87
	gga-let-7f-5p	100859633-DISC1	disrupted in schizophrenia 1	88	gga-let-7f-3p	395290-HOXA7	homeobox A7	81		gga-miR-106-5p	417776-BMT2	base methyltransferase of 25S rRNA 2 homolog	87	gga-let-7f-3p	418498-SYNJ1	synaptojanin 1	81
	gga-let-7f-5p	422740-DLC1	DLC1 Rho GTPase activating protein	92	gga-let-7f-3p	422567-HPGD	15-hydroxyprostaglandin dehydrogenase	82		gga-miR-106-5p	427504-BNC1	basonuclin 1	80	gga-let-7f-3p	418513-MORC3	MORC family CW-type zinc finger 3	82
	gga-let-7f-5p	396236-DMD	dystrophin	89	gga-let-7f-3p	418802-HSPA14	heat shock protein family A (Hsp70) member 14	83		gga-miR-106-5p	431604-BNC2	basonuclin 2	81	gga-let-7f-3p	418517-PIGP	phosphatidylinositol glycan anchor biosynthesis class P	82
	gga-let-7f-5p	420078-DOT1L	DOT1 like histone lysine methyltransferase	96	gga-let-7f-3p	427963-HTR1F	5-hydroxytryptamine receptor 1F	81		gga-miR-106-5p	419289-BPIFB3	BPI fold containing family B member 3	96	gga-let-7f-3p	418556-KDM6A	lysine demethylase 6A	86
	gga-let-7f-5p	420206-E2F5	E2F transcription factor 5	95	gga-let-7f-3p	421896-ICK	intestinal cell kinase	93		gga-miR-106-5p	423328-BRMS1L	BRMS1 like transcriptional repressor	91	gga-let-7f-3p	418588-TAB3	TGF-beta activated kinase 1 (MAP3K7) binding protein 3	81
	gga-let-7f-5p	420854-EDN1	endothelin 1	87	gga-let-7f-3p	395282-ID1	inhibitor of DNA binding 1, HLH protein	86		gga-miR-106-5p	421334-BROX	BRO1 domain and CAAX motif containing	95	gga-let-7f-3p	418596-ZFX	zinc finger protein X-linked	91
	gga-let-7f-5p	395559-EPHA4	EPH receptor A4	87	gga-let-7f-3p	422392-IDS	iduronate 2-sulfatase	95		gga-miR-106-5p	423029-BTBD10	BTB domain containing 10	88	gga-let-7f-3p	418619-SYAP1	synapse associated protein 1	81
	gga-let-7f-5p	423785-ERCC6	ERCC excision repair 6, chromatin remodeling factor	89	gga-let-7f-3p	408027-IGFBP1	insulin like growth factor binding protein 1	85		gga-miR-106-5p	423424-BTBD7	BTB domain containing 7	82	gga-let-7f-3p	418627-MOSPD2	motile sperm domain containing 2	87
	gga-let-7f-5p	415387-FAM189A1	family with sequence similarity 189 member A1	92	gga-let-7f-3p	424103-INO80D	INO80 complex subunit D	96		gga-miR-106-5p	416615-C14H16ORF52	chromosome 14 open reading frame, human C16orf52	82	gga-let-7f-3p	418645-KIAA1324L	KIAA1324 like	86
	gga-let-7f-5p	415999-FAM208A	family with sequence similarity 208 member A	86	gga-let-7f-3p	418690-INPP4A	inositol polyphosphate-4-phosphatase type I A	86		gga-miR-106-5p	416827-C15H12ORF65	chromosome 15 open reading frame, human C12orf65	90	gga-let-7f-3p	418646-DMTF1	cyclin D binding myb like transcription factor 1	93
	gga-let-7f-5p	420343-FBXO32	F-box protein 32	80	gga-let-7f-3p	418876-INTS6	integrator complex subunit 6	87		gga-miR-106-5p	417822-C1H12ORF66	chromosome 1 open reading frame, human C12orf66	94	gga-let-7f-3p	418651-SHROOM2	shroom family member 2	89
	gga-let-7f-5p	417908-FGD6	FYVE, RhoGEF and PH domain containing 6	98	gga-let-7f-3p	415976-IQSEC1	IQ motif and Sec7 domain 1	85		gga-miR-106-5p	422381-C4HCXorf57	chromosome 4 CXorf57 homolog	87	gga-let-7f-3p	418682-HERC2	HECT and RLD domain containing E3 ubiquitin protein ligase 2	97
	gga-let-7f-5p	768907-FGF6	fibroblast growth factor 6	82	gga-let-7f-3p	396384-IRF1	interferon regulatory factor 1	97		gga-miR-106-5p	423013-C5H15orf52	chromosome 5 C15orf52 homolog	86	gga-let-7f-3p	418690-INPP4A	inositol polyphosphate-4-phosphatase type I A	86
	gga-let-7f-5p	429028-FIGN	fidgetin, microtubule severing factor	100	gga-let-7f-3p	418262-ITFG2	integrin alpha FG-GAP repeat containing 2	93		gga-miR-106-5p	101750708-C6orf132	chromosome 6 open reading frame 132	84	gga-let-7f-3p	418753-RAB20	RAB20, member RAS oncogene family	93
	gga-let-7f-5p	431296-FIGNL2	fidgetin like 2	99	gga-let-7f-3p	396226-ITGA6	integrin subunit alpha 6	94		gga-miR-106-5p	424064-C7H2ORF69	chromosome 7 open reading frame, human C2orf69	86	gga-let-7f-3p	418784-MBNL2	muscleblind like splicing regulator 2	96
	gga-let-7f-5p	422417-FNIP2	folliculin interacting protein 2	84	gga-let-7f-3p	395969-ITM2B	integral membrane protein 2B	95		gga-miR-106-5p	415833-CA5B	carbonic anhydrase 5B	90	gga-let-7f-3p	418797-SLITRK6	SLIT and NTRK like family member 6	94
	gga-let-7f-5p	421562-FRMD1	FERM domain containing 1	80	gga-let-7f-3p	420190-JPH1	junctophilin 1	81		gga-miR-106-5p	416526-CACNA1H	calcium voltage-gated channel subunit alpha1 H	80	gga-let-7f-3p	418800-PCDH9	protocadherin 9	83
	gga-let-7f-5p	426071-FRMD4B	FERM domain containing 4B	87	gga-let-7f-3p	395721-KCNA4	potassium voltage-gated channel subfamily A member 4	94		gga-miR-106-5p	423926-CACUL1	CDK2 associated cullin domain 1	88	gga-let-7f-3p	418802-HSPA14	heat shock protein family A (Hsp70) member 14	83
	gga-let-7f-5p	420955-GALNT1	polypeptide N-acetylgalactosaminyltransferase 1	83	gga-let-7f-3p	421393-KCNG3	potassium voltage-gated channel modifier subfamily G member 3	85		gga-miR-106-5p	373965-CALD1	caldesmon 1	88	gga-let-7f-3p	418817-KLF12	Kruppel-like factor 12	91
	gga-let-7f-5p	417305-GAS7	growth arrest specific 7	86	gga-let-7f-3p	772210-KCNK13	potassium two pore domain channel subfamily K member 13	82		gga-miR-106-5p	422688-CAMK2D	calcium/calmodulin dependent protein kinase II delta	82	gga-let-7f-3p	418818-KLF5	Kruppel like factor 5	82
	gga-let-7f-5p	395504-GATM	glycine amidinotransferase	86	gga-let-7f-3p	415779-KCTD15	potassium channel tetramerization domain containing 15	89		gga-miR-106-5p	416389-CAPN15	calpain 15	89	gga-let-7f-3p	418820-PIBF1	progesterone immunomodulatory binding factor 1	81
	gga-let-7f-5p	423440-GLRX5	glutaredoxin 5	95	gga-let-7f-3p	416844-KDM2B	lysine demethylase 2B	95		gga-miR-106-5p	417860-CCDC107	coiled-coil domain containing 107	94	gga-let-7f-3p	418870-KPNA3	karyopherin subunit alpha 3	86
	gga-let-7f-5p	416807-GLT1D1	glycosyltransferase 1 domain containing 1	93	gga-let-7f-3p	418556-KDM6A	lysine demethylase 6A	86		gga-miR-106-5p	415400-CCNB2	cyclin B2	86	gga-let-7f-3p	418876-INTS6	integrator complex subunit 6	87
	gga-let-7f-5p	424538-GNG5	G protein subunit gamma 5	97	gga-let-7f-3p	420501-KIAA1217	KIAA1217	92		gga-miR-106-5p	428412-CCNY	cyclin Y	84	gga-let-7f-3p	418908-STARD13	StAR related lipid transfer domain containing 13	92
	gga-let-7f-5p	418096-GNPTAB	N-acetylglucosamine-1-phosphate transferase subunits alpha and beta	91	gga-let-7f-3p	418645-KIAA1324L	KIAA1324 like	86		gga-miR-106-5p	427224-CD274	CD274 molecule	98	gga-let-7f-3p	418926-PAN3	poly(A) specific ribonuclease subunit PAN3	90
	gga-let-7f-5p	421311-GPCPD1	glycerophosphocholine phosphodiesterase 1	88	gga-let-7f-3p	768701-KIAA1671	KIAA1671	80		gga-miR-106-5p	426535-CDC37L1	cell division cycle 37 like 1	84	gga-let-7f-3p	418938-MTMR6	myotubularin related protein 6	82
	gga-let-7f-5p	421064-GREB1L	GREB1 like retinoic acid receptor coactivator	88	gga-let-7f-3p	423809-KIF11	kinesin family member 11	91		gga-miR-106-5p	428490-CDH18	cadherin 18	81	gga-let-7f-3p	418962-ARHGAP20	Rho GTPase activating protein 20	83
	gga-let-7f-5p	421754-GTF3C6	general transcription factor IIIC subunit 6	94	gga-let-7f-3p	416332-KIF3A	kinesin family member 3A	89		gga-miR-106-5p	428899-CEP128	centrosomal protein 128	84	gga-let-7f-3p	419097-LRP6	LDL receptor related protein 6	96
	gga-let-7f-5p	395594-HAS2	hyaluronan synthase 2	93	gga-let-7f-3p	420472-KIF5B	kinesin family member 5B	85		gga-miR-106-5p	421499-CEP170	centrosomal protein 170	89	gga-let-7f-3p	419207-ZMYND8	zinc finger MYND-type containing 8	98
	gga-let-7f-5p	395984-HDLBP	high density lipoprotein binding protein	89	gga-let-7f-3p	418817-KLF12	Kruppel-like factor 12	91		gga-miR-106-5p	418402-CEP97	centrosomal protein 97	96	gga-let-7f-3p	419211-ARFGEF2	ADP ribosylation factor guanine nucleotide exchange factor 2	81
	gga-let-7f-5p	395900-HOXB1	homeobox B1	85	gga-let-7f-3p	770254-KLF4	Kruppel like factor 4	97		gga-miR-106-5p	423320-CFL2	cofilin 2	95	gga-let-7f-3p	419341-TSHZ2	teashirt zinc finger homeobox 2	88
	gga-let-7f-5p	415535-IGDCC3	immunoglobulin superfamily DCC subclass member 3	100	gga-let-7f-3p	418818-KLF5	Kruppel like factor 5	82		gga-miR-106-5p	415722-CHD9	chromodomain helicase DNA binding protein 9	96	gga-let-7f-3p	419520-SLC23A2	solute carrier family 23 member 2	93
	gga-let-7f-5p	415537-IGDCC4	immunoglobulin superfamily DCC subclass member 4	92	gga-let-7f-3p	422422-KLHL2	kelch like family member 2	95		gga-miR-106-5p	422318-CHIC1	cysteine rich hydrophobic domain 1	91	gga-let-7f-3p	419554-PUM1	pumilio RNA binding family member 1	89
	gga-let-7f-5p	424865-IGF2BP2	insulin like growth factor 2 mRNA binding protein 2	90	gga-let-7f-3p	420612-KLHL7	kelch like family member 7	88		gga-miR-106-5p	418126-CHRM2	cholinergic receptor muscarinic 2	99	gga-let-7f-3p	419556-SNRNP40	small nuclear ribonucleoprotein U5 subunit 40	92
	gga-let-7f-5p	420617-IGF2BP3	insulin like growth factor 2 mRNA binding protein 3	100	gga-let-7f-3p	420437-KMT2C	lysine methyltransferase 2C	85		gga-miR-106-5p	373991-CLOCK	clock circadian regulator	97	gga-let-7f-3p	419679-MFSD2A	major facilitator superfamily domain containing 2A	96
	gga-let-7f-5p	422230-IL13RA1	interleukin 13 receptor subunit alpha 1	94	gga-let-7f-3p	418870-KPNA3	karyopherin subunit alpha 3	86		gga-miR-106-5p	395372-CLSTN1	calsyntenin 1	81	gga-let-7f-3p	419805-SLC6A17	solute carrier family 6 member 17	83
	gga-let-7f-5p	422239-INTS6L	integrator complex subunit 6 like	97	gga-let-7f-3p	418207-KRAS	KRAS proto-oncogene, GTPase	85		gga-miR-106-5p	429100-CMPK1	cytidine/uridine monophosphate kinase 1	90	gga-let-7f-3p	419889-TSPAN2	tetraspanin 2	90
	gga-let-7f-5p	424121-ITGA4	integrin subunit alpha 4	92	gga-let-7f-3p	408041-KRT6A	keratin 6A	82		gga-miR-106-5p	421646-CNKSR3	CNKSR family member 3	86	gga-let-7f-3p	420009-VAT1	vesicle amine transport 1	81
	gga-let-7f-5p	423287-KATNBL1	katanin regulatory subunit B1 like 1	94	gga-let-7f-3p	422500-LARP1B	La ribonucleoprotein domain family member 1B	86		gga-miR-106-5p	422508-CNOT6L	CCR4-NOT transcription complex subunit 6 like	88	gga-let-7f-3p	420027-STAT3	signal transducer and activator of transcription 3	91
	gga-let-7f-5p	416900-KCTD10	potassium channel tetramerization domain containing 10	80	gga-let-7f-3p	417832-LEMD3	LEM domain containing 3	99		gga-miR-106-5p	422733-CNOT7	CCR4-NOT transcription complex subunit 7	88	gga-let-7f-3p	420102-ARHGAP45	Rho GTPase activating protein 45	94
	gga-let-7f-5p	422917-KDM3A	lysine demethylase 3A	81	gga-let-7f-3p	421278-LGALSL	galectin like	87		gga-miR-106-5p	428309-CNTNAP1	contactin associated protein 1	84	gga-let-7f-3p	420144-CHERP	calcium homeostasis endoplasmic reticulum protein	93
	gga-let-7f-5p	417681-KIAA0753	KIAA0753	92	gga-let-7f-3p	428605-LGR4	leucine rich repeat containing G protein-coupled receptor 4	86		gga-miR-106-5p	424182-COBLL1	cordon-bleu WH2 repeat protein like 1	91	gga-let-7f-3p	420167-SGK3	serum/glucocorticoid regulated kinase family member 3	80
	gga-let-7f-5p	770238-KLF9	Kruppel like factor 9	80	gga-let-7f-3p	771259-LHX5	LIM homeobox 5	88		gga-miR-106-5p	424797-COL4A3	collagen type IV alpha 3 chain	99	gga-let-7f-3p	420176-NCOA2	nuclear receptor coactivator 2	89
	gga-let-7f-5p	422226-KLHL9	kelch like family member 9	88	gga-let-7f-3p	396397-LHX9	LIM homeobox 9	91		gga-miR-106-5p	395099-CREB1	cAMP responsive element binding protein 1	83	gga-let-7f-3p	420185-UBE2W	ubiquitin conjugating enzyme E2 W (putative)	90
	gga-let-7f-5p	421738-KPNA5	karyopherin subunit alpha 5	92	gga-let-7f-3p	428206-LIN28A	lin-28 homolog A	87		gga-miR-106-5p	428435-CREB5	cAMP responsive element binding protein 5	90	gga-let-7f-3p	420190-JPH1	junctophilin 1	81
	gga-let-7f-5p	421301-LBH	limb bud and heart development	84	gga-let-7f-3p	422595-LIN54	lin-54 DREAM MuvB core complex component	98		gga-miR-106-5p	424535-CTBS	chitobiase	80	gga-let-7f-3p	420191-GDAP1	ganglioside induced differentiation associated protein 1	87
	gga-let-7f-5p	428605-LGR4	leucine rich repeat containing G protein-coupled receptor 4	83	gga-let-7f-3p	421316-LIN9	lin-9 DREAM MuvB core complex component	92		gga-miR-106-5p	415725-CYLD	CYLD lysine 63 deubiquitinase	81	gga-let-7f-3p	420196-MRPL53	mitochondrial ribosomal protein L53	90
	gga-let-7f-5p	421786-LIN28B	lin-28 homolog B	98	gga-let-7f-3p	107049174-LOC107049174	Golgi phosphoprotein 3-like	82		gga-miR-106-5p	422528-CYP2U1	cytochrome P450 family 2 subfamily U member 1	85	gga-let-7f-3p	420269-ZFPM2	zinc finger protein, FOG family member 2	86
	gga-let-7f-5p	424264-LMLN	leishmanolysin like peptidase	89	gga-let-7f-3p	107057545-LOC107057545	uncharacterized LOC107057545	86		gga-miR-106-5p	427449-DAB2	DAB2, clathrin adaptor protein	91	gga-let-7f-3p	420280-MAL2	mal, T cell differentiation protein 2	91
	gga-let-7f-5p	427592-LRIG1	leucine rich repeats and immunoglobulin like domains 1	94	gga-let-7f-3p	421375-LPGAT1	lysophosphatidylglycerol acyltransferase 1	82		gga-miR-106-5p	426017-DAGLA	diacylglycerol lipase alpha	82	gga-let-7f-3p	420286-RAD21	RAD21 cohesin complex component	92
	gga-let-7f-5p	417813-LRIG3	leucine rich repeats and immunoglobulin like domains 3	95	gga-let-7f-3p	424301-LRP1B	LDL receptor related protein 1B	92		gga-miR-106-5p	423592-DDHD1	DDHD domain containing 1	93	gga-let-7f-3p	420308-SLC45A4	solute carrier family 45 member 4	88
	gga-let-7f-5p	416241-LSM11	LSM11, U7 small nuclear RNA associated	98	gga-let-7f-3p	419097-LRP6	LDL receptor related protein 6	96		gga-miR-106-5p	395629-DDX5	DEAD-box helicase 5	85	gga-let-7f-3p	420323-PHF20L1	PHD finger protein 20 like 1	84
	gga-let-7f-5p	427144-MAP3K1	mitogen-activated protein kinase kinase kinase 1	86	gga-let-7f-3p	421891-LRRC1	leucine rich repeat containing 1	83		gga-miR-106-5p	418139-DENND5B	DENN domain containing 5B	96	gga-let-7f-3p	420376-DHX30	DExH-box helicase 30	86
	gga-let-7f-5p	425965-MAP4K3	mitogen-activated protein kinase kinase kinase kinase 3	87	gga-let-7f-3p	415393-LRRC49	leucine rich repeat containing 49	86		gga-miR-106-5p	420357-DEPDC6	DEP domain containing 6	88	gga-let-7f-3p	420437-KMT2C	lysine methyltransferase 2C	85
	gga-let-7f-5p	418714-MAP4K4	mitogen-activated protein kinase kinase kinase kinase 4	84	gga-let-7f-3p	415781-LSM14A	LSM14A, mRNA processing body assembly factor	85		gga-miR-106-5p	417498-DERL2	derlin 2	91	gga-let-7f-3p	420440-DPP6	dipeptidyl peptidase like 6	85
	gga-let-7f-5p	415419-MAPK6	mitogen-activated protein kinase 6	94	gga-let-7f-3p	418482-LTN1	listerin E3 ubiquitin protein ligase 1	87		gga-miR-106-5p	419497-DISP3	dispatched RND transporter family member 3	81	gga-let-7f-3p	420446-NOM1	nucleolar protein with MIF4G domain 1	84
	gga-let-7f-5p	421056-METTL4	methyltransferase like 4	80	gga-let-7f-3p	420280-MAL2	mal, T cell differentiation protein 2	91		gga-miR-106-5p	770607-DNAJC28	DnaJ heat shock protein family (Hsp40) member C28	95	gga-let-7f-3p	420447-UBE3C	ubiquitin protein ligase E3C	80
	gga-let-7f-5p	418692-MGAT4A	mannosyl (alpha-1,3-)-glycoprotein beta-1,4-N-acetylglucosaminyltransferase, isozyme A	85	gga-let-7f-3p	418265-MAN1A2	mannosidase alpha class 1A member 2	83		gga-miR-106-5p	423246-DNAL1	dynein axonemal light chain 1	96	gga-let-7f-3p	420452-WDR60	WD repeat domain 60	94
	gga-let-7f-5p	419778-MPZL3	myelin protein zero like 3	84	gga-let-7f-3p	421807-MANEA	mannosidase endo-alpha	83		gga-miR-106-5p	428528-DSG4	desmoglein 4	94	gga-let-7f-3p	420471-EPC1	enhancer of polycomb homolog 1	91
	gga-let-7f-5p	421948-MYCN	MYCN proto-oncogene, bHLH transcription factor	89	gga-let-7f-3p	424001-MAP2	microtubule associated protein 2	86		gga-miR-106-5p	415793-DYNC1LI2	dynein cytoplasmic 1 light intermediate chain 2	93	gga-let-7f-3p	420472-KIF5B	kinesin family member 5B	85
	gga-let-7f-5p	418415-NECTIN3	nectin cell adhesion molecule 3	85	gga-let-7f-3p	426292-MAPK15	mitogen-activated protein kinase 15	80		gga-miR-106-5p	420206-E2F5	E2F transcription factor 5	94	gga-let-7f-3p	420473-ARHGAP12	Rho GTPase activating protein 12	82
	gga-let-7f-5p	422325-NEXMIF	neurite extension and migration factor	86	gga-let-7f-3p	421342-MARK1	microtubule affinity regulating kinase 1	98		gga-miR-106-5p	417896-EEA1	early endosome antigen 1	93	gga-let-7f-3p	420501-KIAA1217	KIAA1217	92
	gga-let-7f-5p	396466-NGF	nerve growth factor	87	gga-let-7f-3p	427169-MAST4	microtubule associated serine/threonine kinase family member 4	98		gga-miR-106-5p	423316-EGLN3	egl-9 family hypoxia inducible factor 3	99	gga-let-7f-3p	420502-OTUD1	OTU deubiquitinase 1	90
	gga-let-7f-5p	772325-NR6A1	nuclear receptor subfamily 6 group A member 1	98	gga-let-7f-3p	418784-MBNL2	muscleblind like splicing regulator 2	96		gga-miR-106-5p	100859860-EHD4	EH domain containing 4	96	gga-let-7f-3p	420526-MINDY3	MINDY lysine 48 deubiquitinase 3	86
	gga-let-7f-5p	419885-NRAS	neuroblastoma RAS viral oncogene homolog	86	gga-let-7f-3p	428942-MCU	mitochondrial calcium uniporter	92		gga-miR-106-5p	417919-ELK3	ELK3, ETS transcription factor	84	gga-let-7f-3p	420599-HDAC9	histone deacetylase 9	88
	gga-let-7f-5p	100857974-ONECUT2	one cut homeobox 2	93	gga-let-7f-3p	417774-MDFIC	MyoD family inhibitor domain containing	89		gga-miR-106-5p	423245-ELMSAN1	ELM2 and Myb/SANT domain containing 1	82	gga-let-7f-3p	420607-SP4	Sp4 transcription factor	81
	gga-let-7f-5p	100857312-ONECUT3	one cut homeobox 3	83	gga-let-7f-3p	417839-MDM1	Mdm1 nuclear protein	84		gga-miR-106-5p	422055-ENPP4	ectonucleotide pyrophosphatase/phosphodiesterase 4	94	gga-let-7f-3p	420612-KLHL7	kelch like family member 7	88
	gga-let-7f-5p	428432-OSBPL3	oxysterol binding protein like 3	88	gga-let-7f-3p	424997-MECOM	MDS1 and EVI1 complex locus	95		gga-miR-106-5p	419531-ENTPD4	ectonucleoside triphosphate diphosphohydrolase 4	87	gga-let-7f-3p	420714-TRAK1	trafficking kinesin protein 1	91
	gga-let-7f-5p	417245-PAPPA	pappalysin 1	89	gga-let-7f-3p	417639-MED13	mediator complex subunit 13	93		gga-miR-106-5p	100857793-EP400	E1A binding protein p400	89	gga-let-7f-3p	420744-BMPER	BMP binding endothelial regulator	81
	gga-let-7f-5p	417093-PBX3	PBX homeobox 3	91	gga-let-7f-3p	429081-MFSD14B	major facilitator superfamily domain containing 14B	88		gga-miR-106-5p	416379-EPG5	ectopic P-granules autophagy protein 5 homolog	85	gga-let-7f-3p	420783-CUL1	cullin 1	87
	gga-let-7f-5p	426087-PBX4	PBX homeobox 4	94	gga-let-7f-3p	419679-MFSD2A	major facilitator superfamily domain containing 2A	96		gga-miR-106-5p	395559-EPHA4	EPH receptor A4	99	gga-let-7f-3p	420813-CTDP1	CTD phosphatase subunit 1	80
	gga-let-7f-5p	422263-PCDH19	protocadherin 19	95	gga-let-7f-3p	426615-MIER3L	mesoderm induction early response protein 3-like	92		gga-miR-106-5p	424633-EPS15	epidermal growth factor receptor pathway substrate 15	86	gga-let-7f-3p	420818-ALDH5A1	aldehyde dehydrogenase 5 family member A1	98
	gga-let-7f-5p	427287-PCGF3	polycomb group ring finger 3	85	gga-let-7f-3p	420526-MINDY3	MINDY lysine 48 deubiquitinase 3	86		gga-miR-106-5p	418153-ERC1	ELKS/RAB6-interacting/CAST family member 1	88	gga-let-7f-3p	420840-DTNBP1	dystrobrevin binding protein 1	94
	gga-let-7f-5p	417399-PCTP	phosphatidylcholine transfer protein	84	gga-let-7f-3p	395886-MITF	melanogenesis associated transcription factor	90		gga-miR-106-5p	418196-ETNK1	ethanolamine kinase 1	83	gga-let-7f-3p	420927-MARCH6	membrane associated ring-CH-type finger 6	91
	gga-let-7f-5p	415683-PDPR	pyruvate dehydrogenase phosphatase regulatory subunit	81	gga-let-7f-3p	395768-MNX1	motor neuron and pancreas homeobox 1	94		gga-miR-106-5p	395748-ETV1	ETS variant 1	80	gga-let-7f-3p	420951-VSTM2A	V-set and transmembrane domain containing 2A	95
	gga-let-7f-5p	418910-PDS5B	PDS5 cohesin associated factor B	82	gga-let-7f-3p	417818-MON2	MON2 homolog, regulator of endosome-to-Golgi trafficking	86		gga-miR-106-5p	420023-EZH1	enhancer of zeste 1 polycomb repressive complex 2 subunit	99	gga-let-7f-3p	420979-GABBR2	gamma-aminobutyric acid type B receptor subunit 2	88
	gga-let-7f-5p	422153-PDZD11	PDZ domain containing 11	81	gga-let-7f-3p	418513-MORC3	MORC family CW-type zinc finger 3	82		gga-miR-106-5p	429084-F3	coagulation factor III, tissue factor	82	gga-let-7f-3p	420996-NR4A3	nuclear receptor subfamily 4 group A member 3	98
	gga-let-7f-5p	418624-PIGA	phosphatidylinositol glycan anchor biosynthesis class A	87	gga-let-7f-3p	422238-MOSPD1	motile sperm domain containing 1	91		gga-miR-106-5p	417228-FAM102A	family with sequence similarity 102 member A	89	gga-let-7f-3p	421020-SOCS6	suppressor of cytokine signaling 6	93
	gga-let-7f-5p	100859766-PLAGL2	PLAG1 like zinc finger 2	98	gga-let-7f-3p	418627-MOSPD2	motile sperm domain containing 2	87		gga-miR-106-5p	429010-FAM126B	family with sequence similarity 126 member B	87	gga-let-7f-3p	421045-FAM210A	family with sequence similarity 210 member A	86
	gga-let-7f-5p	418673-PLCXD1	phosphatidylinositol specific phospholipase C X domain containing 1	86	gga-let-7f-3p	420196-MRPL53	mitochondrial ribosomal protein L53	90		gga-miR-106-5p	422515-FAM13A	family with sequence similarity 13 member A	81	gga-let-7f-3p	421095-TRAPPC8	trafficking protein particle complex 8	82
	gga-let-7f-5p	418417-PLCXD2	phosphatidylinositol specific phospholipase C X domain containing 2	95	gga-let-7f-3p	768763-MSANTD2	Myb/SANT DNA binding domain containing 2	81		gga-miR-106-5p	423602-FAM13C	family with sequence similarity 13 member C	99	gga-let-7f-3p	421124-TMEM68	transmembrane protein 68	91
	gga-let-7f-5p	418455-POGLUT1	protein O-glucosyltransferase 1	84	gga-let-7f-3p	418938-MTMR6	myotubularin related protein 6	82		gga-miR-106-5p	423912-FAM160B1	family with sequence similarity 160 member B1	83	gga-let-7f-3p	421152-CEPT1	choline/ethanolamine phosphotransferase 1	82
	gga-let-7f-5p	100858827-PRKAR2A	protein kinase cAMP-dependent type II regulatory subunit alpha	88	gga-let-7f-3p	422069-MTR	5-methyltetrahydrofolate-homocysteine methyltransferase	86		gga-miR-106-5p	421045-FAM210A	family with sequence similarity 210 member A	96	gga-let-7f-3p	421192-XPO1	exportin 1	88
	gga-let-7f-5p	768611-PRPF38B	pre-mRNA processing factor 38B	83	gga-let-7f-3p	374048-MYOD1	myogenic differentiation 1	88		gga-miR-106-5p	417758-FAM3C	family with sequence similarity 3, member C	90	gga-let-7f-3p	421193-USP34	ubiquitin specific peptidase 34	82
	gga-let-7f-5p	415407-PRTG	protogenin	99	gga-let-7f-3p	421915-MYT1L	myelin transcription factor 1 like	86		gga-miR-106-5p	100857997-FANCM	FA complementation group M	95	gga-let-7f-3p	421278-LGALSL	galectin like	87
	gga-let-7f-5p	421914-PXDN	peroxidasin	95	gga-let-7f-3p	415739-N4BP1	NEDD4 binding protein 1	97		gga-miR-106-5p	416306-FBXL21	F-box and leucine rich repeat protein 21	84	gga-let-7f-3p	421279-PELI1	pellino E3 ubiquitin protein ligase 1	81
	gga-let-7f-5p	428095-RAB38	RAB38, member RAS oncogene family	83	gga-let-7f-3p	422786-N4BP2	NEDD4 binding protein 2	95		gga-miR-106-5p	422829-FBXL5	F-box and leucine rich repeat protein 5	96	gga-let-7f-3p	421286-B3GNT2	UDP-GlcNAc:betaGal beta-1,3-N-acetylglucosaminyltransferase 2	94
	gga-let-7f-5p	395880-RBMS1	RNA binding motif single stranded interacting protein 1	84	gga-let-7f-3p	374126-NAB1	NGFI-A binding protein 1	81		gga-miR-106-5p	421612-FBXO30	F-box protein 30	92	gga-let-7f-3p	421287-PPP1R21	protein phosphatase 1 regulatory subunit 21	98
	gga-let-7f-5p	428602-RCN1	reticulocalbin 1	80	gga-let-7f-3p	395195-NBEA	neurobeachin	99		gga-miR-106-5p	428805-FBXO41	F-box protein 41	84	gga-let-7f-3p	421316-LIN9	lin-9 DREAM MuvB core complex component	92
	gga-let-7f-5p	395618-RGS6	regulator of G-protein signaling 6	83	gga-let-7f-3p	427968-NCAM2	neural cell adhesion molecule 2	87		gga-miR-106-5p	421265-FBXO48	F-box protein 48	100	gga-let-7f-3p	421342-MARK1	microtubule affinity regulating kinase 1	98
	gga-let-7f-5p	421046-RNMT	RNA guanine-7 methyltransferase	80	gga-let-7f-3p	424000-NCKAP1	NCK associated protein 1	90		gga-miR-106-5p	769464-FCHO2	FCH domain only 2	99	gga-let-7f-3p	421375-LPGAT1	lysophosphatidylglycerol acyltransferase 1	82
	gga-let-7f-5p	395359-SALL3	spalt like transcription factor 3	95	gga-let-7f-3p	420176-NCOA2	nuclear receptor coactivator 2	89		gga-miR-106-5p	431262-FEM1C	fem-1 homolog C	94	gga-let-7f-3p	421393-KCNG3	potassium voltage-gated channel modifier subfamily G member 3	85
	gga-let-7f-5p	769286-SALL4	spalt like transcription factor 4	93	gga-let-7f-3p	395736-NEDD9	neural precursor cell expressed, developmentally down-regulated 9	99		gga-miR-106-5p	107049013-FGD4	FYVE, RhoGEF and PH domain containing 4	99	gga-let-7f-3p	421494-DESI2	desumoylating isopeptidase 2	96
	gga-let-7f-5p	417350-SEC14L1	SEC14 like lipid binding 1	90	gga-let-7f-3p	770845-NELL1	neural EGFL like 1	86		gga-miR-106-5p	416130-FGD5	FYVE, RhoGEF and PH domain containing 5	96	gga-let-7f-3p	421574-PDE10A	phosphodiesterase 10A	84
	gga-let-7f-5p	424377-SEC22B	SEC22 homolog B, vesicle trafficking protein	80	gga-let-7f-3p	395577-NEUROG2	neurogenin 2	99		gga-miR-106-5p	396133-FN1	fibronectin 1	83	gga-let-7f-3p	421605-ARL14EP	ADP ribosylation factor like GTPase 14 effector protein	87
	gga-let-7f-5p	423742-SEC24C	SEC24 homolog C, COPII coat complex component	82	gga-let-7f-3p	415866-NFAT5	nuclear factor of activated T-cells 5	88		gga-miR-106-5p	428453-FYCO1	FYVE and coiled-coil domain containing 1	85	gga-let-7f-3p	421610-UTRN	utrophin	90
	gga-let-7f-5p	423857-SEMA4G	semaphorin 4G	85	gga-let-7f-3p	428783-NIPAL1	NIPA like domain containing 1	92		gga-miR-106-5p	395572-FZD3	frizzled class receptor 3	87	gga-let-7f-3p	421650-ARID1B	AT-rich interaction domain 1B	84
	gga-let-7f-5p	415902-SFMBT1	Scm-like with four mbt domains 1	93	gga-let-7f-3p	424980-NLGN1	neuroligin 1	90		gga-miR-106-5p	422456-GAB1	GRB2 associated binding protein 1	94	gga-let-7f-3p	421657-SERAC1	serine active site containing 1	88
	gga-let-7f-5p	415948-SHISA5	shisa family member 5	90	gga-let-7f-3p	420446-NOM1	nucleolar protein with MIF4G domain 1	84		gga-miR-106-5p	770511-GABRA2	gamma-aminobutyric acid type A receptor alpha2 subunit	85	gga-let-7f-3p	421711-PTPRK	protein tyrosine phosphatase, receptor type K	88
	gga-let-7f-5p	422467-SLC10A7	solute carrier family 10 member 7	88	gga-let-7f-3p	428701-NONO	non-POU domain containing octamer binding	86		gga-miR-106-5p	417305-GAS7	growth arrest specific 7	97	gga-let-7f-3p	421807-MANEA	mannosidase endo-alpha	83
	gga-let-7f-5p	428262-SLC26A9	solute carrier family 26 member 9	97	gga-let-7f-3p	396464-NPY	neuropeptide Y	99		gga-miR-106-5p	416512-GID4	GID complex subunit 4 homolog	84	gga-let-7f-3p	421809-BACH2	BTB domain and CNC homolog 2	95
	gga-let-7f-5p	428614-SLC35D3	solute carrier family 35 member D3	82	gga-let-7f-3p	395253-NR2C2	nuclear receptor subfamily 2 group C member 2	85		gga-miR-106-5p	395778-GINM1	glycoprotein integral membrane 1	94	gga-let-7f-3p	421810-CASP8AP2	caspase 8 associated protein 2	83
	gga-let-7f-5p	415960-SLC6A1	solute carrier family 6 member 1	86	gga-let-7f-3p	416343-NR3C1	nuclear receptor subfamily 3 group C member 1	95		gga-miR-106-5p	423588-GNPNAT1	glucosamine-phosphate N-acetyltransferase 1	93	gga-let-7f-3p	421828-ZNF292	zinc finger protein 292	89
	gga-let-7f-5p	423858-SLF2	SMC5-SMC6 complex localization factor 2	82	gga-let-7f-3p	424320-NR4A2	nuclear receptor subfamily 4 group A member 2	93		gga-miR-106-5p	417829-GNS	glucosamine (N-acetyl)-6-sulfatase	86	gga-let-7f-3p	421891-LRRC1	leucine rich repeat containing 1	83
	gga-let-7f-5p	422522-SMARCAD1	SWI/SNF-related, matrix-associated actin-dependent regulator of chromatin, subfamily a, containing DEAD/H box 1	83	gga-let-7f-3p	420996-NR4A3	nuclear receptor subfamily 4 group A member 3	98		gga-miR-106-5p	427766-GOLGA2	golgin A2	82	gga-let-7f-3p	421896-ICK	intestinal cell kinase	93
	gga-let-7f-5p	416334-SOWAHA	sosondowah ankyrin repeat domain family member A	89	gga-let-7f-3p	395560-NRP1	neuropilin 1	99		gga-miR-106-5p	418794-GPC6	glypican 6	99	gga-let-7f-3p	421915-MYT1L	myelin transcription factor 1 like	86
	gga-let-7f-5p	420056-SPPL2B	signal peptide peptidase like 2B	83	gga-let-7f-3p	374157-NRP2	neuropilin 2	93		gga-miR-106-5p	415783-GPI	glucose-6-phosphate isomerase	86	gga-let-7f-3p	421943-E2F6	E2F transcription factor 6	83
	gga-let-7f-5p	418908-STARD13	StAR related lipid transfer domain containing 13	97	gga-let-7f-3p	424900-OPA1	OPA1, mitochondrial dynamin like GTPase	93		gga-miR-106-5p	428079-GPR12	G protein-coupled receptor 12	84	gga-let-7f-3p	421961-PUM2	pumilio RNA binding family member 2	100
	gga-let-7f-5p	395120-STK40	serine/threonine kinase 40	93	gga-let-7f-3p	395334-OPN4-1	photopigment melanopsin-like	81		gga-miR-106-5p	428932-GPR137C	G protein-coupled receptor 137C	99	gga-let-7f-3p	421994-RAB10	RAB10, member RAS oncogene family	98
	gga-let-7f-5p	417105-STRBP	spermatid perinuclear RNA binding protein	83	gga-let-7f-3p	428432-OSBPL3	oxysterol binding protein like 3	81		gga-miR-106-5p	101747493-GPR6	G protein-coupled receptor 6	94	gga-let-7f-3p	422069-MTR	5-methyltetrahydrofolate-homocysteine methyltransferase	86
	gga-let-7f-5p	430679-TBKBP1	TBK1 binding protein 1	86	gga-let-7f-3p	420502-OTUD1	OTU deubiquitinase 1	90		gga-miR-106-5p	100857561-GPR63	G protein-coupled receptor 63	94	gga-let-7f-3p	422175-ZC3H12B	zinc finger CCCH-type containing 12B	100
	gga-let-7f-5p	422540-TET2	tet methylcytosine dioxygenase 2	92	gga-let-7f-3p	424860-PAK2	p21 (RAC1) activated kinase 2	90		gga-miR-106-5p	417965-GRIN2B	glutamate ionotropic receptor NMDA type subunit 2B	86	gga-let-7f-3p	422185-PRPS1	phosphoribosyl pyrophosphate synthetase 1	89
	gga-let-7f-5p	418793-TGDS	TDP-glucose 4,6-dehydratase	89	gga-let-7f-3p	418926-PAN3	poly(A) specific ribonuclease subunit PAN3	90		gga-miR-106-5p	422407-GUCY1A1	guanylate cyclase 1 soluble subunit alpha 1	85	gga-let-7f-3p	422238-MOSPD1	motile sperm domain containing 1	91
	gga-let-7f-5p	374094-TGFBR1	transforming growth factor beta receptor 1	93	gga-let-7f-3p	418800-PCDH9	protocadherin 9	83		gga-miR-106-5p	395594-HAS2	hyaluronan synthase 2	95	gga-let-7f-3p	422343-AMMECR1	Alport syndrome, mental retardation, midface hypoplasia and elliptocytosis chromosomal region gene 1	87
	gga-let-7f-5p	422361-THOC2	THO complex 2	93	gga-let-7f-3p	395319-PCLO	piccolo presynaptic cytomatrix protein	95		gga-miR-106-5p	417705-HBP1	HMG-box transcription factor 1	92	gga-let-7f-3p	422361-THOC2	THO complex 2	81
	gga-let-7f-5p	396285-TM7SF2	transmembrane 7 superfamily member 2	86	gga-let-7f-3p	416491-PDAP1	PDGFA associated protein 1	88		gga-miR-106-5p	417961-HEBP1	heme binding protein 1	89	gga-let-7f-3p	422364-CUL4B	cullin 4B	91
	gga-let-7f-5p	424499-TMED1	transmembrane p24 trafficking protein 1	87	gga-let-7f-3p	421574-PDE10A	phosphodiesterase 10A	84		gga-miR-106-5p	427031-HECTD2	HECT domain E3 ubiquitin protein ligase 2	84	gga-let-7f-3p	422369-SEPT9	septin 9	96
	gga-let-7f-5p	419753-TMEM136-1	transmembrane protein 136 family member 1	83	gga-let-7f-3p	421279-PELI1	pellino E3 ubiquitin protein ligase 1	81		gga-miR-106-5p	422513-HERC4L	hect domain and RLD 4-like	94	gga-let-7f-3p	422392-IDS	iduronate 2-sulfatase	95
	gga-let-7f-5p	427250-TMEM2	transmembrane protein 2	89	gga-let-7f-3p	418299-PEX5	peroxisomal biogenesis factor 5	80		gga-miR-106-5p	428208-HIVEP3	human immunodeficiency virus type I enhancer binding protein 3	93	gga-let-7f-3p	422407-GUCY1A1	guanylate cyclase 1 soluble subunit alpha 1	98
	gga-let-7f-5p	428387-TMEM65	transmembrane protein 65	94	gga-let-7f-3p	418247-PFKFB3	6-phosphofructo-2-kinase/fructose-2,6-biphosphatase 3	88		gga-miR-106-5p	417395-HLF	HLF, PAR bZIP transcription factor	89	gga-let-7f-3p	422408-GUCY1B1	guanylate cyclase 1 soluble subunit beta 1	96
	gga-let-7f-5p	100858101-TMEM74	transmembrane protein 74	90	gga-let-7f-3p	420323-PHF20L1	PHD finger protein 20 like 1	84		gga-miR-106-5p	424298-HNMT	histamine N-methyltransferase	82	gga-let-7f-3p	422411-GLRB	glycine receptor beta	87
	gga-let-7f-5p	418528-TMPRSS2	transmembrane serine protease 2	94	gga-let-7f-3p	423603-PHYHIPL	phytanoyl-CoA 2-hydroxylase interacting protein like	95		gga-miR-106-5p	428621-HS3ST5	heparan sulfate-glucosamine 3-sulfotransferase 5	96	gga-let-7f-3p	422422-KLHL2	kelch like family member 2	95
	gga-let-7f-5p	423477-TNFAIP2	TNF alpha induced protein 2	91	gga-let-7f-3p	374241-PI15	peptidase inhibitor 15	94		gga-miR-106-5p	427993-IL1RAPL1	interleukin 1 receptor accessory protein like 1	98	gga-let-7f-3p	422460-HHIP	hedgehog interacting protein	98
	gga-let-7f-5p	426891-TPGS2	tubulin polyglutamylase complex subunit 2	80	gga-let-7f-3p	427514-PIAS1	protein inhibitor of activated STAT 1	99		gga-miR-106-5p	420199-IMPA1	inositol monophosphatase 1	86	gga-let-7f-3p	422461-ANAPC10	anaphase promoting complex subunit 10	83
	gga-let-7f-5p	422040-TRAM2	translocation associated membrane protein 2	87	gga-let-7f-3p	418820-PIBF1	progesterone immunomodulatory binding factor 1	81		gga-miR-106-5p	423046-IPO7	importin 7	92	gga-let-7f-3p	422465-ZNF827	zinc finger protein 827	94
	gga-let-7f-5p	100859827-TSC22D2	TSC22 domain family member 2	82	gga-let-7f-3p	418517-PIGP	phosphatidylinositol glycan anchor biosynthesis class P	82		gga-miR-106-5p	428897-ISM2	isthmin 2	83	gga-let-7f-3p	422500-LARP1B	La ribonucleoprotein domain family member 1B	86
	gga-let-7f-5p	427354-TTC39B	tetratricopeptide repeat domain 39B	84	gga-let-7f-3p	395816-PLA2G7	phospholipase A2 group VII	88		gga-miR-106-5p	419145-ITCH	itchy E3 ubiquitin protein ligase	94	gga-let-7f-3p	422508-CNOT6L	CCR4-NOT transcription complex subunit 6 like	82
	gga-let-7f-5p	424209-TTLL4	tubulin tyrosine ligase like 4	81	gga-let-7f-3p	416730-PLCB4	phospholipase C beta 4	85		gga-miR-106-5p	424121-ITGA4	integrin subunit alpha 4	94	gga-let-7f-3p	422518-CCSER1	coiled-coil serine rich protein 1	98
	gga-let-7f-5p	420154-UHRF1	ubiquitin like with PHD and ring finger domains 1	86	gga-let-7f-3p	425224-PLCE1	phospholipase C epsilon 1	95		gga-miR-106-5p	395470-ITGB8	integrin subunit beta 8	94	gga-let-7f-3p	422529-SGMS2	sphingomyelin synthase 2	82
	gga-let-7f-5p	431601-UHRF2	ubiquitin like with PHD and ring finger domains 2	88	gga-let-7f-3p	416575-PLK1	polo like kinase 1	91		gga-miR-106-5p	771589-ITPRIPL2	inositol 1,4,5-trisphosphate receptor interacting protein like 2	100	gga-let-7f-3p	422555-WWC2	WW and C2 domain containing 2	81
	gga-let-7f-5p	422455-USP38	ubiquitin specific peptidase 38	85	gga-let-7f-3p	424666-PLPP3	phospholipid phosphatase 3	96		gga-miR-106-5p	427182-JMY	junction mediating and regulatory protein, p53 cofactor	90	gga-let-7f-3p	422566-CEP44	centrosomal protein 44	84
	gga-let-7f-5p	423032-USP47	ubiquitin specific peptidase 47	82	gga-let-7f-3p	424477-PLPPR2	phospholipid phosphatase related 2	89		gga-miR-106-5p	422119-JPT1	Jupiter microtubule associated homolog 1	90	gga-let-7f-3p	422567-HPGD	15-hydroxyprostaglandin dehydrogenase	82
	gga-let-7f-5p	421610-UTRN	utrophin	96	gga-let-7f-3p	396463-POU2F1	POU class 2 homeobox 1	88		gga-miR-106-5p	428441-KAT2B	lysine acetyltransferase 2B	95	gga-let-7f-3p	422595-LIN54	lin-54 DREAM MuvB core complex component	98
	gga-let-7f-5p	418462-VGLL3	vestigial like family member 3	85	gga-let-7f-3p	374120-PPARA	peroxisome proliferator activated receptor alpha	82		gga-miR-106-5p	428146-KCNB1	potassium voltage-gated channel subfamily B member 1	95	gga-let-7f-3p	422601-HNRNPDL	heterogeneous nuclear ribonucleoprotein D like	91
	gga-let-7f-5p	100859821-VSTM5	V-set and transmembrane domain containing 5	94	gga-let-7f-3p	423723-PPIF	peptidylprolyl isomerase F	83		gga-miR-106-5p	421381-KCNH1	potassium voltage-gated channel subfamily H member 1	84	gga-let-7f-3p	422602-HNRNPD	heterogeneous nuclear ribonucleoprotein D	95
	gga-let-7f-5p	770107-WDFY2	WD repeat and FYVE domain containing 2	89	gga-let-7f-3p	423525-PPM1A	protein phosphatase, Mg2+/Mn2+ dependent 1A	85		gga-miR-106-5p	423514-KCNH5	potassium voltage-gated channel subfamily H member 5	85	gga-let-7f-3p	422669-ADAD1	adenosine deaminase domain containing 1	83
	gga-let-7f-5p	777580-WNK4	WNK lysine deficient protein kinase 4	84	gga-let-7f-3p	417644-PPM1D	protein phosphatase, Mg2+/Mn2+ dependent 1D	81		gga-miR-106-5p	428236-KCNJ1	potassium voltage-gated channel subfamily J member 1	98	gga-let-7f-3p	422762-DCUN1D4	defective in cullin neddylation 1 domain containing 4	99
	gga-let-7f-5p	771092-WNT9B	Wnt family member 9B	91	gga-let-7f-3p	423205-PPP1R14D	protein phosphatase 1 regulatory inhibitor subunit 14D	95		gga-miR-106-5p	100859545-KCNK9	potassium two pore domain channel subfamily K member 9	86	gga-let-7f-3p	422786-N4BP2	NEDD4 binding protein 2	95
	gga-let-7f-5p	422029-XKR6	XK related 6	97	gga-let-7f-3p	421287-PPP1R21	protein phosphatase 1 regulatory subunit 21	98		gga-miR-106-5p	428151-KCNQ2	potassium voltage-gated channel subfamily Q member 2	80	gga-let-7f-3p	422799-STIM2	stromal interaction molecule 2	82
	gga-let-7f-5p	428266-YOD1	YOD1 deubiquitinase	99	gga-let-7f-3p	395113-PPP3CA	protein phosphatase 3, catalytic subunit, alpha isozyme	94		gga-miR-106-5p	420829-KDM1B	lysine demethylase 1B	87	gga-let-7f-3p	422802-RBPJ	recombination signal binding protein for immunoglobulin kappa J region	89
	gga-let-7f-5p	430349-ZC3H3	zinc finger CCCH-type containing 3	83	gga-let-7f-3p	416098-PPP4R2	protein phosphatase 4 regulatory subunit 2	100		gga-miR-106-5p	425999-KDM2A	lysine (K)-specific demethylase 2A	83	gga-let-7f-3p	422832-CPEB2	cytoplasmic polyadenylation element binding protein 2	90
	gga-let-7f-5p	423276-ZFYVE26	zinc finger FYVE-type containing 26	85	gga-let-7f-3p	422185-PRPS1	phosphoribosyl pyrophosphate synthetase 1	89		gga-miR-106-5p	422026-KIF13B	kinesin family member 13B	86	gga-let-7f-3p	422845-TMEM128	transmembrane protein 128	96
	gga-let-7f-5p	424512-ZNF326	zinc finger protein 326	90	gga-let-7f-3p	770334-PSD3	pleckstrin and Sec7 domain containing 3	93		gga-miR-106-5p	419449-KIF1C	kinesin family member 1C	81	gga-let-7f-3p	422920-RMND5A	required for meiotic nuclear division 5 homolog A	85
	gga-let-7f-5p	100858113-ZNF710	zinc finger protein 710	87	gga-let-7f-3p	431605-PSIP1	PC4 and SFRS1 interacting protein 1	87		gga-miR-106-5p	415567-KIF23	kinesin family member 23	88	gga-let-7f-3p	423043-SBF2	SET binding factor 2	91
	gga-let-7f-5p	421739-ZUFSP	zinc finger with UFM1 specific peptidase domain	84	gga-let-7f-3p	416079-PSMD6	proteasome 26S subunit, non-ATPase 6	81		gga-miR-106-5p	425467-KLB	klotho beta	92	gga-let-7f-3p	423045-WEE1	WEE1 G2 checkpoint kinase	93
	gga-let-7g-5p	416834-ABCB9	ATP binding cassette subfamily B member 9	91	gga-let-7f-3p	395806-PTCH1	patched 1	100		gga-miR-106-5p	429811-KLF3	Kruppel-like factor 3 (basic)	89	gga-let-7f-3p	423055-ST5	suppression of tumorigenicity 5	80
	gga-let-7g-5p	424947-ABCC5	ATP binding cassette subfamily C member 5	82	gga-let-7f-3p	423962-PTPRE	protein tyrosine phosphatase, receptor type E	97		gga-miR-106-5p	420463-KLF6	Kruppel like factor 6	86	gga-let-7f-3p	423059-RIC3	RIC3 acetylcholine receptor chaperone	88
	gga-let-7g-5p	415479-ABHD17C	abhydrolase domain containing 17C	83	gga-let-7f-3p	421711-PTPRK	protein tyrosine phosphatase, receptor type K	88		gga-miR-106-5p	101748977-KLHL12	kelch like family member 12	81	gga-let-7f-3p	423102-AP2A2	adaptor related protein complex 2 subunit alpha 2	94
	gga-let-7g-5p	427235-ACER2	alkaline ceramidase 2	89	gga-let-7f-3p	373911-PTPRO	protein tyrosine phosphatase, receptor type O	92		gga-miR-106-5p	425091-KLHL20	kelch like family member 20	94	gga-let-7f-3p	423144-ANO1	anoctamin 1	85
	gga-let-7g-5p	419087-ACER3	alkaline ceramidase 3	92	gga-let-7f-3p	419554-PUM1	pumilio RNA binding family member 1	89		gga-miR-106-5p	423596-KLHL28	kelch like family member 28	94	gga-let-7f-3p	423170-ACCS	1-aminocyclopropane-1-carboxylate synthase homolog (inactive)	88
	gga-let-7g-5p	416324-ACSL6	acyl-CoA synthetase long-chain family member 6	81	gga-let-7f-3p	421961-PUM2	pumilio RNA binding family member 2	100		gga-miR-106-5p	417420-KPNA2	karyopherin subunit alpha 2	89	gga-let-7f-3p	423205-PPP1R14D	protein phosphatase 1 regulatory inhibitor subunit 14D	95
	gga-let-7g-5p	424325-ACVR1C	activin A receptor type 1C	94	gga-let-7f-3p	421994-RAB10	RAB10, member RAS oncogene family	98		gga-miR-106-5p	421738-KPNA5	karyopherin subunit alpha 5	98	gga-let-7f-3p	423208-DLL4	delta like canonical Notch ligand 4	87
	gga-let-7g-5p	420537-ADAM22	ADAM metallopeptidase domain 22	89	gga-let-7f-3p	100857269-RAB11FIP3	RAB11 family interacting protein 3	86		gga-miR-106-5p	421705-L3MBTL3	L3MBTL3, histone methyl-lysine binding protein	96	gga-let-7f-3p	423242-UBR1	ubiquitin protein ligase E3 component n-recognin 1	87
	gga-let-7g-5p	422948-ADAM33	ADAM metallopeptidase domain 33	86	gga-let-7f-3p	418753-RAB20	RAB20, member RAS oncogene family	93		gga-miR-106-5p	428524-LAMA3	laminin subunit alpha 3	85	gga-let-7f-3p	423305-G2E3	G2/M-phase specific E3 ubiquitin protein ligase	93
	gga-let-7g-5p	427160-ADAMTS6	ADAM metallopeptidase with thrombospondin type 1 motif 6	90	gga-let-7f-3p	101748614-RAB39A	RAB39A, member RAS oncogene family	87		gga-miR-106-5p	419589-LDLRAP1	low density lipoprotein receptor adaptor protein 1	88	gga-let-7f-3p	423310-HECTD1	HECT domain E3 ubiquitin protein ligase 1	93
	gga-let-7g-5p	427623-ADRB2	adrenoceptor beta 2	84	gga-let-7f-3p	417106-RABGAP1	RAB GTPase activating protein 1	89		gga-miR-106-5p	772259-LHX6	LIM homeobox 6	90	gga-let-7f-3p	423314-AKAP6	A-kinase anchoring protein 6	98
	gga-let-7g-5p	422394-AFF2	AF4/FMR2 family member 2	89	gga-let-7f-3p	420286-RAD21	RAD21 cohesin complex component	92		gga-miR-106-5p	426878-LIMA1	LIM domain and actin binding 1	96	gga-let-7f-3p	423323-FAM177A1	family with sequence similarity 177 member A1	82
	gga-let-7g-5p	424024-AGAP1	ArfGAP with GTPase domain, ankyrin repeat and PH domain 1	87	gga-let-7f-3p	418055-RBFOX2	RNA binding fox-1 homolog 2	94		gga-miR-106-5p	424141-LNPK	lunapark, ER junction formation factor	95	gga-let-7f-3p	423400-EML5	echinoderm microtubule associated protein like 5	85
	gga-let-7g-5p	419629-AGO4	argonaute 4, RISC catalytic component	95	gga-let-7f-3p	416348-RBM27	RNA binding motif protein 27	83		gga-miR-106-5p	100858460-LOC100858460	arf-GAP with dual PH domain-containing protein 1-like	85	gga-let-7f-3p	423455-YY1	YY1 transcription factor	99
	gga-let-7g-5p	423314-AKAP6	A-kinase anchoring protein 6	91	gga-let-7f-3p	422802-RBPJ	recombination signal binding protein for immunoglobulin kappa J region	89		gga-miR-106-5p	107057318-LOC107057318	uncharacterized LOC107057318	80	gga-let-7f-3p	423456-SLC25A29	solute carrier family 25 member 29	94
	gga-let-7g-5p	418078-ALDH1L2	aldehyde dehydrogenase 1 family member L2	80	gga-let-7f-3p	428622-REV3L	REV3 like, DNA directed polymerase zeta catalytic subunit	98		gga-miR-106-5p	422090-LOC422090	uncharacterized LOC422090	87	gga-let-7f-3p	423486-ZFYVE21	zinc finger FYVE-type containing 21	92
	gga-let-7g-5p	100859297-ARID3B	AT-rich interaction domain 3B	100	gga-let-7f-3p	771797-RFLNA	refilin A	82		gga-miR-106-5p	771811-LOC771811	mucin-5B-like	92	gga-let-7f-3p	423517-SNAPC1	small nuclear RNA activating complex polypeptide 1	84
	gga-let-7g-5p	100858693-ARID3C	AT-rich interaction domain 3C	92	gga-let-7f-3p	427351-RFX3	regulatory factor X3	91		gga-miR-106-5p	415716-LPCAT2	lysophosphatidylcholine acyltransferase 2	90	gga-let-7f-3p	423525-PPM1A	protein phosphatase, Mg2+/Mn2+ dependent 1A	85
	gga-let-7g-5p	100857935-ARL5A	ADP ribosylation factor like GTPase 5A	93	gga-let-7f-3p	424800-RHBDD1	rhomboid domain containing 1	93		gga-miR-106-5p	421375-LPGAT1	lysophosphatidylglycerol acyltransferase 1	96	gga-let-7f-3p	423572-SOS2	SOS Ras/Rho guanine nucleotide exchange factor 2	91
	gga-let-7g-5p	415481-ARNT2	aryl hydrocarbon receptor nuclear translocator 2	80	gga-let-7f-3p	395442-RHOA	ras homolog family member A	84		gga-miR-106-5p	418855-LRCH1	leucine rich repeats and calponin homology domain containing 1	93	gga-let-7f-3p	423603-PHYHIPL	phytanoyl-CoA 2-hydroxylase interacting protein like	95
	gga-let-7g-5p	424930-B3GNT7	UDP-GlcNAc:betaGal beta-1,3-N-acetylglucosaminyltransferase 7	90	gga-let-7f-3p	423059-RIC3	RIC3 acetylcholine receptor chaperone	88		gga-miR-106-5p	427592-LRIG1	leucine rich repeats and immunoglobulin like domains 1	85	gga-let-7f-3p	423722-ZCCHC24	zinc finger CCHC-type containing 24	94
	gga-let-7g-5p	418488-BACH1	BTB domain and CNC homolog 1	97	gga-let-7f-3p	427447-RICTOR	RPTOR independent companion of MTOR complex 2	95		gga-miR-106-5p	424301-LRP1B	LDL receptor related protein 1B	80	gga-let-7f-3p	423723-PPIF	peptidylprolyl isomerase F	83
	gga-let-7g-5p	418193-BCAT1	branched chain amino acid transaminase 1	92	gga-let-7f-3p	424316-RIF1	replication timing regulatory factor 1	98		gga-miR-106-5p	420205-LRRCC1	leucine rich repeat and coiled-coil centrosomal protein 1	80	gga-let-7f-3p	423747-ANXA7	annexin A7	82
	gga-let-7g-5p	428909-BEGAIN	brain enriched guanylate kinase associated	94	gga-let-7f-3p	431669-RMI1	RecQ mediated genome instability 1	84		gga-miR-106-5p	421514-LYST	lysosomal trafficking regulator	90	gga-let-7f-3p	423807-EXOC6	exocyst complex component 6	83
	gga-let-7g-5p	427688-BTBD3	BTB domain containing 3	80	gga-let-7f-3p	422920-RMND5A	required for meiotic nuclear division 5 homolog A	85		gga-miR-106-5p	419445-LZIC	leucine zipper and CTNNBIP1 domain containing	82	gga-let-7f-3p	423809-KIF11	kinesin family member 11	91
	gga-let-7g-5p	419932-BTG2	BTG anti-proliferation factor 2	81	gga-let-7f-3p	100857605-RNF24	ring finger protein 24	80		gga-miR-106-5p	419877-MAGI3	membrane associated guanylate kinase, WW and PDZ domain containing 3	84	gga-let-7f-3p	423816-CPEB3	cytoplasmic polyadenylation element binding protein 3	90
	gga-let-7g-5p	424073-BZW1	basic leucine zipper and W2 domains 1	95	gga-let-7f-3p	378791-RTN1	reticulon 1	91		gga-miR-106-5p	416286-MAML1	mastermind like transcriptional coactivator 1	85	gga-let-7f-3p	423817-BTAF1	B-TFIID TATA-box binding protein associated factor 1	81
	gga-let-7g-5p	771902-C20H20ORF112	chromosome 20 open reading frame, human C20orf112	89	gga-let-7f-3p	426519-RUFY1	RUN and FYVE domain containing 1	82		gga-miR-106-5p	419142-MAP1LC3A	microtubule associated protein 1 light chain 3 alpha	82	gga-let-7f-3p	423876-SH3PXD2A	SH3 and PX domains 2A	89
	gga-let-7g-5p	423293-C5H15orf41	chromosome 5 C15orf41 homolog	84	gga-let-7f-3p	416095-RYBP	RING1 and YY1 binding protein	85		gga-miR-106-5p	419964-MAP3K14	mitogen-activated protein kinase kinase kinase 14	94	gga-let-7f-3p	423905-CCDC186	coiled-coil domain containing 186	83
	gga-let-7g-5p	415833-CA5B	carbonic anhydrase 5B	89	gga-let-7f-3p	395359-SALL3	spalt like transcription factor 3	88		gga-miR-106-5p	424225-MAP3K2	mitogen-activated protein kinase kinase kinase 2	99	gga-let-7f-3p	423921-SLC18A2	solute carrier family 18 member A2	100
	gga-let-7g-5p	415791-CA7	carbonic anhydrase 7	100	gga-let-7f-3p	417375-SAP30BP	SAP30 binding protein	80		gga-miR-106-5p	421688-MAP3K5	mitogen-activated protein kinase kinase kinase 5	82	gga-let-7f-3p	423962-PTPRE	protein tyrosine phosphatase, receptor type E	97
	gga-let-7g-5p	418463-CADM2	cell adhesion molecule 2	83	gga-let-7f-3p	423043-SBF2	SET binding factor 2	91		gga-miR-106-5p	425792-MAP3K9	mitogen-activated protein kinase kinase kinase 9	93	gga-let-7f-3p	423969-TCERG1L	transcription elongation regulator 1 like	97
	gga-let-7g-5p	374047-CCND2	cyclin D2	80	gga-let-7f-3p	395945-SCN2A	sodium voltage-gated channel alpha subunit 2	80		gga-miR-106-5p	373953-MAPK1	mitogen-activated protein kinase 1	89	gga-let-7f-3p	423971-BNIP3	BCL2 interacting protein 3	81
	gga-let-7g-5p	423821-CCNJ	cyclin J	96	gga-let-7f-3p	424180-SCN3A	sodium voltage-gated channel alpha subunit 3	86		gga-miR-106-5p	418748-MCF2L	MCF.2 cell line derived transforming sequence like	96	gga-let-7f-3p	424000-NCKAP1	NCK associated protein 1	90
	gga-let-7g-5p	769278-CCR6	C-C motif chemokine receptor 6	89	gga-let-7f-3p	374102-SDC2	syndecan 2	92		gga-miR-106-5p	425036-MED12L	mediator complex subunit 12 like	97	gga-let-7f-3p	424001-MAP2	microtubule associated protein 2	86
	gga-let-7g-5p	425483-CDC34	cell division cycle 34	99	gga-let-7f-3p	426612-SEPHS2L	selenophosphate synthetase 2-like	94		gga-miR-106-5p	428729-MFAP3L	microfibril associated protein 3 like	87	gga-let-7f-3p	424056-SF3B1	splicing factor 3b subunit 1	84
	gga-let-7g-5p	426889-CELF4	CUGBP Elav-like family member 4	85	gga-let-7f-3p	421657-SERAC1	serine active site containing 1	88		gga-miR-106-5p	419484-MFN2	mitofusin 2	93	gga-let-7f-3p	424080-CFLAR	CASP8 and FADD like apoptosis regulator	82
	gga-let-7g-5p	429044-CEP70	centrosomal protein 70	82	gga-let-7f-3p	424056-SF3B1	splicing factor 3b subunit 1	84		gga-miR-106-5p	395838-MIXL1	Mix paired-like homeobox	86	gga-let-7f-3p	424088-FAM117B	family with sequence similarity 117 member B	87
	gga-let-7g-5p	423209-CHAC1	ChaC glutathione specific gamma-glutamylcyclotransferase 1	86	gga-let-7f-3p	420167-SGK3	serum/glucocorticoid regulated kinase family member 3	80		gga-miR-106-5p	429269-MKNK2	MAP kinase interacting serine/threonine kinase 2	87	gga-let-7f-3p	424103-INO80D	INO80 complex subunit D	96
	gga-let-7g-5p	417121-CNTRL	centriolin	88	gga-let-7f-3p	422529-SGMS2	sphingomyelin synthase 2	82		gga-miR-106-5p	418627-MOSPD2	motile sperm domain containing 2	84	gga-let-7f-3p	424163-FASTKD1	FAST kinase domains 1	87
	gga-let-7g-5p	396243-COL1A2	collagen type I alpha 2 chain	94	gga-let-7f-3p	423876-SH3PXD2A	SH3 and PX domains 2A	89		gga-miR-106-5p	417015-MTMR3	myotubularin related protein 3	91	gga-let-7f-3p	424180-SCN3A	sodium voltage-gated channel alpha subunit 3	86
	gga-let-7g-5p	424526-COL24A1	collagen type XXIV alpha 1 chain	82	gga-let-7f-3p	418651-SHROOM2	shroom family member 2	89		gga-miR-106-5p	427176-MTX3	metaxin 3	80	gga-let-7f-3p	424251-HACD2	3-hydroxyacyl-CoA dehydratase 2	94
	gga-let-7g-5p	417231-COL27A1	collagen type XXVII alpha 1 chain	82	gga-let-7f-3p	423921-SLC18A2	solute carrier family 18 member A2	100		gga-miR-106-5p	423888-MXI1	MAX interactor 1, dimerization protein	88	gga-let-7f-3p	424281-SLC35F5	solute carrier family 35 member F5	91
	gga-let-7g-5p	396340-COL3A1	collagen type III alpha 1 chain	92	gga-let-7f-3p	419520-SLC23A2	solute carrier family 23 member 2	93		gga-miR-106-5p	420135-MYO9B	myosin IXB	92	gga-let-7f-3p	424301-LRP1B	LDL receptor related protein 1B	92
	gga-let-7g-5p	395530-COL4A1	collagen type IV alpha 1 chain	97	gga-let-7f-3p	423456-SLC25A29	solute carrier family 25 member 29	94		gga-miR-106-5p	428455-MYRIP	myosin VIIA and Rab interacting protein	84	gga-let-7f-3p	424316-RIF1	replication timing regulatory factor 1	98
	gga-let-7g-5p	418752-COL4A2	collagen type IV alpha 2 chain	96	gga-let-7f-3p	424281-SLC35F5	solute carrier family 35 member F5	91		gga-miR-106-5p	421915-MYT1L	myelin transcription factor 1 like	98	gga-let-7f-3p	424320-NR4A2	nuclear receptor subfamily 4 group A member 2	93
	gga-let-7g-5p	422350-COL4A6	collagen type IV alpha 6 chain	83	gga-let-7f-3p	420308-SLC45A4	solute carrier family 45 member 4	88		gga-miR-106-5p	424046-NABP1	nucleic acid binding protein 1	97	gga-let-7f-3p	424342-GPSM2	G-protein signaling modulator 2	91
	gga-let-7g-5p	423986-COL5A2	collagen type V alpha 2 chain	87	gga-let-7f-3p	414870-SLC5A7	solute carrier family 5 member 7	87		gga-miR-106-5p	424110-NBEAL1	neurobeachin like 1	96	gga-let-7f-3p	424356-CDC73	cell division cycle 73	84
	gga-let-7g-5p	415326-CPEB1	cytoplasmic polyadenylation element binding protein 1	92	gga-let-7f-3p	415959-SLC6A11	solute carrier family 6 member 11	97		gga-miR-106-5p	424283-NCKAP5	NCK associated protein 5	89	gga-let-7f-3p	424467-VCAM1	vascular cell adhesion molecule 1	84
	gga-let-7g-5p	426017-DAGLA	diacylglycerol lipase alpha	91	gga-let-7f-3p	417881-SLC6A15	solute carrier family 6 member 15	81		gga-miR-106-5p	374119-NEDD4L	neural precursor cell expressed, developmentally down-regulated 4-like, E3 ubiquitin protein ligase	95	gga-let-7f-3p	424477-PLPPR2	phospholipid phosphatase related 2	89
	gga-let-7g-5p	430764-DCLRE1C	DNA cross-link repair 1C	90	gga-let-7f-3p	419805-SLC6A17	solute carrier family 6 member 17	83		gga-miR-106-5p	770845-NELL1	neural EGFL like 1	85	gga-let-7f-3p	424510-ZNF644	zinc finger protein 644	80
	gga-let-7g-5p	427002-DCUN1D3	defective in cullin neddylation 1 domain containing 3	89	gga-let-7f-3p	428731-SLC7A11	solute carrier family 7 member 11	82		gga-miR-106-5p	417537-NF2L	neurofibromin 2-like	88	gga-let-7f-3p	424512-ZNF326	zinc finger protein 326	83
	gga-let-7g-5p	426504-DDX19B	ATP-dependent RNA helicase DDX19B	93	gga-let-7f-3p	418797-SLITRK6	SLIT and NTRK like family member 6	94		gga-miR-106-5p	428928-NIN	ninein	87	gga-let-7f-3p	424528-BCL10	B-cell CLL/lymphoma 10	87
	gga-let-7g-5p	100859633-DISC1	disrupted in schizophrenia 1	88	gga-let-7f-3p	423517-SNAPC1	small nuclear RNA activating complex polypeptide 1	84		gga-miR-106-5p	395433-NPAS2	neuronal PAS domain protein 2	94	gga-let-7f-3p	424666-PLPP3	phospholipid phosphatase 3	96
	gga-let-7g-5p	422740-DLC1	DLC1 Rho GTPase activating protein	92	gga-let-7f-3p	419556-SNRNP40	small nuclear ribonucleoprotein U5 subunit 40	92		gga-miR-106-5p	423315-NPAS3	neuronal PAS domain protein 3	95	gga-let-7f-3p	424698-DNAJC6	DnaJ heat shock protein family (Hsp40) member C6	92
	gga-let-7g-5p	396236-DMD	dystrophin	89	gga-let-7f-3p	421020-SOCS6	suppressor of cytokine signaling 6	93		gga-miR-106-5p	395253-NR2C2	nuclear receptor subfamily 2 group C member 2	90	gga-let-7f-3p	424761-ARHGEF4	Rho guanine nucleotide exchange factor 4	86
	gga-let-7g-5p	420078-DOT1L	DOT1 like histone lysine methyltransferase	96	gga-let-7f-3p	423572-SOS2	SOS Ras/Rho guanine nucleotide exchange factor 2	91		gga-miR-106-5p	420996-NR4A3	nuclear receptor subfamily 4 group A member 3	88	gga-let-7f-3p	424800-RHBDD1	rhomboid domain containing 1	93
	gga-let-7g-5p	420206-E2F5	E2F transcription factor 5	95	gga-let-7f-3p	420607-SP4	Sp4 transcription factor	81		gga-miR-106-5p	417914-NTN4	netrin 4	89	gga-let-7f-3p	424804-CUL3	cullin 3	93
	gga-let-7g-5p	420854-EDN1	endothelin 1	86	gga-let-7f-3p	395344-SPIN1Z	spindlin 1-Z	81		gga-miR-106-5p	396081-NTRK3	neurotrophic receptor tyrosine kinase 3	83	gga-let-7f-3p	424807-AP1S3	adaptor related protein complex 1 subunit sigma 3	82
	gga-let-7g-5p	395559-EPHA4	EPH receptor A4	87	gga-let-7f-3p	395583-SPRY1	sprouty RTK signaling antagonist 1	87		gga-miR-106-5p	419251-OPRL1	opioid related nociceptin receptor 1	82	gga-let-7f-3p	424860-PAK2	p21 (RAC1) activated kinase 2	90
	gga-let-7g-5p	423785-ERCC6	ERCC excision repair 6, chromatin remodeling factor	89	gga-let-7f-3p	395584-SPRY2	sprouty RTK signaling antagonist 2	95		gga-miR-106-5p	426131-ORMDL3	ORMDL sphingolipid biosynthesis regulator 3	88	gga-let-7f-3p	424898-ATP13A3	ATPase 13A3	84
	gga-let-7g-5p	415387-FAM189A1	family with sequence similarity 189 member A1	92	gga-let-7f-3p	770453-SRD5A1	steroid-5-alpha-reductase, alpha polypeptide 1 (3-oxo-5 alpha-steroid delta 4-dehydrogenase alpha 1)	85		gga-miR-106-5p	770816-OSBPL5	oxysterol binding protein like 5	93	gga-let-7f-3p	424900-OPA1	OPA1, mitochondrial dynamin like GTPase	93
	gga-let-7g-5p	415999-FAM208A	family with sequence similarity 208 member A	86	gga-let-7f-3p	423055-ST5	suppression of tumorigenicity 5	80		gga-miR-106-5p	374224-PAFAH1B1	platelet activating factor acetylhydrolase 1b regulatory subunit 1	83	gga-let-7f-3p	424975-ACTL6A	actin like 6A	90
	gga-let-7g-5p	420343-FBXO32	F-box protein 32	80	gga-let-7f-3p	418908-STARD13	StAR related lipid transfer domain containing 13	92		gga-miR-106-5p	395878-PAPOLA	poly(A) polymerase alpha	97	gga-let-7f-3p	424980-NLGN1	neuroligin 1	90
	gga-let-7g-5p	417908-FGD6	FYVE, RhoGEF and PH domain containing 6	98	gga-let-7f-3p	420027-STAT3	signal transducer and activator of transcription 3	91		gga-miR-106-5p	422384-PASD1	PAS domain containing repressor 1	94	gga-let-7f-3p	424997-MECOM	MDS1 and EVI1 complex locus	95
	gga-let-7g-5p	768907-FGF6	fibroblast growth factor 6	82	gga-let-7f-3p	422799-STIM2	stromal interaction molecule 2	82		gga-miR-106-5p	417093-PBX3	PBX homeobox 3	93	gga-let-7f-3p	425104-ZFAND2A	zinc finger AN1-type containing 2A	90
	gga-let-7g-5p	429028-FIGN	fidgetin, microtubule severing factor	100	gga-let-7f-3p	427425-SUB1	SUB1 homolog, transcriptional regulator	84		gga-miR-106-5p	421114-PCMTD1	protein-L-isoaspartate (D-aspartate) O-methyltransferase domain containing 1	81	gga-let-7f-3p	425224-PLCE1	phospholipase C epsilon 1	95
	gga-let-7g-5p	431296-FIGNL2	fidgetin like 2	99	gga-let-7f-3p	416449-SUN1	Sad1 and UNC84 domain containing 1	94		gga-miR-106-5p	427225-PDCD1LG2	programmed cell death 1 ligand 2	98	gga-let-7f-3p	425481-COL23A1	collagen type XXIII alpha 1 chain	94
	gga-let-7g-5p	422417-FNIP2	folliculin interacting protein 2	84	gga-let-7f-3p	418619-SYAP1	synapse associated protein 1	81		gga-miR-106-5p	423064-PDE3B	phosphodiesterase 3B	95	gga-let-7f-3p	425544-EIF4G3	eukaryotic translation initiation factor 4 gamma 3	93
	gga-let-7g-5p	421562-FRMD1	FERM domain containing 1	80	gga-let-7f-3p	100857420-SYN3	synapsin III	87		gga-miR-106-5p	422699-PDLIM5	PDZ and LIM domain 5	80	gga-let-7f-3p	425840-ARID4B	AT-rich interaction domain 4B	94
	gga-let-7g-5p	426071-FRMD4B	FERM domain containing 4B	87	gga-let-7f-3p	416548-SYNGR3	synaptogyrin 3	91		gga-miR-106-5p	415683-PDPR	pyruvate dehydrogenase phosphatase regulatory subunit	91	gga-let-7f-3p	426071-FRMD4B	FERM domain containing 4B	85
	gga-let-7g-5p	420955-GALNT1	polypeptide N-acetylgalactosaminyltransferase 1	83	gga-let-7f-3p	418498-SYNJ1	synaptojanin 1	81		gga-miR-106-5p	415486-PEX11A	peroxisomal biogenesis factor 11 alpha	80	gga-let-7f-3p	426073-UBA3	ubiquitin like modifier activating enzyme 3	93
	gga-let-7g-5p	417305-GAS7	growth arrest specific 7	86	gga-let-7f-3p	396083-SYT1	synaptotagmin 1	98		gga-miR-106-5p	429155-PEX5L	peroxisomal biogenesis factor 5 like	99	gga-let-7f-3p	426292-MAPK15	mitogen-activated protein kinase 15	80
	gga-let-7g-5p	395504-GATM	glycine amidinotransferase	86	gga-let-7f-3p	428566-SYT14	synaptotagmin 14	96		gga-miR-106-5p	428411-PFKP	phosphofructokinase, platelet	83	gga-let-7f-3p	426504-DDX19B	ATP-dependent RNA helicase DDX19B	83
	gga-let-7g-5p	423440-GLRX5	glutaredoxin 5	95	gga-let-7f-3p	418588-TAB3	TGF-beta activated kinase 1 (MAP3K7) binding protein 3	81		gga-miR-106-5p	771904-PFN1	profilin 1	95	gga-let-7f-3p	426519-RUFY1	RUN and FYVE domain containing 1	82
	gga-let-7g-5p	416807-GLT1D1	glycosyltransferase 1 domain containing 1	93	gga-let-7f-3p	417857-TBC1D15	TBC1 domain family member 15	85		gga-miR-106-5p	421541-PGBD5	piggyBac transposable element derived 5	80	gga-let-7f-3p	426612-SEPHS2L	selenophosphate synthetase 2-like	94
	gga-let-7g-5p	424538-GNG5	G protein subunit gamma 5	97	gga-let-7f-3p	428062-TBC1D4	TBC1 domain family member 4	83		gga-miR-106-5p	416559-PGP	phosphoglycolate phosphatase	86	gga-let-7f-3p	426615-MIER3L	mesoderm induction early response protein 3-like	92
	gga-let-7g-5p	418096-GNPTAB	N-acetylglucosamine-1-phosphate transferase subunits alpha and beta	91	gga-let-7f-3p	423969-TCERG1L	transcription elongation regulator 1 like	97		gga-miR-106-5p	429159-PHC3	polyhomeotic homolog 3	99	gga-let-7f-3p	426754-TRIM63	tripartite motif containing 63	92
	gga-let-7g-5p	421311-GPCPD1	glycerophosphocholine phosphodiesterase 1	88	gga-let-7f-3p	395146-TCF3	transcription factor 3	87		gga-miR-106-5p	415881-PHLPP2	PH domain and leucine rich repeat protein phosphatase 2	90	gga-let-7f-3p	426787-GOLGA7	golgin A7	91
	gga-let-7g-5p	421064-GREB1L	GREB1 like retinoic acid receptor coactivator	88	gga-let-7f-3p	395508-TCF7L2	transcription factor 7-like 2 (T-cell specific, HMG-box)	83		gga-miR-106-5p	417728-PHTF2	putative homeodomain transcription factor 2	90	gga-let-7f-3p	427031-HECTD2	HECT domain E3 ubiquitin protein ligase 2	87
	gga-let-7g-5p	421754-GTF3C6	general transcription factor IIIC subunit 6	94	gga-let-7f-3p	771186-TEX12	testis expressed 12	83		gga-miR-106-5p	100859747-PITPNA	phosphatidylinositol transfer protein alpha	83	gga-let-7f-3p	427152-DEPDC1B	DEP domain containing 1B	80
	gga-let-7g-5p	395594-HAS2	hyaluronan synthase 2	93	gga-let-7f-3p	396306-THBS4	thrombospondin 4	90		gga-miR-106-5p	416553-PKD1	polycystin 1, transient receptor potential channel interacting	82	gga-let-7f-3p	427169-MAST4	microtubule associated serine/threonine kinase family member 4	98
	gga-let-7g-5p	395984-HDLBP	high density lipoprotein binding protein	89	gga-let-7f-3p	422361-THOC2	THO complex 2	81		gga-miR-106-5p	100859766-PLAGL2	PLAG1 like zinc finger 2	92	gga-let-7f-3p	427209-COL4A3BP	collagen type IV alpha 3 binding protein	90
	gga-let-7g-5p	395900-HOXB1	homeobox B1	85	gga-let-7f-3p	427450-TLE1	transducin like enhancer of split 1	93		gga-miR-106-5p	425224-PLCE1	phospholipase C epsilon 1	89	gga-let-7f-3p	427250-TMEM2	transmembrane protein 2	91
	gga-let-7g-5p	415535-IGDCC3	immunoglobulin superfamily DCC subclass member 3	100	gga-let-7f-3p	374080-TLE4Z1	transducin like enhancer of split 4-Z 1	88		gga-miR-106-5p	418673-PLCXD1	phosphatidylinositol specific phospholipase C X domain containing 1	97	gga-let-7f-3p	427351-RFX3	regulatory factor X3	91
	gga-let-7g-5p	415537-IGDCC4	immunoglobulin superfamily DCC subclass member 4	92	gga-let-7f-3p	422845-TMEM128	transmembrane protein 128	96		gga-miR-106-5p	424128-PLEKHA3	pleckstrin homology domain containing A3	99	gga-let-7f-3p	427389-AP3S1	adaptor related protein complex 3 sigma 1 subunit	84
	gga-let-7g-5p	424865-IGF2BP2	insulin like growth factor 2 mRNA binding protein 2	91	gga-let-7f-3p	427250-TMEM2	transmembrane protein 2	91		gga-miR-106-5p	423260-PLEKHD1	pleckstrin homology and coiled-coil domain containing D1	80	gga-let-7f-3p	427422-GOLPH3	golgi phosphoprotein 3	88
	gga-let-7g-5p	420617-IGF2BP3	insulin like growth factor 2 mRNA binding protein 3	100	gga-let-7f-3p	416759-TMEM204	transmembrane protein 204	87		gga-miR-106-5p	769198-PLEKHO2	pleckstrin homology domain containing O2	99	gga-let-7f-3p	427425-SUB1	SUB1 homolog, transcriptional regulator	84
	gga-let-7g-5p	422230-IL13RA1	interleukin 13 receptor subunit alpha 1	94	gga-let-7f-3p	421124-TMEM68	transmembrane protein 68	91		gga-miR-106-5p	427105-POLR3G	RNA polymerase III subunit G	95	gga-let-7f-3p	427447-RICTOR	RPTOR independent companion of MTOR complex 2	95
	gga-let-7g-5p	422239-INTS6L	integrator complex subunit 6 like	97	gga-let-7f-3p	415421-TMOD3	tropomodulin 3	98		gga-miR-106-5p	428440-PP2D1	protein phosphatase 2C-like domain containing 1	91	gga-let-7f-3p	427450-TLE1	transducin like enhancer of split 1	93
	gga-let-7g-5p	424121-ITGA4	integrin subunit alpha 4	92	gga-let-7f-3p	417880-TMTC2	transmembrane and tetratricopeptide repeat containing 2	91		gga-miR-106-5p	421287-PPP1R21	protein phosphatase 1 regulatory subunit 21	95	gga-let-7f-3p	427454-UBQLN1	ubiquilin 1	88
	gga-let-7g-5p	423287-KATNBL1	katanin regulatory subunit B1 like 1	94	gga-let-7f-3p	378803-TNFRSF11B	TNF receptor superfamily member 11b	90		gga-miR-106-5p	422630-PPP1R3B	protein phosphatase 1 regulatory subunit 3B	93	gga-let-7f-3p	427502-TRPM7	transient receptor potential cation channel subfamily M member 7	92
	gga-let-7g-5p	416900-KCTD10	potassium channel tetramerization domain containing 10	80	gga-let-7f-3p	416570-TNRC6A	trinucleotide repeat containing 6A	86		gga-miR-106-5p	419220-PPP1R3D	protein phosphatase 1 regulatory subunit 3D	88	gga-let-7f-3p	427504-BNC1	basonuclin 1	98
	gga-let-7g-5p	422917-KDM3A	lysine demethylase 3A	81	gga-let-7f-3p	395225-TOB1	transducer of ERBB2, 1	96		gga-miR-106-5p	378804-PPP3R1	protein phosphatase 3 regulatory subunit B, alpha	81	gga-let-7f-3p	427514-PIAS1	protein inhibitor of activated STAT 1	99
	gga-let-7g-5p	417681-KIAA0753	KIAA0753	92	gga-let-7f-3p	420714-TRAK1	trafficking kinesin protein 1	91		gga-miR-106-5p	772354-PPP6C	protein phosphatase 6 catalytic subunit	84	gga-let-7f-3p	427787-GLP2R	glucagon-like peptide 2 receptor	87
	gga-let-7g-5p	770238-KLF9	Kruppel like factor 9	80	gga-let-7f-3p	421095-TRAPPC8	trafficking protein particle complex 8	82		gga-miR-106-5p	423174-PRDM11	PR/SET domain 11	90	gga-let-7f-3p	427797-ARHGAP44	Rho GTPase activating protein 44	94
	gga-let-7g-5p	422226-KLHL9	kelch like family member 9	88	gga-let-7f-3p	427868-TRHDE	thyrotropin releasing hormone degrading enzyme	88		gga-miR-106-5p	426800-PRDM6	PR/SET domain 6	92	gga-let-7f-3p	427868-TRHDE	thyrotropin releasing hormone degrading enzyme	88
	gga-let-7g-5p	421738-KPNA5	karyopherin subunit alpha 5	92	gga-let-7f-3p	426754-TRIM63	tripartite motif containing 63	92		gga-miR-106-5p	419210-PREX1	phosphatidylinositol-3,4,5-trisphosphate dependent Rac exchange factor 1	86	gga-let-7f-3p	427963-HTR1F	5-hydroxytryptamine receptor 1F	81
	gga-let-7g-5p	421301-LBH	limb bud and heart development	84	gga-let-7f-3p	427502-TRPM7	transient receptor potential cation channel subfamily M member 7	92		gga-miR-106-5p	429110-PRKAA2	protein kinase AMP-activated catalytic subunit alpha 2	91	gga-let-7f-3p	427968-NCAM2	neural cell adhesion molecule 2	87
	gga-let-7g-5p	428605-LGR4	leucine rich repeat containing G protein-coupled receptor 4	83	gga-let-7f-3p	419341-TSHZ2	teashirt zinc finger homeobox 2	88		gga-miR-106-5p	416957-PRR14L	proline rich 14-like	93	gga-let-7f-3p	427971-ADAMTS5	ADAM metallopeptidase with thrombospondin type 1 motif 5	97
	gga-let-7g-5p	421786-LIN28B	lin-28 homolog B	98	gga-let-7f-3p	415762-TSHZ3	teashirt zinc finger homeobox 3	98		gga-miR-106-5p	769337-PRR16	proline rich 16	96	gga-let-7f-3p	427997-CNKSR2	connector enhancer of kinase suppressor of Ras 2	86
	gga-let-7g-5p	424264-LMLN	leishmanolysin like peptidase	90	gga-let-7f-3p	419889-TSPAN2	tetraspanin 2	90		gga-miR-106-5p	418582-PRRG1	proline rich and Gla domain 1	92	gga-let-7f-3p	428048-FBXL3	F-box and leucine rich repeat protein 3	100
	gga-let-7g-5p	427592-LRIG1	leucine rich repeats and immunoglobulin like domains 1	94	gga-let-7f-3p	426073-UBA3	ubiquitin like modifier activating enzyme 3	93		gga-miR-106-5p	396281-PTHLH	parathyroid hormone like hormone	95	gga-let-7f-3p	428062-TBC1D4	TBC1 domain family member 4	83
	gga-let-7g-5p	417813-LRIG3	leucine rich repeats and immunoglobulin like domains 3	95	gga-let-7f-3p	420185-UBE2W	ubiquitin conjugating enzyme E2 W (putative)	90		gga-miR-106-5p	420963-PTPN3	protein tyrosine phosphatase, non-receptor type 3	87	gga-let-7f-3p	428078-USP12	ubiquitin specific peptidase 12	90
	gga-let-7g-5p	416241-LSM11	LSM11, U7 small nuclear RNA associated	98	gga-let-7f-3p	420447-UBE3C	ubiquitin protein ligase E3C	80		gga-miR-106-5p	431602-PTPRD	protein tyrosine phosphatase, receptor type D	80	gga-let-7f-3p	428206-LIN28A	lin-28 homolog A	87
	gga-let-7g-5p	427144-MAP3K1	mitogen-activated protein kinase kinase kinase 1	86	gga-let-7f-3p	427454-UBQLN1	ubiquilin 1	88		gga-miR-106-5p	428737-PURG	purine rich element binding protein G	91	gga-let-7f-3p	428249-DSCAML1	DS cell adhesion molecule like 1	90
	gga-let-7g-5p	425965-MAP4K3	mitogen-activated protein kinase kinase kinase kinase 3	87	gga-let-7f-3p	423242-UBR1	ubiquitin protein ligase E3 component n-recognin 1	87		gga-miR-106-5p	420880-PXDC1	PX domain containing 1	87	gga-let-7f-3p	428309-CNTNAP1	contactin associated protein 1	92
	gga-let-7g-5p	418714-MAP4K4	mitogen-activated protein kinase kinase kinase kinase 4	84	gga-let-7f-3p	417929-UHRF1BP1L	UHRF1 binding protein 1 like	82		gga-miR-106-5p	416065-PXK	PX domain containing serine/threonine kinase like	92	gga-let-7f-3p	428414-WAC	WW domain containing adaptor with coiled-coil	95
	gga-let-7g-5p	415419-MAPK6	mitogen-activated protein kinase 6	94	gga-let-7f-3p	416593-UNKL	unkempt family like zinc finger	89		gga-miR-106-5p	424815-PXYLP1	2-phosphoxylose phosphatase 1	90	gga-let-7f-3p	428432-OSBPL3	oxysterol binding protein like 3	81
	gga-let-7g-5p	421056-METTL4	methyltransferase like 4	80	gga-let-7f-3p	428078-USP12	ubiquitin specific peptidase 12	90		gga-miR-106-5p	421994-RAB10	RAB10, member RAS oncogene family	89	gga-let-7f-3p	428566-SYT14	synaptotagmin 14	96
	gga-let-7g-5p	418692-MGAT4A	mannosyl (alpha-1,3-)-glycoprotein beta-1,4-N-acetylglucosaminyltransferase, isozyme A	85	gga-let-7f-3p	417646-USP32	ubiquitin specific peptidase 32	95		gga-miR-106-5p	427808-RAB11FIP4	RAB11 family interacting protein 4 (class II)	99	gga-let-7f-3p	428577-CDC42EP3	CDC42 effector protein 3	81
	gga-let-7g-5p	419778-MPZL3	myelin protein zero like 3	84	gga-let-7f-3p	421193-USP34	ubiquitin specific peptidase 34	82		gga-miR-106-5p	422952-RAB11FIP5	RAB11 family interacting protein 5	91	gga-let-7f-3p	428580-ZBTB18	zinc finger and BTB domain containing 18	80
	gga-let-7g-5p	421948-MYCN	MYCN proto-oncogene, bHLH transcription factor	89	gga-let-7f-3p	395126-USP7	ubiquitin specific peptidase 7	97		gga-miR-106-5p	421048-RAB12	RAB12, member RAS oncogene family	83	gga-let-7f-3p	428605-LGR4	leucine rich repeat containing G protein-coupled receptor 4	86
	gga-let-7g-5p	418415-NECTIN3	nectin cell adhesion molecule 3	85	gga-let-7f-3p	421610-UTRN	utrophin	90		gga-miR-106-5p	419318-RAB22A	RAB22A, member RAS oncogene family	100	gga-let-7f-3p	428622-REV3L	REV3 like, DNA directed polymerase zeta catalytic subunit	98
	gga-let-7g-5p	422325-NEXMIF	neurite extension and migration factor	86	gga-let-7f-3p	420009-VAT1	vesicle amine transport 1	81		gga-miR-106-5p	422441-RAB33B	RAB33B, member RAS oncogene family	86	gga-let-7f-3p	428633-CNR1	cannabinoid receptor 1	97
	gga-let-7g-5p	396466-NGF	nerve growth factor	87	gga-let-7f-3p	424467-VCAM1	vascular cell adhesion molecule 1	84		gga-miR-106-5p	100529061-RAB5B	RAB5B, member RAS oncogene family	92	gga-let-7f-3p	428701-NONO	non-POU domain containing octamer binding	86
	gga-let-7g-5p	415729-NKD1	naked cuticle homolog 1	82	gga-let-7f-3p	396422-VCL	vinculin	89		gga-miR-106-5p	427327-RASA1	RAS p21 protein activator 1	87	gga-let-7f-3p	428731-SLC7A11	solute carrier family 7 member 11	82
	gga-let-7g-5p	772325-NR6A1	nuclear receptor subfamily 6 group A member 1	98	gga-let-7f-3p	417664-VEZF1	vascular endothelial zinc finger 1	90		gga-miR-106-5p	424782-RASA2	RAS p21 protein activator 2	99	gga-let-7f-3p	428783-NIPAL1	NIPA like domain containing 1	92
	gga-let-7g-5p	419885-NRAS	neuroblastoma RAS viral oncogene homolog	86	gga-let-7f-3p	420951-VSTM2A	V-set and transmembrane domain containing 2A	95		gga-miR-106-5p	418736-RASA3	RAS p21 protein activator 3	88	gga-let-7f-3p	428899-CEP128	centrosomal protein 128	91
	gga-let-7g-5p	100857974-ONECUT2	one cut homeobox 2	93	gga-let-7f-3p	428414-WAC	WW domain containing adaptor with coiled-coil	95		gga-miR-106-5p	416507-RASD1	ras related dexamethasone induced 1	86	gga-let-7f-3p	428934-GRID1	glutamate ionotropic receptor delta type subunit 1	80
	gga-let-7g-5p	100857312-ONECUT3	one cut homeobox 3	83	gga-let-7f-3p	420452-WDR60	WD repeat domain 60	94		gga-miR-106-5p	100859132-RASGRF2	Ras protein specific guanine nucleotide releasing factor 2	98	gga-let-7f-3p	428942-MCU	mitochondrial calcium uniporter	92
	gga-let-7g-5p	428432-OSBPL3	oxysterol binding protein like 3	88	gga-let-7f-3p	423045-WEE1	WEE1 G2 checkpoint kinase	93		gga-miR-106-5p	422756-RASL11B	RAS like family 11 member B	96	gga-let-7f-3p	428956-ZNF488	zinc finger protein 488	87
	gga-let-7g-5p	417245-PAPPA	pappalysin 1	89	gga-let-7f-3p	418154-WNT5B	Wnt family member 5B	98		gga-miR-106-5p	421116-RB1CC1	RB1 inducible coiled-coil 1	90	gga-let-7f-3p	429081-MFSD14B	major facilitator superfamily domain containing 14B	88
	gga-let-7g-5p	417093-PBX3	PBX homeobox 3	91	gga-let-7f-3p	769595-WTIP	Wilms tumor 1 interacting protein	95		gga-miR-106-5p	419698-RCAN3	RCAN family member 3	96	gga-let-7f-3p	431583-ERBIN	erbb2 interacting protein	97
	gga-let-7g-5p	426087-PBX4	PBX homeobox 4	94	gga-let-7f-3p	416167-WWC1	WW and C2 domain containing 1	83		gga-miR-106-5p	422623-REST	RE1 silencing transcription factor	88	gga-let-7f-3p	431605-PSIP1	PC4 and SFRS1 interacting protein 1	87
	gga-let-7g-5p	422263-PCDH19	protocadherin 19	95	gga-let-7f-3p	422555-WWC2	WW and C2 domain containing 2	81		gga-miR-106-5p	428622-REV3L	REV3 like, DNA directed polymerase zeta catalytic subunit	84	gga-let-7f-3p	431669-RMI1	RecQ mediated genome instability 1	84
	gga-let-7g-5p	427287-PCGF3	polycomb group ring finger 3	85	gga-let-7f-3p	771861-XKR7	XK related 7	81		gga-miR-106-5p	427277-RGMB	repulsive guidance molecule family member b	87	gga-let-7f-3p	768701-KIAA1671	KIAA1671	80
	gga-let-7g-5p	417399-PCTP	phosphatidylcholine transfer protein	84	gga-let-7f-3p	421192-XPO1	exportin 1	88		gga-miR-106-5p	395630-RLIM	ring finger protein, LIM domain interacting	83	gga-let-7f-3p	768763-MSANTD2	Myb/SANT DNA binding domain containing 2	81
	gga-let-7g-5p	415683-PDPR	pyruvate dehydrogenase phosphatase regulatory subunit	81	gga-let-7f-3p	423455-YY1	YY1 transcription factor	99		gga-miR-106-5p	422382-RNF128	ring finger protein 128, E3 ubiquitin protein ligase	96	gga-let-7f-3p	769595-WTIP	Wilms tumor 1 interacting protein	95
	gga-let-7g-5p	422153-PDZD11	PDZ domain containing 11	81	gga-let-7f-3p	428580-ZBTB18	zinc finger and BTB domain containing 18	80		gga-miR-106-5p	100858072-RNF150	ring finger protein 150	94	gga-let-7f-3p	770158-ELAVL2	ELAV like RNA binding protein 2	100
	gga-let-7g-5p	418624-PIGA	phosphatidylinositol glycan anchor biosynthesis class A	87	gga-let-7f-3p	417091-ZBTB43	zinc finger and BTB domain containing 43	90		gga-miR-106-5p	415377-RORA	RAR related orphan receptor A	96	gga-let-7f-3p	770254-KLF4	Kruppel like factor 4	97
	gga-let-7g-5p	100859766-PLAGL2	PLAG1 like zinc finger 2	98	gga-let-7f-3p	422175-ZC3H12B	zinc finger CCCH-type containing 12B	100		gga-miR-106-5p	396192-ROS1	ROS proto-oncogene 1, receptor tyrosine kinase	90	gga-let-7f-3p	770334-PSD3	pleckstrin and Sec7 domain containing 3	93
	gga-let-7g-5p	418673-PLCXD1	phosphatidylinositol specific phospholipase C X domain containing 1	86	gga-let-7f-3p	395731-ZCCHC13	zinc finger CCHC-type containing 13	85		gga-miR-106-5p	417500-RPAIN	RPA interacting protein	87	gga-let-7f-3p	770453-SRD5A1	steroid-5-alpha-reductase, alpha polypeptide 1 (3-oxo-5 alpha-steroid delta 4-dehydrogenase alpha 1)	85
	gga-let-7g-5p	418417-PLCXD2	phosphatidylinositol specific phospholipase C X domain containing 2	95	gga-let-7f-3p	423722-ZCCHC24	zinc finger CCHC-type containing 24	94		gga-miR-106-5p	423408-RPS6KA5	ribosomal protein S6 kinase A5	96	gga-let-7f-3p	770845-NELL1	neural EGFL like 1	86
	gga-let-7g-5p	418455-POGLUT1	protein O-glucosyltransferase 1	86	gga-let-7f-3p	425104-ZFAND2A	zinc finger AN1-type containing 2A	90		gga-miR-106-5p	421936-RRM2	ribonucleotide reductase regulatory subunit M2	94	gga-let-7f-3p	771014-GNG13	G protein subunit gamma 13	92
	gga-let-7g-5p	100858827-PRKAR2A	protein kinase cAMP-dependent type II regulatory subunit alpha	88	gga-let-7f-3p	420269-ZFPM2	zinc finger protein, FOG family member 2	86		gga-miR-106-5p	424920-RUBCN	RUN and cysteine rich domain containing beclin 1 interacting protein	84	gga-let-7f-3p	771133-FUT9	fucosyltransferase 9	85
	gga-let-7g-5p	768611-PRPF38B	pre-mRNA processing factor 38B	83	gga-let-7f-3p	418596-ZFX	zinc finger protein X-linked	91		gga-miR-106-5p	418944-SACS	sacsin molecular chaperone	81	gga-let-7f-3p	771186-TEX12	testis expressed 12	83
	gga-let-7g-5p	415407-PRTG	protogenin	99	gga-let-7f-3p	423486-ZFYVE21	zinc finger FYVE-type containing 21	92		gga-miR-106-5p	395446-SALL1	spalt like transcription factor 1	87	gga-let-7f-3p	771259-LHX5	LIM homeobox 5	88
	gga-let-7g-5p	421914-PXDN	peroxidasin	95	gga-let-7f-3p	419207-ZMYND8	zinc finger MYND-type containing 8	98		gga-miR-106-5p	395359-SALL3	spalt like transcription factor 3	89	gga-let-7f-3p	771269-HHAT	hedgehog acyltransferase	89
	gga-let-7g-5p	428095-RAB38	RAB38, member RAS oncogene family	87	gga-let-7f-3p	421828-ZNF292	zinc finger protein 292	89		gga-miR-106-5p	771333-SAMD7	sterile alpha motif domain containing 7	80	gga-let-7f-3p	771550-EPHA2	EPH receptor A2	80
	gga-let-7g-5p	395880-RBMS1	RNA binding motif single stranded interacting protein 1	84	gga-let-7f-3p	424512-ZNF326	zinc finger protein 326	83		gga-miR-106-5p	416314-SAR1B	secretion associated Ras related GTPase 1B	89	gga-let-7f-3p	771678-GUCY1A2	guanylate cyclase 1 soluble subunit alpha 2	87
	gga-let-7g-5p	428602-RCN1	reticulocalbin 1	80	gga-let-7f-3p	428956-ZNF488	zinc finger protein 488	87		gga-miR-106-5p	769853-SCAMP2	secretory carrier membrane protein 2	90	gga-let-7f-3p	771797-RFLNA	refilin A	82
	gga-let-7g-5p	395618-RGS6	regulator of G-protein signaling 6	83	gga-let-7f-3p	424510-ZNF644	zinc finger protein 644	80		gga-miR-106-5p	395945-SCN2A	sodium voltage-gated channel alpha subunit 2	93	gga-let-7f-3p	771861-XKR7	XK related 7	81
	gga-let-7g-5p	421046-RNMT	RNA guanine-7 methyltransferase	80	gga-let-7f-3p	417747-ZNF800	zinc finger protein 800	96		gga-miR-106-5p	422683-SEC24D	SEC24 homolog D, COPII coat complex component	88	gga-let-7f-3p	772036-ANGPTL5	angiopoietin like 5	84
	gga-let-7g-5p	395359-SALL3	spalt like transcription factor 3	95	gga-let-7f-3p	422465-ZNF827	zinc finger protein 827	94		gga-miR-106-5p	415298-SEMA7A	semaphorin 7A (John Milton Hagen blood group)	91	gga-let-7f-3p	772210-KCNK13	potassium two pore domain channel subfamily K member 13	82
	gga-let-7g-5p	769286-SALL4	spalt like transcription factor 4	93	gga-let-7f-3p	416919-ZNRF3	zinc and ring finger 3	81		gga-miR-106-5p	420896-SERPINB2	serpin family B member 2	84	gga-let-7f-3p	772367-DGKB	diacylglycerol kinase beta	95
	gga-let-7g-5p	417350-SEC14L1	SEC14 like lipid binding 1	90	gga-let-7j-3p	417347-SEPT9	septin 9	91		gga-miR-106-5p	421276-SERTAD2	SERTA domain containing 2	99	gga-let-7l-5p	100857312-ONECUT3	one cut homeobox 3	83
	gga-let-7g-5p	424377-SEC22B	SEC22 homolog B, vesicle trafficking protein	80	gga-let-7j-3p	426781-ADAM9	ADAM metallopeptidase domain 9	87		gga-miR-106-5p	415902-SFMBT1	Scm-like with four mbt domains 1	93	gga-let-7l-5p	100857935-ARL5A	ADP ribosylation factor like GTPase 5A	93
	gga-let-7g-5p	423742-SEC24C	SEC24 homolog C, COPII coat complex component	84	gga-let-7j-3p	427971-ADAMTS5	ADAM metallopeptidase with thrombospondin type 1 motif 5	96		gga-miR-106-5p	417197-SH3GLB2	SH3 domain containing GRB2 like endophilin B2	87	gga-let-7l-5p	100857974-ONECUT2	one cut homeobox 2	94
	gga-let-7g-5p	423857-SEMA4G	semaphorin 4G	85	gga-let-7j-3p	420461-ADARB2	adenosine deaminase, RNA specific B2 (inactive)	92		gga-miR-106-5p	423876-SH3PXD2A	SH3 and PX domains 2A	85	gga-let-7l-5p	100858101-TMEM74	transmembrane protein 74	90
	gga-let-7g-5p	415902-SFMBT1	Scm-like with four mbt domains 1	93	gga-let-7j-3p	421277-AFTPH	aftiphilin	87		gga-miR-106-5p	426482-SHC4	SHC adaptor protein 4	80	gga-let-7l-5p	100858113-ZNF710	zinc finger protein 710	87
	gga-let-7g-5p	415948-SHISA5	shisa family member 5	90	gga-let-7j-3p	423314-AKAP6	A-kinase anchoring protein 6	99		gga-miR-106-5p	421613-SHPRH	SNF2 histone linker PHD RING helicase	91	gga-let-7l-5p	100858693-ARID3C	AT-rich interaction domain 3C	92
	gga-let-7g-5p	422467-SLC10A7	solute carrier family 10 member 7	88	gga-let-7j-3p	396309-ANK3	ankyrin 3	84		gga-miR-106-5p	424258-SLC12A8	solute carrier family 12 member 8	81	gga-let-7l-5p	100858827-PRKAR2A	protein kinase cAMP-dependent type II regulatory subunit alpha	88
	gga-let-7g-5p	428262-SLC26A9	solute carrier family 26 member 9	97	gga-let-7j-3p	428199-ANTXR1	anthrax toxin receptor 1	84		gga-miR-106-5p	770198-SLC13A1	solute carrier family 13 member 1	91	gga-let-7l-5p	100859297-ARID3B	AT-rich interaction domain 3B	100
	gga-let-7g-5p	428614-SLC35D3	solute carrier family 35 member D3	82	gga-let-7j-3p	428883-ARHGAP5	Rho GTPase activating protein 5	96		gga-miR-106-5p	417435-SLC16A6	solute carrier family 16 member 6	86	gga-let-7l-5p	100859633-DISC1	disrupted in schizophrenia 1	88
	gga-let-7g-5p	415960-SLC6A1	solute carrier family 6 member 1	86	gga-let-7j-3p	421650-ARID1B	AT-rich interaction domain 1B	82		gga-miR-106-5p	423667-SLC16A9	solute carrier family 16 member 9	92	gga-let-7l-5p	100859766-PLAGL2	PLAG1 like zinc finger 2	98
	gga-let-7g-5p	423858-SLF2	SMC5-SMC6 complex localization factor 2	82	gga-let-7j-3p	423541-ARID4A	AT-rich interaction domain 4A	80		gga-miR-106-5p	423156-SLC1A2	solute carrier family 1 member 2	93	gga-let-7l-5p	100859821-VSTM5	V-set and transmembrane domain containing 5	94
	gga-let-7g-5p	422522-SMARCAD1	SWI/SNF-related, matrix-associated actin-dependent regulator of chromatin, subfamily a, containing DEAD/H box 1	83	gga-let-7j-3p	100857935-ARL5A	ADP ribosylation factor like GTPase 5A	89		gga-miR-106-5p	420881-SLC22A23	solute carrier family 22 member 23	94	gga-let-7l-5p	100859827-TSC22D2	TSC22 domain family member 2	82
	gga-let-7g-5p	416334-SOWAHA	sosondowah ankyrin repeat domain family member A	89	gga-let-7j-3p	424898-ATP13A3	ATPase 13A3	95		gga-miR-106-5p	414891-SLC24A2	solute carrier family 24 member 2	96	gga-let-7l-5p	374047-CCND2	cyclin D2	80
	gga-let-7g-5p	420056-SPPL2B	signal peptide peptidase like 2B	83	gga-let-7j-3p	421809-BACH2	BTB domain and CNC homolog 2	98		gga-miR-106-5p	772279-SLC24A4	solute carrier family 24 member 4	85	gga-let-7l-5p	374094-TGFBR1	transforming growth factor beta receptor 1	93
	gga-let-7g-5p	418908-STARD13	StAR related lipid transfer domain containing 13	97	gga-let-7j-3p	418407-BBX	BBX, HMG-box containing	88		gga-miR-106-5p	428427-SLC25A13	solute carrier family 25 member 13	82	gga-let-7l-5p	395120-STK40	serine/threonine kinase 40	93
	gga-let-7g-5p	395120-STK40	serine/threonine kinase 40	93	gga-let-7j-3p	424912-BCL6	B-cell CLL/lymphoma 6	82		gga-miR-106-5p	424337-SLC25A24	solute carrier family 25 member 24	92	gga-let-7l-5p	395359-SALL3	spalt like transcription factor 3	95
	gga-let-7g-5p	417105-STRBP	spermatid perinuclear RNA binding protein	83	gga-let-7j-3p	374147-BMPR2	bone morphogenetic protein receptor type 2	94		gga-miR-106-5p	424817-SLC25A36	solute carrier family 25 member 36	86	gga-let-7l-5p	395504-GATM	glycine amidinotransferase	86
	gga-let-7g-5p	430679-TBKBP1	TBK1 binding protein 1	86	gga-let-7j-3p	415379-BNIP2	BCL2 interacting protein 2	87		gga-miR-106-5p	416308-SLC25A48	solute carrier family 25 member 48	81	gga-let-7l-5p	395530-COL4A1	collagen type IV alpha 1 chain	97
	gga-let-7g-5p	422540-TET2	tet methylcytosine dioxygenase 2	92	gga-let-7j-3p	418172-BPGM	bisphosphoglycerate mutase	85		gga-miR-106-5p	769652-SLC2A13	solute carrier family 2 member 13	92	gga-let-7l-5p	395559-EPHA4	EPH receptor A4	87
	gga-let-7g-5p	418793-TGDS	TDP-glucose 4,6-dehydratase	89	gga-let-7j-3p	373983-BRCA1	BRCA1, DNA repair associated	86		gga-miR-106-5p	420863-SLC35B3	solute carrier family 35 member B3	82	gga-let-7l-5p	395594-HAS2	hyaluronan synthase 2	93
	gga-let-7g-5p	374094-TGFBR1	transforming growth factor beta receptor 1	93	gga-let-7j-3p	422828-BST1	bone marrow stromal cell antigen 1	84		gga-miR-106-5p	770250-SLC36A1	solute carrier family 36 member 1	85	gga-let-7l-5p	395618-RGS6	regulator of G-protein signaling 6	83
	gga-let-7g-5p	422361-THOC2	THO complex 2	93	gga-let-7j-3p	416615-C14H16ORF52	chromosome 14 open reading frame, human C16orf52	96		gga-miR-106-5p	423261-SLC39A9	solute carrier family 39 member 9	85	gga-let-7l-5p	395880-RBMS1	RNA binding motif single stranded interacting protein 1	84
	gga-let-7g-5p	396285-TM7SF2	transmembrane 7 superfamily member 2	86	gga-let-7j-3p	424650-C8H1orf123	chromosome 8 C1orf123 homolog	87		gga-miR-106-5p	420308-SLC45A4	solute carrier family 45 member 4	92	gga-let-7l-5p	395900-HOXB1	homeobox B1	85
	gga-let-7g-5p	424499-TMED1	transmembrane p24 trafficking protein 1	87	gga-let-7j-3p	422341-CAPN6	calpain 6	86		gga-miR-106-5p	418924-SLC46A3	solute carrier family 46 member 3	92	gga-let-7l-5p	395984-HDLBP	high density lipoprotein binding protein	89
	gga-let-7g-5p	419753-TMEM136-1	transmembrane protein 136 family member 1	83	gga-let-7j-3p	420565-CASD1	CAS1 domain containing 1	94		gga-miR-106-5p	417617-SLC47A1	solute carrier family 47 member 1	94	gga-let-7l-5p	396236-DMD	dystrophin	89
	gga-let-7g-5p	427250-TMEM2	transmembrane protein 2	89	gga-let-7j-3p	417772-CAV2	caveolin 2	98		gga-miR-106-5p	422649-SLC4A4	solute carrier family 4 member 4	90	gga-let-7l-5p	396243-COL1A2	collagen type I alpha 2 chain	94
	gga-let-7g-5p	428387-TMEM65	transmembrane protein 65	94	gga-let-7j-3p	769254-CBLN4	cerebellin 4 precursor	82		gga-miR-106-5p	420658-SLC4A7	solute carrier family 4 member 7	87	gga-let-7l-5p	396285-TM7SF2	transmembrane 7 superfamily member 2	86
	gga-let-7g-5p	100858101-TMEM74	transmembrane protein 74	90	gga-let-7j-3p	395355-CBX3	chromobox 3	84		gga-miR-106-5p	100857927-SLITRK2	SLIT and NTRK like family member 2	80	gga-let-7l-5p	396340-COL3A1	collagen type III alpha 1 chain	92
	gga-let-7g-5p	418528-TMPRSS2	transmembrane serine protease 2	94	gga-let-7j-3p	422830-CC2D2A	coiled-coil and C2 domain containing 2A	89		gga-miR-106-5p	374096-SMAD6	SMAD family member 6	88	gga-let-7l-5p	396466-NGF	nerve growth factor	87
	gga-let-7g-5p	423477-TNFAIP2	TNF alpha induced protein 2	91	gga-let-7j-3p	770766-CCDC141	coiled-coil domain containing 141	80		gga-miR-106-5p	416519-SMCR8	Smith-Magenis syndrome chromosome region, candidate 8	86	gga-let-7l-5p	415326-CPEB1	cytoplasmic polyadenylation element binding protein 1	92
	gga-let-7g-5p	426891-TPGS2	tubulin polyglutamylase complex subunit 2	80	gga-let-7j-3p	423905-CCDC186	coiled-coil domain containing 186	100		gga-miR-106-5p	768688-SMOC1	SPARC related modular calcium binding 1	80	gga-let-7l-5p	415387-FAM189A1	family with sequence similarity 189 member A1	92
	gga-let-7g-5p	422040-TRAM2	translocation associated membrane protein 2	87	gga-let-7j-3p	101750427-CCDC71L	coiled-coil domain containing 71-like	84		gga-miR-106-5p	421559-SMOC2	SPARC related modular calcium binding 2	90	gga-let-7l-5p	415407-PRTG	protogenin	99
	gga-let-7g-5p	100859827-TSC22D2	TSC22 domain family member 2	82	gga-let-7j-3p	423447-CCDC85C	coiled-coil domain containing 85C	83		gga-miR-106-5p	421113-SNTG1	syntrophin gamma 1	91	gga-let-7l-5p	415419-MAPK6	mitogen-activated protein kinase 6	94
	gga-let-7g-5p	427354-TTC39B	tetratricopeptide repeat domain 39B	84	gga-let-7j-3p	422518-CCSER1	coiled-coil serine rich protein 1	95		gga-miR-106-5p	420202-SNX16	sorting nexin 16	85	gga-let-7l-5p	415479-ABHD17C	abhydrolase domain containing 17C	83
	gga-let-7g-5p	424209-TTLL4	tubulin tyrosine ligase like 4	81	gga-let-7j-3p	423105-CD151	CD151 molecule (Raph blood group)	80		gga-miR-106-5p	416468-SNX8	sorting nexin 8	95	gga-let-7l-5p	415481-ARNT2	aryl hydrocarbon receptor nuclear translocator 2	80
	gga-let-7g-5p	420154-UHRF1	ubiquitin like with PHD and ring finger domains 1	86	gga-let-7j-3p	418425-CD200	CD200 molecule	89		gga-miR-106-5p	421775-SOBP	sine oculis binding protein homolog	89	gga-let-7l-5p	415535-IGDCC3	immunoglobulin superfamily DCC subclass member 3	100
	gga-let-7g-5p	431601-UHRF2	ubiquitin like with PHD and ring finger domains 2	88	gga-let-7j-3p	768673-CD200R1	CD200 receptor 1	80		gga-miR-106-5p	421020-SOCS6	suppressor of cytokine signaling 6	84	gga-let-7l-5p	415537-IGDCC4	immunoglobulin superfamily DCC subclass member 4	93
	gga-let-7g-5p	422455-USP38	ubiquitin specific peptidase 38	85	gga-let-7j-3p	771715-CD2AP	CD2 associated protein	92		gga-miR-106-5p	395998-SORL1	sortilin related receptor 1	93	gga-let-7l-5p	415683-PDPR	pyruvate dehydrogenase phosphatase regulatory subunit	81
	gga-let-7g-5p	421610-UTRN	utrophin	96	gga-let-7j-3p	396360-CEP170P1	centrosomal protein 170 pseudogene 1	84		gga-miR-106-5p	431192-SOS1	SOS Ras/Rac guanine nucleotide exchange factor 1	95	gga-let-7l-5p	415791-CA7	carbonic anhydrase 7	100
	gga-let-7g-5p	418462-VGLL3	vestigial like family member 3	85	gga-let-7j-3p	422566-CEP44	centrosomal protein 44	80		gga-miR-106-5p	418362-SPIRE1L	spire-type actin nucleation factor 1-like	82	gga-let-7l-5p	415833-CA5B	carbonic anhydrase 5B	89
	gga-let-7g-5p	100859821-VSTM5	V-set and transmembrane domain containing 5	94	gga-let-7j-3p	769665-CHAD	chondroadherin	88		gga-miR-106-5p	424299-SPOPL	speckle type BTB/POZ protein like	95	gga-let-7l-5p	415902-SFMBT1	Scm-like with four mbt domains 1	93
	gga-let-7g-5p	770107-WDFY2	WD repeat and FYVE domain containing 2	89	gga-let-7j-3p	416102-CHL1	cell adhesion molecule L1 like	93		gga-miR-106-5p	417711-SRPK2	SRSF protein kinase 2	91	gga-let-7l-5p	415948-SHISA5	shisa family member 5	90
	gga-let-7g-5p	777580-WNK4	WNK lysine deficient protein kinase 4	84	gga-let-7j-3p	426529-CIR1	corepressor interacting with RBPJ, 1	87		gga-miR-106-5p	101750781-SSH1	slingshot homolog 1 (Drosophila)	98	gga-let-7l-5p	415960-SLC6A1	solute carrier family 6 member 1	86
	gga-let-7g-5p	771092-WNT9B	Wnt family member 9B	91	gga-let-7j-3p	428633-CNR1	cannabinoid receptor 1	86		gga-miR-106-5p	417586-SSH2	slingshot protein phosphatase 2	91	gga-let-7l-5p	415999-FAM208A	family with sequence similarity 208 member A	86
	gga-let-7g-5p	422029-XKR6	XK related 6	97	gga-let-7j-3p	417786-CNTN1	contactin 1	89		gga-miR-106-5p	770108-STARD5	StAR related lipid transfer domain containing 5	81	gga-let-7l-5p	416241-LSM11	LSM11, U7 small nuclear RNA associated	98
	gga-let-7g-5p	428266-YOD1	YOD1 deubiquitinase	99	gga-let-7j-3p	395317-CNTN5	contactin 5	95		gga-miR-106-5p	428201-STC1	stanniocalcin 1	85	gga-let-7l-5p	416324-ACSL6	acyl-CoA synthetase long-chain family member 6	81
	gga-let-7g-5p	430349-ZC3H3	zinc finger CCCH-type containing 3	83	gga-let-7j-3p	374046-COL11A1	collagen type XI alpha 1 chain	95		gga-miR-106-5p	424621-STIL	SCL/TAL1 interrupting locus	99	gga-let-7l-5p	416334-SOWAHA	sosondowah ankyrin repeat domain family member A	89
	gga-let-7g-5p	423276-ZFYVE26	zinc finger FYVE-type containing 26	85	gga-let-7j-3p	771873-COL9A1	collagen type IX alpha 1 chain	89		gga-miR-106-5p	424049-STK17B	serine/threonine kinase 17b	100	gga-let-7l-5p	416807-GLT1D1	glycosyltransferase 1 domain containing 1	93
	gga-let-7g-5p	424512-ZNF326	zinc finger protein 326	90	gga-let-7j-3p	417590-CPD	carboxypeptidase D	87		gga-miR-106-5p	421620-STXBP5	syntaxin binding protein 5	86	gga-let-7l-5p	416834-ABCB9	ATP binding cassette subfamily B member 9	91
	gga-let-7g-5p	100858113-ZNF710	zinc finger protein 710	87	gga-let-7j-3p	422832-CPEB2	cytoplasmic polyadenylation element binding protein 2	83		gga-miR-106-5p	423587-STYX	serine/threonine/tyrosine interacting protein	91	gga-let-7l-5p	416900-KCTD10	potassium channel tetramerization domain containing 10	80
	gga-let-7g-5p	421739-ZUFSP	zinc finger with UFM1 specific peptidase domain	84	gga-let-7j-3p	395369-CRISPLD1	cysteine rich secretory protein LCCL domain containing 1	90		gga-miR-106-5p	424385-SUCO	SUN domain containing ossification factor	87	gga-let-7l-5p	417093-PBX3	PBX homeobox 3	91
	gga-let-7j-5p	416834-ABCB9	ATP binding cassette subfamily B member 9	91	gga-let-7j-3p	422410-CTSO	cathepsin O	80		gga-miR-106-5p	421640-SYNE1	spectrin repeat containing, nuclear envelope 1	93	gga-let-7l-5p	417105-STRBP	spermatid perinuclear RNA binding protein	83
	gga-let-7j-5p	424947-ABCC5	ATP binding cassette subfamily C member 5	82	gga-let-7j-3p	419870-CTTNBP2NL	CTTNBP2 N-terminal like	91		gga-miR-106-5p	768541-TBC1D12	TBC1 domain family member 12	82	gga-let-7l-5p	417121-CNTRL	centriolin	88
	gga-let-7j-5p	415479-ABHD17C	abhydrolase domain containing 17C	83	gga-let-7j-3p	415850-CTU2	cytosolic thiouridylase subunit 2	89		gga-miR-106-5p	771781-TBC1D20	TBC1 domain family member 20	94	gga-let-7l-5p	417231-COL27A1	collagen type XXVII alpha 1 chain	82
	gga-let-7j-5p	427235-ACER2	alkaline ceramidase 2	89	gga-let-7j-3p	424804-CUL3	cullin 3	97		gga-miR-106-5p	415364-TBC1D2B	TBC1 domain family member 2B	82	gga-let-7l-5p	417245-PAPPA	pappalysin 1	89
	gga-let-7j-5p	419087-ACER3	alkaline ceramidase 3	92	gga-let-7j-3p	395451-CXCL14	C-X-C motif chemokine ligand 14	89		gga-miR-106-5p	420646-TBC1D5	TBC1 domain family member 5	82	gga-let-7l-5p	417305-GAS7	growth arrest specific 7	86
	gga-let-7j-5p	416324-ACSL6	acyl-CoA synthetase long-chain family member 6	81	gga-let-7j-3p	771554-DCAF7	DDB1 and CUL4 associated factor 7	83		gga-miR-106-5p	422452-TBC1D9	TBC1 domain family member 9	97	gga-let-7l-5p	417350-SEC14L1	SEC14 like lipid binding 1	90
	gga-let-7j-5p	424325-ACVR1C	activin A receptor type 1C	94	gga-let-7j-3p	422762-DCUN1D4	defective in cullin neddylation 1 domain containing 4	83		gga-miR-106-5p	395332-TES	testin LIM domain protein	84	gga-let-7l-5p	417399-PCTP	phosphatidylcholine transfer protein	84
	gga-let-7j-5p	420537-ADAM22	ADAM metallopeptidase domain 22	89	gga-let-7j-3p	373969-DLX5	distal-less homeobox 5	85		gga-miR-106-5p	428608-TFB1M	transcription factor B1, mitochondrial	85	gga-let-7l-5p	417681-KIAA0753	KIAA0753	92
	gga-let-7j-5p	422948-ADAM33	ADAM metallopeptidase domain 33	86	gga-let-7j-3p	772070-DLX6	distal-less homeobox 6	90		gga-miR-106-5p	396399-TGFBR2	transforming growth factor beta receptor 2	95	gga-let-7l-5p	417813-LRIG3	leucine rich repeats and immunoglobulin like domains 3	95
	gga-let-7j-5p	427160-ADAMTS6	ADAM metallopeptidase with thrombospondin type 1 motif 6	90	gga-let-7j-3p	417217-DNM1	dynamin 1	82		gga-miR-106-5p	418724-TGFBRAP1	transforming growth factor beta receptor associated protein 1	88	gga-let-7l-5p	417908-FGD6	FYVE, RhoGEF and PH domain containing 6	98
	gga-let-7j-5p	427623-ADRB2	adrenoceptor beta 2	84	gga-let-7j-3p	395175-EBF3	early B cell factor 3	85		gga-miR-106-5p	414837-THBS2	thrombospondin 2	84	gga-let-7l-5p	418078-ALDH1L2	aldehyde dehydrogenase 1 family member L2	80
	gga-let-7j-5p	422394-AFF2	AF4/FMR2 family member 2	89	gga-let-7j-3p	417896-EEA1	early endosome antigen 1	100		gga-miR-106-5p	418491-TIAM1	T cell lymphoma invasion and metastasis 1	96	gga-let-7l-5p	418096-GNPTAB	N-acetylglucosamine-1-phosphate transferase subunits alpha and beta	91
	gga-let-7j-5p	424024-AGAP1	ArfGAP with GTPase domain, ankyrin repeat and PH domain 1	87	gga-let-7j-3p	770158-ELAVL2	ELAV like RNA binding protein 2	87		gga-miR-106-5p	374080-TLE4Z1	transducin like enhancer of split 4-Z 1	82	gga-let-7l-5p	418193-BCAT1	branched chain amino acid transaminase 1	92
	gga-let-7j-5p	419629-AGO4	argonaute 4, RISC catalytic component	95	gga-let-7j-3p	423288-EMC7	ER membrane protein complex subunit 7	90		gga-miR-106-5p	418215-TM7SF3	transmembrane 7 superfamily member 3	81	gga-let-7l-5p	418415-NECTIN3	nectin cell adhesion molecule 3	85
	gga-let-7j-5p	423314-AKAP6	A-kinase anchoring protein 6	91	gga-let-7j-3p	107053246-EXOC1L	exocyst complex component 1 like	82		gga-miR-106-5p	424499-TMED1	transmembrane p24 trafficking protein 1	86	gga-let-7l-5p	418417-PLCXD2	phosphatidylinositol specific phospholipase C X domain containing 2	95
	gga-let-7j-5p	418078-ALDH1L2	aldehyde dehydrogenase 1 family member L2	80	gga-let-7j-3p	395716-EYA4	EYA transcriptional coactivator and phosphatase 4	84		gga-miR-106-5p	100857207-TMEM127	transmembrane protein 127	84	gga-let-7l-5p	418455-POGLUT1	protein O-glucosyltransferase 1	84
	gga-let-7j-5p	100859297-ARID3B	AT-rich interaction domain 3B	100	gga-let-7j-3p	427273-FAM174A	family with sequence similarity 174 member A	84		gga-miR-106-5p	420857-TMEM170B	transmembrane protein 170B	93	gga-let-7l-5p	418462-VGLL3	vestigial like family member 3	85
	gga-let-7j-5p	100858693-ARID3C	AT-rich interaction domain 3C	92	gga-let-7j-3p	423413-FBLN5	fibulin 5	81		gga-miR-106-5p	421054-TMEM200C	transmembrane protein 200C	90	gga-let-7l-5p	418463-CADM2	cell adhesion molecule 2	83
	gga-let-7j-5p	100857935-ARL5A	ADP ribosylation factor like GTPase 5A	93	gga-let-7j-3p	415615-FBXL17	F-box and leucine rich repeat protein 17	86		gga-miR-106-5p	423634-TMEM254	transmembrane protein 254	89	gga-let-7l-5p	418488-BACH1	BTB domain and CNC homolog 1	97
	gga-let-7j-5p	415481-ARNT2	aryl hydrocarbon receptor nuclear translocator 2	80	gga-let-7j-3p	428048-FBXL3	F-box and leucine rich repeat protein 3	92		gga-miR-106-5p	770964-TMEM64	transmembrane protein 64	90	gga-let-7l-5p	418528-TMPRSS2	transmembrane serine protease 2	94
	gga-let-7j-5p	424930-B3GNT7	UDP-GlcNAc:betaGal beta-1,3-N-acetylglucosaminyltransferase 7	90	gga-let-7j-3p	421328-FBXO28	F-box protein 28	93		gga-miR-106-5p	428847-TMEM86A	transmembrane protein 86A	81	gga-let-7l-5p	418624-PIGA	phosphatidylinositol glycan anchor biosynthesis class A	87
	gga-let-7j-5p	418488-BACH1	BTB domain and CNC homolog 1	97	gga-let-7j-3p	423554-FBXO34	F-box protein 34	98		gga-miR-106-5p	101748816-TMPRSS11D	transmembrane protease, serine 11D	94	gga-let-7l-5p	418673-PLCXD1	phosphatidylinositol specific phospholipase C X domain containing 1	86
	gga-let-7j-5p	418193-BCAT1	branched chain amino acid transaminase 1	92	gga-let-7j-3p	419723-FLI1	Fli-1 proto-oncogene, ETS transcription factor	86		gga-miR-106-5p	422062-TNFRSF21	TNF receptor superfamily member 21	88	gga-let-7l-5p	418692-MGAT4A	mannosyl (alpha-1,3-)-glycoprotein beta-1,4-N-acetylglucosaminyltransferase, isozyme A	85
	gga-let-7j-5p	428909-BEGAIN	brain enriched guanylate kinase associated	94	gga-let-7j-3p	386747-FMN1	formin 1	86		gga-miR-106-5p	428067-TNFSF11	TNF superfamily member 11	85	gga-let-7l-5p	418714-MAP4K4	mitogen-activated protein kinase kinase kinase kinase 4	84
	gga-let-7j-5p	427688-BTBD3	BTB domain containing 3	80	gga-let-7j-3p	395624-FOXF1	forkhead box F1	81		gga-miR-106-5p	374253-TNKS2	tankyrase 2	93	gga-let-7l-5p	418752-COL4A2	collagen type IV alpha 2 chain	96
	gga-let-7j-5p	419932-BTG2	BTG anti-proliferation factor 2	81	gga-let-7j-3p	420961-FRRS1L	ferric chelate reductase 1 like	87		gga-miR-106-5p	423099-TOLLIP	toll interacting protein	83	gga-let-7l-5p	418793-TGDS	TDP-glucose 4,6-dehydratase	89
	gga-let-7j-5p	424073-BZW1	basic leucine zipper and W2 domains 1	95	gga-let-7j-3p	422765-FRYL	FRY like transcription coactivator	97		gga-miR-106-5p	417391-TOM1L1	target of myb1 like 1 membrane trafficking protein	81	gga-let-7l-5p	418908-STARD13	StAR related lipid transfer domain containing 13	97
	gga-let-7j-5p	771902-C20H20ORF112	chromosome 20 open reading frame, human C20orf112	89	gga-let-7j-3p	424968-FXR1	FMR1 autosomal homolog 1	87		gga-miR-106-5p	427342-TOPORS	TOP1 binding arginine/serine rich protein	86	gga-let-7l-5p	418910-PDS5B	PDS5 cohesin associated factor B	82
	gga-let-7j-5p	423293-C5H15orf41	chromosome 5 C15orf41 homolog	84	gga-let-7j-3p	374214-GABRA1	gamma-aminobutyric acid type A receptor alpha1 subunit	100		gga-miR-106-5p	423141-TPCN2	two pore segment channel 2	82	gga-let-7l-5p	419087-ACER3	alkaline ceramidase 3	92
	gga-let-7j-5p	415833-CA5B	carbonic anhydrase 5B	89	gga-let-7j-3p	421144-GGH	gamma-glutamyl hydrolase	84		gga-miR-106-5p	771556-TRAPPC10	trafficking protein particle complex 10	94	gga-let-7l-5p	419629-AGO4	argonaute 4, RISC catalytic component	95
	gga-let-7j-5p	415791-CA7	carbonic anhydrase 7	100	gga-let-7j-3p	422411-GLRB	glycine receptor beta	92		gga-miR-106-5p	426811-TRIM36	tripartite motif containing 36	83	gga-let-7l-5p	419753-TMEM136-1	transmembrane protein 136 family member 1	83
	gga-let-7j-5p	418463-CADM2	cell adhesion molecule 2	83	gga-let-7j-3p	396368-GNAI1	G protein subunit alpha i1	81		gga-miR-106-5p	423414-TRIP11	thyroid hormone receptor interactor 11	89	gga-let-7l-5p	419778-MPZL3	myelin protein zero like 3	88
	gga-let-7j-5p	374047-CCND2	cyclin D2	80	gga-let-7j-3p	420758-GOLGA4	golgin A4	87		gga-miR-106-5p	418895-TRPC4	transient receptor potential cation channel subfamily C member 4	91	gga-let-7l-5p	419885-NRAS	neuroblastoma RAS viral oncogene homolog	86
	gga-let-7j-5p	423821-CCNJ	cyclin J	96	gga-let-7j-3p	426787-GOLGA7	golgin A7	94		gga-miR-106-5p	427249-TRPM3	transient receptor potential cation channel subfamily M member 3	82	gga-let-7l-5p	419932-BTG2	BTG anti-proliferation factor 2	81
	gga-let-7j-5p	769278-CCR6	C-C motif chemokine receptor 6	89	gga-let-7j-3p	427422-GOLPH3	golgi phosphoprotein 3	86		gga-miR-106-5p	100859603-TRPM6	transient receptor potential cation channel subfamily M member 6	82	gga-let-7l-5p	420056-SPPL2B	signal peptide peptidase like 2B	83
	gga-let-7j-5p	425483-CDC34	cell division cycle 34	99	gga-let-7j-3p	396273-GSC	goosecoid homeobox	92		gga-miR-106-5p	417603-TRPV2	transient receptor potential cation channel subfamily V member 2	93	gga-let-7l-5p	420078-DOT1L	DOT1 like histone lysine methyltransferase	96
	gga-let-7j-5p	426889-CELF4	CUGBP Elav-like family member 4	85	gga-let-7j-3p	422407-GUCY1A1	guanylate cyclase 1 soluble subunit alpha 1	98		gga-miR-106-5p	423082-TSG101	tumor susceptibility gene 101	95	gga-let-7l-5p	420154-UHRF1	ubiquitin like with PHD and ring finger domains 1	86
	gga-let-7j-5p	429044-CEP70	centrosomal protein 70	82	gga-let-7j-3p	771678-GUCY1A2	guanylate cyclase 1 soluble subunit alpha 2	87		gga-miR-106-5p	415762-TSHZ3	teashirt zinc finger homeobox 3	99	gga-let-7l-5p	420206-E2F5	E2F transcription factor 5	95
	gga-let-7j-5p	423209-CHAC1	ChaC glutathione specific gamma-glutamylcyclotransferase 1	86	gga-let-7j-3p	422408-GUCY1B1	guanylate cyclase 1 soluble subunit beta 1	98		gga-miR-106-5p	421077-TTC39C	tetratricopeptide repeat domain 39C	94	gga-let-7l-5p	420343-FBXO32	F-box protein 32	80
	gga-let-7j-5p	417121-CNTRL	centriolin	88	gga-let-7j-3p	420599-HDAC9	histone deacetylase 9	92		gga-miR-106-5p	416470-TTYH3	tweety family member 3	80	gga-let-7l-5p	420537-ADAM22	ADAM metallopeptidase domain 22	89
	gga-let-7j-5p	396243-COL1A2	collagen type I alpha 2 chain	94	gga-let-7j-3p	422460-HHIP	hedgehog interacting protein	97		gga-miR-106-5p	416428-TXNDC11	thioredoxin domain containing 11	87	gga-let-7l-5p	420617-IGF2BP3	insulin like growth factor 2 mRNA binding protein 3	100
	gga-let-7j-5p	424526-COL24A1	collagen type XXIV alpha 1 chain	82	gga-let-7j-3p	427838-HNF1B	HNF1 homeobox B	90		gga-miR-106-5p	100857678-UBE2B	ubiquitin conjugating enzyme E2 B	94	gga-let-7l-5p	420854-EDN1	endothelin 1	87
	gga-let-7j-5p	417231-COL27A1	collagen type XXVII alpha 1 chain	82	gga-let-7j-3p	422601-HNRNPDL	heterogeneous nuclear ribonucleoprotein D like	90		gga-miR-106-5p	421973-UBXN2A	UBX domain protein 2A	87	gga-let-7l-5p	420955-GALNT1	polypeptide N-acetylgalactosaminyltransferase 1	83
	gga-let-7j-5p	396340-COL3A1	collagen type III alpha 1 chain	92	gga-let-7j-3p	395290-HOXA7	homeobox A7	83		gga-miR-106-5p	419900-UHRF1BP1	UHRF1 binding protein 1	85	gga-let-7l-5p	421046-RNMT	RNA guanine-7 methyltransferase	86
	gga-let-7j-5p	395530-COL4A1	collagen type IV alpha 1 chain	97	gga-let-7j-3p	396096-HOXA9	homeobox A9	94		gga-miR-106-5p	424003-UNC80	unc-80 homolog, NALCN channel complex subunit	88	gga-let-7l-5p	421056-METTL4	methyltransferase like 4	80
	gga-let-7j-5p	418752-COL4A2	collagen type IV alpha 2 chain	96	gga-let-7j-3p	422929-HRH2L	histamine H2 receptor-like	86		gga-miR-106-5p	416593-UNKL	unkempt family like zinc finger	97	gga-let-7l-5p	421064-GREB1L	GREB1 like retinoic acid receptor coactivator	88
	gga-let-7j-5p	422350-COL4A6	collagen type IV alpha 6 chain	83	gga-let-7j-3p	395309-IKZF2	IKAROS family zinc finger 2	89		gga-miR-106-5p	422322-USP12-like	ubiquitin specific peptidase 12-like	83	gga-let-7l-5p	421301-LBH	limb bud and heart development	84
	gga-let-7j-5p	423986-COL5A2	collagen type V alpha 2 chain	87	gga-let-7j-3p	424908-IL1RAP	interleukin 1 receptor accessory protein	91		gga-miR-106-5p	428246-USP28	ubiquitin specific peptidase 28	81	gga-let-7l-5p	421311-GPCPD1	glycerophosphocholine phosphodiesterase 1	88
	gga-let-7j-5p	415326-CPEB1	cytoplasmic polyadenylation element binding protein 1	92	gga-let-7j-3p	424103-INO80D	INO80 complex subunit D	98		gga-miR-106-5p	415369-USP3	ubiquitin specific peptidase 3	91	gga-let-7l-5p	421562-FRMD1	FERM domain containing 1	80
	gga-let-7j-5p	426017-DAGLA	diacylglycerol lipase alpha	91	gga-let-7j-3p	421645-IPCEF1	interaction protein for cytohesin exchange factors 1	81		gga-miR-106-5p	417646-USP32	ubiquitin specific peptidase 32	82	gga-let-7l-5p	421610-UTRN	utrophin	96
	gga-let-7j-5p	430764-DCLRE1C	DNA cross-link repair 1C	90	gga-let-7j-3p	424605-IPP	intracisternal A particle-promoted polypeptide	86		gga-miR-106-5p	100859211-USP40	ubiquitin specific peptidase 40	94	gga-let-7l-5p	421738-KPNA5	karyopherin subunit alpha 5	92
	gga-let-7j-5p	427002-DCUN1D3	defective in cullin neddylation 1 domain containing 3	89	gga-let-7j-3p	419863-IRF6	interferon regulatory factor 6	85		gga-miR-106-5p	422758-USP46	ubiquitin specific peptidase 46	96	gga-let-7l-5p	421739-ZUFSP	zinc finger with UFM1 specific peptidase domain	84
	gga-let-7j-5p	426504-DDX19B	ATP-dependent RNA helicase DDX19B	92	gga-let-7j-3p	770775-IRX5	iroquois homeobox 5	84		gga-miR-106-5p	418728-UXS1	UDP-glucuronate decarboxylase 1	81	gga-let-7l-5p	421754-GTF3C6	general transcription factor IIIC subunit 6	94
	gga-let-7j-5p	100859633-DISC1	disrupted in schizophrenia 1	88	gga-let-7j-3p	776138-JAG2	jagged 2	94		gga-miR-106-5p	418337-VANGL1	VANGL planar cell polarity protein 1	94	gga-let-7l-5p	421786-LIN28B	lin-28 homolog B	98
	gga-let-7j-5p	422740-DLC1	DLC1 Rho GTPase activating protein	92	gga-let-7j-3p	423514-KCNH5	potassium voltage-gated channel subfamily H member 5	82		gga-miR-106-5p	421364-VASH2	vasohibin 2	84	gga-let-7l-5p	421914-PXDN	peroxidasin	95
	gga-let-7j-5p	396236-DMD	dystrophin	89	gga-let-7j-3p	422026-KIF13B	kinesin family member 13B	80		gga-miR-106-5p	395329-VIPR1	vasoactive intestinal peptide receptor 1	93	gga-let-7l-5p	421948-MYCN	MYCN proto-oncogene, bHLH transcription factor	89
	gga-let-7j-5p	420078-DOT1L	DOT1 like histone lysine methyltransferase	96	gga-let-7j-3p	424347-KIF14	kinesin family member 14	81		gga-miR-106-5p	396154-VLDLR	very low density lipoprotein receptor	99	gga-let-7l-5p	422029-XKR6	XK related 6	97
	gga-let-7j-5p	420206-E2F5	E2F transcription factor 5	95	gga-let-7j-3p	416332-KIF3A	kinesin family member 3A	82		gga-miR-106-5p	415376-VPS13C	vacuolar protein sorting 13 homolog C	85	gga-let-7l-5p	422040-TRAM2	translocation associated membrane protein 2	87
	gga-let-7j-5p	420854-EDN1	endothelin 1	87	gga-let-7j-3p	420472-KIF5B	kinesin family member 5B	85		gga-miR-106-5p	395537-VSX1	visual system homeobox 1	88	gga-let-7l-5p	422153-PDZD11	PDZ domain containing 11	81
	gga-let-7j-5p	395559-EPHA4	EPH receptor A4	87	gga-let-7j-3p	408046-KIF5C	kinesin family member 5C	93		gga-miR-106-5p	421761-WASF1	WAS protein family member 1	84	gga-let-7l-5p	422226-KLHL9	kelch like family member 9	88
	gga-let-7j-5p	423785-ERCC6	ERCC excision repair 6, chromatin remodeling factor	89	gga-let-7j-3p	378783-KIT	KIT proto-oncogene receptor tyrosine kinase	83		gga-miR-106-5p	417368-WBP2	WW domain binding protein 2	88	gga-let-7l-5p	422230-IL13RA1	interleukin 13 receptor subunit alpha 1	94
	gga-let-7j-5p	415387-FAM189A1	family with sequence similarity 189 member A1	92	gga-let-7j-3p	420437-KMT2C	lysine methyltransferase 2C	84		gga-miR-106-5p	770780-WBP2NL	WBP2 N-terminal like	92	gga-let-7l-5p	422239-INTS6L	integrator complex subunit 6 like	97
	gga-let-7j-5p	415999-FAM208A	family with sequence similarity 208 member A	86	gga-let-7j-3p	423610-LDB3	LIM domain binding 3	96		gga-miR-106-5p	420460-WDR37	WD repeat domain 37	88	gga-let-7l-5p	422263-PCDH19	protocadherin 19	95
	gga-let-7j-5p	420343-FBXO32	F-box protein 32	80	gga-let-7j-3p	417832-LEMD3	LEM domain containing 3	96		gga-miR-106-5p	415688-WDR59	WD repeat domain 59	82	gga-let-7l-5p	422325-NEXMIF	neurite extension and migration factor	86
	gga-let-7j-5p	417908-FGD6	FYVE, RhoGEF and PH domain containing 6	98	gga-let-7j-3p	395705-LHX2	LIM homeobox 2	95		gga-miR-106-5p	422857-WFS1	Wolfram syndrome 1 (wolframin)	89	gga-let-7l-5p	422350-COL4A6	collagen type IV alpha 6 chain	83
	gga-let-7j-5p	768907-FGF6	fibroblast growth factor 6	82	gga-let-7j-3p	396397-LHX9	LIM homeobox 9	83		gga-miR-106-5p	422029-XKR6	XK related 6	80	gga-let-7l-5p	422361-THOC2	THO complex 2	93
	gga-let-7j-5p	429028-FIGN	fidgetin, microtubule severing factor	100	gga-let-7j-3p	100858792-LMO1	LIM domain only 1 (rhombotin 1)	86		gga-miR-106-5p	424778-XRN1	5'-3' exoribonuclease 1	87	gga-let-7l-5p	422394-AFF2	AF4/FMR2 family member 2	89
	gga-let-7j-5p	431296-FIGNL2	fidgetin like 2	99	gga-let-7j-3p	107049264-LOC107049264	endogenous retrovirus group K member 8 Gag polyprotein-like	92		gga-miR-106-5p	428266-YOD1	YOD1 deubiquitinase	93	gga-let-7l-5p	422417-FNIP2	folliculin interacting protein 2	84
	gga-let-7j-5p	422417-FNIP2	folliculin interacting protein 2	84	gga-let-7j-3p	423752-LOC423752	uncharacterized LOC423752	82		gga-miR-106-5p	416774-YPEL1	yippee like 1	91	gga-let-7l-5p	422455-USP38	ubiquitin specific peptidase 38	85
	gga-let-7j-5p	421562-FRMD1	FERM domain containing 1	80	gga-let-7j-3p	422375-LONRF3	LON peptidase N-terminal domain and ring finger 3	83		gga-miR-106-5p	421145-YTHDF3	YTH N6-methyladenosine RNA binding protein 3	93	gga-let-7l-5p	422467-SLC10A7	solute carrier family 10 member 7	88
	gga-let-7j-5p	426071-FRMD4B	FERM domain containing 4B	87	gga-let-7j-3p	424301-LRP1B	LDL receptor related protein 1B	100		gga-miR-106-5p	428580-ZBTB18	zinc finger and BTB domain containing 18	90	gga-let-7l-5p	422522-SMARCAD1	SWI/SNF-related, matrix-associated actin-dependent regulator of chromatin, subfamily a, containing DEAD/H box 1	83
	gga-let-7j-5p	420955-GALNT1	polypeptide N-acetylgalactosaminyltransferase 1	83	gga-let-7j-3p	424655-LRRC42	leucine rich repeat containing 42	89		gga-miR-106-5p	100859265-ZBTB20	zinc finger and BTB domain containing 20	91	gga-let-7l-5p	422540-TET2	tet methylcytosine dioxygenase 2	92
	gga-let-7j-5p	417305-GAS7	growth arrest specific 7	86	gga-let-7j-3p	415781-LSM14A	LSM14A, mRNA processing body assembly factor	98		gga-miR-106-5p	428398-ZBTB47	zinc finger and BTB domain containing 47	82	gga-let-7l-5p	422740-DLC1	DLC1 Rho GTPase activating protein	92
	gga-let-7j-5p	395504-GATM	glycine amidinotransferase	86	gga-let-7j-3p	426924-MAK16	MAK16 homolog	86		gga-miR-106-5p	418963-ZC3H12C	zinc finger CCCH-type containing 12C	83	gga-let-7l-5p	422917-KDM3A	lysine demethylase 3A	81
	gga-let-7j-5p	423440-GLRX5	glutaredoxin 5	96	gga-let-7j-3p	417312-MAP2K4	mitogen-activated protein kinase kinase 4	88		gga-miR-106-5p	423771-ZFAND4	zinc finger AN1-type containing 4	93	gga-let-7l-5p	422948-ADAM33	ADAM metallopeptidase domain 33	86
	gga-let-7j-5p	416807-GLT1D1	glycosyltransferase 1 domain containing 1	93	gga-let-7j-3p	423576-MAP4K5	mitogen-activated protein kinase kinase kinase kinase 5	84		gga-miR-106-5p	423128-ZFP91	ZFP91 zinc finger protein	94	gga-let-7l-5p	423032-USP47	ubiquitin specific peptidase 47	82
	gga-let-7j-5p	424538-GNG5	G protein subunit gamma 5	97	gga-let-7j-3p	425033-MBNL1	muscleblind like splicing regulator 1	91		gga-miR-106-5p	420269-ZFPM2	zinc finger protein, FOG family member 2	83	gga-let-7l-5p	423209-CHAC1	ChaC glutathione specific gamma-glutamylcyclotransferase 1	86
	gga-let-7j-5p	418096-GNPTAB	N-acetylglucosamine-1-phosphate transferase subunits alpha and beta	91	gga-let-7j-3p	418784-MBNL2	muscleblind like splicing regulator 2	99		gga-miR-106-5p	423276-ZFYVE26	zinc finger FYVE-type containing 26	94	gga-let-7l-5p	423276-ZFYVE26	zinc finger FYVE-type containing 26	85
	gga-let-7j-5p	421311-GPCPD1	glycerophosphocholine phosphodiesterase 1	88	gga-let-7j-3p	422233-MBNL3	muscleblind like splicing regulator 3	86		gga-miR-106-5p	424639-ZFYVE9	zinc finger FYVE-type containing 9	97	gga-let-7l-5p	423287-KATNBL1	katanin regulatory subunit B1 like 1	94
	gga-let-7j-5p	421064-GREB1L	GREB1 like retinoic acid receptor coactivator	88	gga-let-7j-3p	428942-MCU	mitochondrial calcium uniporter	86		gga-miR-106-5p	420351-ZHX2	zinc fingers and homeoboxes 2	93	gga-let-7l-5p	423293-C5H15orf41	chromosome 5 C15orf41 homolog	84
	gga-let-7j-5p	421754-GTF3C6	general transcription factor IIIC subunit 6	94	gga-let-7j-3p	417639-MED13	mediator complex subunit 13	92		gga-miR-106-5p	424259-ZNF148	zinc finger protein 148	92	gga-let-7l-5p	423314-AKAP6	A-kinase anchoring protein 6	91
	gga-let-7j-5p	395594-HAS2	hyaluronan synthase 2	93	gga-let-7j-3p	374137-MEOX2	mesenchyme homeobox 2	96		gga-miR-106-5p	107048990-ZNF217L	zinc finger protein 217-like	84	gga-let-7l-5p	423440-GLRX5	glutaredoxin 5	95
	gga-let-7j-5p	395984-HDLBP	high density lipoprotein binding protein	89	gga-let-7j-3p	421069-MIB1	mindbomb E3 ubiquitin protein ligase 1	83		gga-miR-106-5p	100858851-ZNF367	zinc finger protein 367	91	gga-let-7l-5p	423477-TNFAIP2	TNF alpha induced protein 2	91
	gga-let-7j-5p	395900-HOXB1	homeobox B1	85	gga-let-7j-3p	395683-MMP13	matrix metallopeptidase 13	93		gga-miR-106-5p	420031-ZNF385C	zinc finger protein 385C	89	gga-let-7l-5p	423742-SEC24C	SEC24 homolog C, COPII coat complex component	82
	gga-let-7j-5p	415535-IGDCC3	immunoglobulin superfamily DCC subclass member 3	100	gga-let-7j-3p	429007-MOB4	MOB family member 4, phocein	96		gga-miR-106-5p	417747-ZNF800	zinc finger protein 800	91	gga-let-7l-5p	423785-ERCC6	ERCC excision repair 6, chromatin remodeling factor	89
	gga-let-7j-5p	415537-IGDCC4	immunoglobulin superfamily DCC subclass member 4	93	gga-let-7j-3p	417818-MON2	MON2 homolog, regulator of endosome-to-Golgi trafficking	96		gga-miR-106-5p	422465-ZNF827	zinc finger protein 827	88	gga-let-7l-5p	423821-CCNJ	cyclin J	96
	gga-let-7j-5p	424865-IGF2BP2	insulin like growth factor 2 mRNA binding protein 2	90	gga-let-7j-3p	422238-MOSPD1	motile sperm domain containing 1	99		gga-miR-106-5p	419309-ZNF831	zinc finger protein 831	80	gga-let-7l-5p	423857-SEMA4G	semaphorin 4G	85
	gga-let-7j-5p	420617-IGF2BP3	insulin like growth factor 2 mRNA binding protein 3	100	gga-let-7j-3p	422507-MRPL1	mitochondrial ribosomal protein L1	91		gga-miR-106-5p	424291-ZRANB3	zinc finger RANBP2-type containing 3	86	gga-let-7l-5p	423858-SLF2	SMC5-SMC6 complex localization factor 2	82
	gga-let-7j-5p	422230-IL13RA1	interleukin 13 receptor subunit alpha 1	94	gga-let-7j-3p	427176-MTX3	metaxin 3	83		gga-miR-10c-5p	776816-ACTC2L	actin, cytoplasmic 2-like	90	gga-let-7l-5p	423986-COL5A2	collagen type V alpha 2 chain	87
	gga-let-7j-5p	422239-INTS6L	integrator complex subunit 6 like	97	gga-let-7j-3p	418808-MYCBP2	MYC binding protein 2, E3 ubiquitin protein ligase	90		gga-miR-10c-5p	418550-AGPAT3	1-acylglycerol-3-phosphate O-acyltransferase 3	90	gga-let-7l-5p	424024-AGAP1	ArfGAP with GTPase domain, ankyrin repeat and PH domain 1	87
	gga-let-7j-5p	424121-ITGA4	integrin subunit alpha 4	92	gga-let-7j-3p	415398-MYO1E	myosin IE	94		gga-miR-10c-5p	373907-AHR	aryl hydrocarbon receptor	92	gga-let-7l-5p	424073-BZW1	basic leucine zipper and W2 domains 1	95
	gga-let-7j-5p	423287-KATNBL1	katanin regulatory subunit B1 like 1	94	gga-let-7j-3p	415739-N4BP1	NEDD4 binding protein 1	80		gga-miR-10c-5p	431243-APH1A	aph-1 homolog A, gamma-secretase subunit	80	gga-let-7l-5p	424121-ITGA4	integrin subunit alpha 4	92
	gga-let-7j-5p	416900-KCTD10	potassium channel tetramerization domain containing 10	80	gga-let-7j-3p	424000-NCKAP1	NCK associated protein 1	92		gga-miR-10c-5p	428922-ATG14	autophagy related 14	84	gga-let-7l-5p	424209-TTLL4	tubulin tyrosine ligase like 4	81
	gga-let-7j-5p	422917-KDM3A	lysine demethylase 3A	81	gga-let-7j-3p	395577-NEUROG2	neurogenin 2	96		gga-miR-10c-5p	396186-BDNF	brain derived neurotrophic factor	92	gga-let-7l-5p	424264-LMLN	leishmanolysin like peptidase	89
	gga-let-7j-5p	417681-KIAA0753	KIAA0753	92	gga-let-7j-3p	420677-NOD1	nucleotide binding oligomerization domain containing 1	94		gga-miR-10c-5p	415990-BICD2	BICD cargo adaptor 2	92	gga-let-7l-5p	424325-ACVR1C	activin A receptor type 1C	94
	gga-let-7j-5p	770238-KLF9	Kruppel like factor 9	80	gga-let-7j-3p	396353-NREP	neuronal regeneration related protein	95		gga-miR-10c-5p	423967-C10orf143	chromosome 10 open reading frame 143	87	gga-let-7l-5p	424377-SEC22B	SEC22 homolog B, vesicle trafficking protein	80
	gga-let-7j-5p	422226-KLHL9	kelch like family member 9	88	gga-let-7j-3p	395560-NRP1	neuropilin 1	96		gga-miR-10c-5p	418463-CADM2	cell adhesion molecule 2	85	gga-let-7l-5p	424499-TMED1	transmembrane p24 trafficking protein 1	87
	gga-let-7j-5p	421738-KPNA5	karyopherin subunit alpha 5	92	gga-let-7j-3p	420822-NRSN1	neurensin 1	84		gga-miR-10c-5p	420558-CDK6	cyclin dependent kinase 6	91	gga-let-7l-5p	424512-ZNF326	zinc finger protein 326	90
	gga-let-7j-5p	421301-LBH	limb bud and heart development	84	gga-let-7j-3p	107054176-ONECUT1	one cut homeobox 1	91		gga-miR-10c-5p	416293-CNOT6	CCR4-NOT transcription complex subunit 6	88	gga-let-7l-5p	424526-COL24A1	collagen type XXIV alpha 1 chain	82
	gga-let-7j-5p	428605-LGR4	leucine rich repeat containing G protein-coupled receptor 4	83	gga-let-7j-3p	420222-OTUD6B	OTU domain containing 6B	95		gga-miR-10c-5p	421899-CSMD1	CUB and Sushi multiple domains 1	94	gga-let-7l-5p	424538-GNG5	G protein subunit gamma 5	97
	gga-let-7j-5p	421786-LIN28B	lin-28 homolog B	98	gga-let-7j-3p	395204-PCM1	pericentriolar material 1	94		gga-miR-10c-5p	427266-DAZAP1	DAZ associated protein 1	94	gga-let-7l-5p	424865-IGF2BP2	insulin like growth factor 2 mRNA binding protein 2	90
	gga-let-7j-5p	424264-LMLN	leishmanolysin like peptidase	89	gga-let-7j-3p	425003-PDCD10	programmed cell death 10	89		gga-miR-10c-5p	418824-DIAPH3	diaphanous related formin 3	83	gga-let-7l-5p	424930-B3GNT7	UDP-GlcNAc:betaGal beta-1,3-N-acetylglucosaminyltransferase 7	90
	gga-let-7j-5p	427592-LRIG1	leucine rich repeats and immunoglobulin like domains 1	94	gga-let-7j-3p	427645-PDE8B	phosphodiesterase 8B	92		gga-miR-10c-5p	395176-EBF2	early B cell factor 2	94	gga-let-7l-5p	424947-ABCC5	ATP binding cassette subfamily C member 5	82
	gga-let-7j-5p	417813-LRIG3	leucine rich repeats and immunoglobulin like domains 3	95	gga-let-7j-3p	418299-PEX5	peroxisomal biogenesis factor 5	84		gga-miR-10c-5p	395997-EPHA5	EPH receptor A5	93	gga-let-7l-5p	425483-CDC34	cell division cycle 34	99
	gga-let-7j-5p	416241-LSM11	LSM11, U7 small nuclear RNA associated	98	gga-let-7j-3p	424691-PGM1	phosphoglucomutase 1	80		gga-miR-10c-5p	427273-FAM174A	family with sequence similarity 174 member A	86	gga-let-7l-5p	425965-MAP4K3	mitogen-activated protein kinase kinase kinase kinase 3	87
	gga-let-7j-5p	427144-MAP3K1	mitogen-activated protein kinase kinase kinase 1	86	gga-let-7j-3p	417580-PHF12	PHD finger protein 12	85		gga-miR-10c-5p	771869-FBXL20	F-box and leucine rich repeat protein 20	90	gga-let-7l-5p	426017-DAGLA	diacylglycerol lipase alpha	91
	gga-let-7j-5p	425965-MAP4K3	mitogen-activated protein kinase kinase kinase kinase 3	87	gga-let-7j-3p	420323-PHF20L1	PHD finger protein 20 like 1	97		gga-miR-10c-5p	429028-FIGN	fidgetin, microtubule severing factor	92	gga-let-7l-5p	426071-FRMD4B	FERM domain containing 4B	87
	gga-let-7j-5p	418714-MAP4K4	mitogen-activated protein kinase kinase kinase kinase 4	84	gga-let-7j-3p	419444-PIK3CD	phosphatidylinositol-4,5-bisphosphate 3-kinase catalytic subunit delta	89		gga-miR-10c-5p	427798-FOXK2	forkhead box K2	84	gga-let-7l-5p	426087-PBX4	PBX homeobox 4	94
	gga-let-7j-5p	415419-MAPK6	mitogen-activated protein kinase 6	94	gga-let-7j-3p	768655-PIM3	pim-3 oncogene	83		gga-miR-10c-5p	420955-GALNT1	polypeptide N-acetylgalactosaminyltransferase 1	80	gga-let-7l-5p	426504-DDX19B	ATP-dependent RNA helicase DDX19B	92
	gga-let-7j-5p	421056-METTL4	methyltransferase like 4	80	gga-let-7j-3p	427138-PLPP1	phospholipid phosphatase 1	86		gga-miR-10c-5p	420191-GDAP1	ganglioside induced differentiation associated protein 1	81	gga-let-7l-5p	426889-CELF4	CUGBP Elav-like family member 4	85
	gga-let-7j-5p	418692-MGAT4A	mannosyl (alpha-1,3-)-glycoprotein beta-1,4-N-acetylglucosaminyltransferase, isozyme A	85	gga-let-7j-3p	424666-PLPP3	phospholipid phosphatase 3	98		gga-miR-10c-5p	770364-GOPC	golgi associated PDZ and coiled-coil motif containing	83	gga-let-7l-5p	426891-TPGS2	tubulin polyglutamylase complex subunit 2	80
	gga-let-7j-5p	419778-MPZL3	myelin protein zero like 3	88	gga-let-7j-3p	424477-PLPPR2	phospholipid phosphatase related 2	93		gga-miR-10c-5p	423081-GTF2H1	general transcription factor IIH subunit 1	82	gga-let-7l-5p	427002-DCUN1D3	defective in cullin neddylation 1 domain containing 3	89
	gga-let-7j-5p	421948-MYCN	MYCN proto-oncogene, bHLH transcription factor	89	gga-let-7j-3p	396283-PNAT10	N-acetyltransferase, pineal gland isozyme NAT-10	85		gga-miR-10c-5p	395502-HOXB3	homeobox B3	80	gga-let-7l-5p	427144-MAP3K1	mitogen-activated protein kinase kinase kinase 1	86
	gga-let-7j-5p	418415-NECTIN3	nectin cell adhesion molecule 3	85	gga-let-7j-3p	420763-POU6F2	POU class 6 homeobox 2	90		gga-miR-10c-5p	419468-IFFO2	intermediate filament family orphan 2	86	gga-let-7l-5p	427160-ADAMTS6	ADAM metallopeptidase with thrombospondin type 1 motif 6	90
	gga-let-7j-5p	422325-NEXMIF	neurite extension and migration factor	86	gga-let-7j-3p	423525-PPM1A	protein phosphatase, Mg2+/Mn2+ dependent 1A	81		gga-miR-10c-5p	427993-IL1RAPL1	interleukin 1 receptor accessory protein like 1	87	gga-let-7l-5p	427235-ACER2	alkaline ceramidase 2	89
	gga-let-7j-5p	396466-NGF	nerve growth factor	87	gga-let-7j-3p	423487-PPP1R13B	protein phosphatase 1 regulatory subunit 13B	88		gga-miR-10c-5p	770342-KLHL29	kelch like family member 29	97	gga-let-7l-5p	427250-TMEM2	transmembrane protein 2	89
	gga-let-7j-5p	772325-NR6A1	nuclear receptor subfamily 6 group A member 1	98	gga-let-7j-3p	424894-PPP1R2	protein phosphatase 1 regulatory inhibitor subunit 2	89		gga-miR-10c-5p	421738-KPNA5	karyopherin subunit alpha 5	94	gga-let-7l-5p	427287-PCGF3	polycomb group ring finger 3	85
	gga-let-7j-5p	419885-NRAS	neuroblastoma RAS viral oncogene homolog	86	gga-let-7j-3p	416098-PPP4R2	protein phosphatase 4 regulatory subunit 2	99		gga-miR-10c-5p	421278-LGALSL	galectin like	86	gga-let-7l-5p	427354-TTC39B	tetratricopeptide repeat domain 39B	84
	gga-let-7j-5p	100857974-ONECUT2	one cut homeobox 2	94	gga-let-7j-3p	415905-PRKCD	protein kinase C delta	89		gga-miR-10c-5p	770959-LHFPL4	lipoma HMGIC fusion partner-like 4	91	gga-let-7l-5p	427592-LRIG1	leucine rich repeats and immunoglobulin like domains 1	94
	gga-let-7j-5p	100857312-ONECUT3	one cut homeobox 3	83	gga-let-7j-3p	395806-PTCH1	patched 1	95		gga-miR-10c-5p	418700-LYGL	lysozyme g-like	82	gga-let-7l-5p	427623-ADRB2	adrenoceptor beta 2	84
	gga-let-7j-5p	428432-OSBPL3	oxysterol binding protein like 3	88	gga-let-7j-3p	423962-PTPRE	protein tyrosine phosphatase, receptor type E	98		gga-miR-10c-5p	419288-MAPRE1	microtubule associated protein RP/EB family member 1	84	gga-let-7l-5p	427688-BTBD3	BTB domain containing 3	80
	gga-let-7j-5p	417245-PAPPA	pappalysin 1	89	gga-let-7j-3p	373911-PTPRO	protein tyrosine phosphatase, receptor type O	85		gga-miR-10c-5p	420420-MYD88	myeloid differentiation primary response 88	80	gga-let-7l-5p	428095-RAB38	RAB38, member RAS oncogene family	83
	gga-let-7j-5p	417093-PBX3	PBX homeobox 3	91	gga-let-7j-3p	419554-PUM1	pumilio RNA binding family member 1	82		gga-miR-10c-5p	418319-NAA50	N(alpha)-acetyltransferase 50, NatE catalytic subunit	86	gga-let-7l-5p	428262-SLC26A9	solute carrier family 26 member 9	97
	gga-let-7j-5p	426087-PBX4	PBX homeobox 4	94	gga-let-7j-3p	421961-PUM2	pumilio RNA binding family member 2	89		gga-miR-10c-5p	428253-NCAM1	neural cell adhesion molecule 1	84	gga-let-7l-5p	428266-YOD1	YOD1 deubiquitinase	99
	gga-let-7j-5p	422263-PCDH19	protocadherin 19	95	gga-let-7j-3p	100857269-RAB11FIP3	RAB11 family interacting protein 3	86		gga-miR-10c-5p	419122-NCOA6	nuclear receptor coactivator 6	86	gga-let-7l-5p	428387-TMEM65	transmembrane protein 65	94
	gga-let-7j-5p	427287-PCGF3	polycomb group ring finger 3	85	gga-let-7j-3p	420286-RAD21	RAD21 cohesin complex component	83		gga-miR-10c-5p	416815-NCOR2	nuclear receptor corepressor 2	91	gga-let-7l-5p	428432-OSBPL3	oxysterol binding protein like 3	88
	gga-let-7j-5p	417399-PCTP	phosphatidylcholine transfer protein	84	gga-let-7j-3p	417840-RAP1B	RAP1B, member of RAS oncogene family	90		gga-miR-10c-5p	415711-NFATC3	nuclear factor of activated T-cells 3	88	gga-let-7l-5p	428602-RCN1	reticulocalbin 1	80
	gga-let-7j-5p	415683-PDPR	pyruvate dehydrogenase phosphatase regulatory subunit	81	gga-let-7j-3p	418055-RBFOX2	RNA binding fox-1 homolog 2	84		gga-miR-10c-5p	395961-NR5A2	nuclear receptor subfamily 5 group A member 2	85	gga-let-7l-5p	428605-LGR4	leucine rich repeat containing G protein-coupled receptor 4	83
	gga-let-7j-5p	418910-PDS5B	PDS5 cohesin associated factor B	82	gga-let-7j-3p	416348-RBM27	RNA binding motif protein 27	96		gga-miR-10c-5p	772325-NR6A1	nuclear receptor subfamily 6 group A member 1	88	gga-let-7l-5p	428614-SLC35D3	solute carrier family 35 member D3	82
	gga-let-7j-5p	422153-PDZD11	PDZ domain containing 11	81	gga-let-7j-3p	424439-RC3H1	ring finger and CCCH-type domains 1	90		gga-miR-10c-5p	415380-OTUD7A	OTU deubiquitinase 7A	84	gga-let-7l-5p	428909-BEGAIN	brain enriched guanylate kinase associated	94
	gga-let-7j-5p	418624-PIGA	phosphatidylinositol glycan anchor biosynthesis class A	87	gga-let-7j-3p	428602-RCN1	reticulocalbin 1	82		gga-miR-10c-5p	421541-PGBD5	piggyBac transposable element derived 5	93	gga-let-7l-5p	429028-FIGN	fidgetin, microtubule severing factor	100
	gga-let-7j-5p	100859766-PLAGL2	PLAG1 like zinc finger 2	98	gga-let-7j-3p	428911-RCOR1	REST corepressor 1	88		gga-miR-10c-5p	424060-PLCL1	phospholipase C like 1	80	gga-let-7l-5p	429044-CEP70	centrosomal protein 70	82
	gga-let-7j-5p	418673-PLCXD1	phosphatidylinositol specific phospholipase C X domain containing 1	86	gga-let-7j-3p	428622-REV3L	REV3 like, DNA directed polymerase zeta catalytic subunit	97		gga-miR-10c-5p	415407-PRTG	protogenin	89	gga-let-7l-5p	430349-ZC3H3	zinc finger CCCH-type containing 3	83
	gga-let-7j-5p	418417-PLCXD2	phosphatidylinositol specific phospholipase C X domain containing 2	95	gga-let-7j-3p	427447-RICTOR	RPTOR independent companion of MTOR complex 2	82		gga-miR-10c-5p	769797-RAP2A	RAP2A, member of RAS oncogene family	82	gga-let-7l-5p	430679-TBKBP1	TBK1 binding protein 1	86
	gga-let-7j-5p	418455-POGLUT1	protein O-glucosyltransferase 1	84	gga-let-7j-3p	420215-RIPK2	receptor interacting serine/threonine kinase 2	84		gga-miR-10c-5p	420661-RBMS3	RNA binding motif single stranded interacting protein 3	88	gga-let-7l-5p	430764-DCLRE1C	DNA cross-link repair 1C	90
	gga-let-7j-5p	100858827-PRKAR2A	protein kinase cAMP-dependent type II regulatory subunit alpha	88	gga-let-7j-3p	421569-RNASET2	ribonuclease T2	85		gga-miR-10c-5p	417109-RC3H2	ring finger and CCCH-type domains 2	89	gga-let-7l-5p	431296-FIGNL2	fidgetin like 2	99
	gga-let-7j-5p	768611-PRPF38B	pre-mRNA processing factor 38B	83	gga-let-7j-3p	395291-ROBO2	roundabout guidance receptor 2	85		gga-miR-10c-5p	417529-RFFL	ring finger and FYVE like domain containing E3 ubiquitin protein ligase	83	gga-let-7l-5p	431601-UHRF2	ubiquitin like with PHD and ring finger domains 2	88
	gga-let-7j-5p	415407-PRTG	protogenin	99	gga-let-7j-3p	419295-RPRD1B	regulation of nuclear pre-mRNA domain containing 1B	84		gga-miR-10c-5p	415377-RORA	RAR related orphan receptor A	93	gga-let-7l-5p	768611-PRPF38B	pre-mRNA processing factor 38B	83
	gga-let-7j-5p	421914-PXDN	peroxidasin	95	gga-let-7j-3p	415790-RRAD	RRAD, Ras related glycolysis inhibitor and calcium channel regulator	95		gga-miR-10c-5p	374102-SDC2	syndecan 2	85	gga-let-7l-5p	768907-FGF6	fibroblast growth factor 6	82
	gga-let-7j-5p	428095-RAB38	RAB38, member RAS oncogene family	83	gga-let-7j-3p	423215-RTF1	RTF1 homolog, Paf1/RNA polymerase II complex component	87		gga-miR-10c-5p	420650-SGO1	shugoshin 1	85	gga-let-7l-5p	769278-CCR6	C-C motif chemokine receptor 6	89
	gga-let-7j-5p	395880-RBMS1	RNA binding motif single stranded interacting protein 1	84	gga-let-7j-3p	395446-SALL1	spalt like transcription factor 1	89		gga-miR-10c-5p	416319-SKP1	S-phase kinase-associated protein 1	95	gga-let-7l-5p	769286-SALL4	spalt like transcription factor 4	93
	gga-let-7j-5p	428602-RCN1	reticulocalbin 1	80	gga-let-7j-3p	428946-SAMD8	sterile alpha motif domain containing 8	87		gga-miR-10c-5p	423749-SORBS1	sorbin and SH3 domain containing 1	80	gga-let-7l-5p	770107-WDFY2	WD repeat and FYVE domain containing 2	89
	gga-let-7j-5p	395618-RGS6	regulator of G-protein signaling 6	83	gga-let-7j-3p	420647-SATB1	SATB homeobox 1	99		gga-miR-10c-5p	422095-SPAG9	sperm associated antigen 9	93	gga-let-7l-5p	770238-KLF9	Kruppel like factor 9	80
	gga-let-7j-5p	421046-RNMT	RNA guanine-7 methyltransferase	86	gga-let-7j-3p	417210-SET	SET nuclear proto-oncogene	83		gga-miR-10c-5p	417406-SUZ12	SUZ12, polycomb repressive complex 2 subunit	83	gga-let-7l-5p	771092-WNT9B	Wnt family member 9B	91
	gga-let-7j-5p	395359-SALL3	spalt like transcription factor 3	95	gga-let-7j-3p	424056-SF3B1	splicing factor 3b subunit 1	84		gga-miR-10c-5p	416548-SYNGR3	synaptogyrin 3	90	gga-let-7l-5p	771902-C20H20ORF112	chromosome 20 open reading frame, human C20orf112	89
	gga-let-7j-5p	769286-SALL4	spalt like transcription factor 4	93	gga-let-7j-3p	416251-SGCD	sarcoglycan delta	95		gga-miR-10c-5p	419327-TFAP2C	transcription factor AP-2 gamma	95	gga-let-7l-5p	772325-NR6A1	nuclear receptor subfamily 6 group A member 1	98
	gga-let-7j-5p	417350-SEC14L1	SEC14 like lipid binding 1	90	gga-let-7j-3p	422883-SH3BP2	SH3 domain binding protein 2	89		gga-miR-10c-5p	418491-TIAM1	T cell lymphoma invasion and metastasis 1	95	gga-let-7l-5p	777580-WNK4	WNK lysine deficient protein kinase 4	84
	gga-let-7j-5p	424377-SEC22B	SEC22 homolog B, vesicle trafficking protein	80	gga-let-7j-3p	416319-SKP1	S-phase kinase-associated protein 1	89		gga-miR-10c-5p	423783-TMEM273	transmembrane protein 273	94	gga-miR-12258-5p	100858836-ACY1	aminoacylase 1	84
	gga-let-7j-5p	423742-SEC24C	SEC24 homolog C, COPII coat complex component	82	gga-let-7j-3p	427437-SKP2	S-phase kinase associated protein 2	90		gga-miR-10c-5p	418010-TNRC6B	trinucleotide repeat containing 6B	90	gga-miR-12258-5p	415643-ENKD1	enkurin domain containing 1	83
	gga-let-7j-5p	423857-SEMA4G	semaphorin 4G	85	gga-let-7j-3p	423921-SLC18A2	solute carrier family 18 member A2	98		gga-miR-10c-5p	418872-TRIM13	tripartite motif containing 13	96	gga-miR-12258-5p	415846-CBFA2T3	CBFA2/RUNX1 translocation partner 3	91
	gga-let-7j-5p	415902-SFMBT1	Scm-like with four mbt domains 1	93	gga-let-7j-3p	427704-SLC2A11	solute carrier family 2 member 11	80		gga-miR-10c-5p	374123-UBE2I	ubiquitin conjugating enzyme E2 I	91	gga-miR-12258-5p	417321-STX8	syntaxin 8	84
	gga-let-7j-5p	415948-SHISA5	shisa family member 5	90	gga-let-7j-3p	770279-SLC35F1	solute carrier family 35 member F1	86		gga-miR-10c-5p	428078-USP12	ubiquitin specific peptidase 12	80	gga-miR-12258-5p	417802-ANO6	anoctamin 6	82
	gga-let-7j-5p	422467-SLC10A7	solute carrier family 10 member 7	88	gga-let-7j-3p	395760-SLC8A1	solute carrier family 8 member A1	99		gga-miR-10c-5p	421324-WDR26	WD repeat domain 26	82	gga-miR-12258-5p	421092-B4GALT6	beta-1,4-galactosyltransferase 6	82
	gga-let-7j-5p	428262-SLC26A9	solute carrier family 26 member 9	97	gga-let-7j-3p	418797-SLITRK6	SLIT and NTRK like family member 6	86		gga-miR-10c-5p	395829-WNT9A	Wnt family member 9A	80	gga-miR-12258-5p	421869-OGFRL1	opioid growth factor receptor like 1	83
	gga-let-7j-5p	428614-SLC35D3	solute carrier family 35 member D3	82	gga-let-7j-3p	427809-SMURF2	SMAD specific E3 ubiquitin protein ligase 2	94		gga-miR-10c-5p	420455-ZMYND11	zinc finger MYND-type containing 11	81	gga-miR-12258-5p	422380-NRK	Nik related kinase	91
	gga-let-7j-5p	415960-SLC6A1	solute carrier family 6 member 1	86	gga-let-7j-3p	421113-SNTG1	syntrophin gamma 1	85		gga-miR-142-3p	422420-MARCH1	membrane associated ring-CH-type finger 1	90	gga-miR-12258-5p	422490-HGSNAT	heparan-alpha-glucosaminide N-acetyltransferase	82
	gga-let-7j-5p	423858-SLF2	SMC5-SMC6 complex localization factor 2	82	gga-let-7j-3p	100858518-SP9	Sp9 transcription factor	89		gga-miR-142-3p	422499-ABHD18	abhydrolase domain containing 18	87	gga-miR-12258-5p	423682-PRKG1	protein kinase cGMP-dependent 1	84
	gga-let-7j-5p	422522-SMARCAD1	SWI/SNF-related, matrix-associated actin-dependent regulator of chromatin, subfamily a, containing DEAD/H box 1	83	gga-let-7j-3p	374014-SPIN1W	spindlin 1-W	91		gga-miR-142-3p	423862-ACTR1A	ARP1 actin related protein 1 homolog A	85	gga-miR-12258-5p	424003-UNC80	unc-80 homolog, NALCN channel complex subunit	81
	gga-let-7j-5p	416334-SOWAHA	sosondowah ankyrin repeat domain family member A	89	gga-let-7j-3p	395344-SPIN1Z	spindlin 1-Z	97		gga-miR-142-3p	428760-ADAMTS3	ADAM metallopeptidase with thrombospondin type 1 motif 3	91	gga-miR-12258-5p	428309-CNTNAP1	contactin associated protein 1	84
	gga-let-7j-5p	420056-SPPL2B	signal peptide peptidase like 2B	83	gga-let-7j-3p	419410-SSU72	SSU72 homolog, RNA polymerase II CTD phosphatase	81		gga-miR-142-3p	421821-AKIRIN2	akirin 2	90	gga-miR-122-5p	100858072-RNF150	ring finger protein 150	82
	gga-let-7j-5p	418908-STARD13	StAR related lipid transfer domain containing 13	97	gga-let-7j-3p	404293-STXBP1	syntaxin binding protein 1	86		gga-miR-142-3p	374198-APP	amyloid beta (A4) precursor protein	90	gga-miR-122-5p	100858127-LHFPL3	LHFPL tetraspan subfamily member 3	89
	gga-let-7j-5p	395120-STK40	serine/threonine kinase 40	93	gga-let-7j-3p	422960-SYT4	synaptotagmin 4	80		gga-miR-142-3p	769515-ARL15	ADP ribosylation factor like GTPase 15	87	gga-miR-122-5p	100858486-UEVLD	UEV and lactate/malate dehyrogenase domains	83
	gga-let-7j-5p	417105-STRBP	spermatid perinuclear RNA binding protein	83	gga-let-7j-3p	418588-TAB3	TGF-beta activated kinase 1 (MAP3K7) binding protein 3	89		gga-miR-142-3p	427879-ART4	ADP-ribosyltransferase 4 (Dombrock blood group)	88	gga-miR-122-5p	100858683-TUBGCP5	tubulin gamma complex associated protein 5	81
	gga-let-7j-5p	430679-TBKBP1	TBK1 binding protein 1	86	gga-let-7j-3p	395508-TCF7L2	transcription factor 7-like 2 (T-cell specific, HMG-box)	98		gga-miR-142-3p	425064-ASH1L	ASH1 like histone lysine methyltransferase	93	gga-miR-122-5p	101749861-CUX1	cut like homeobox 1	88
	gga-let-7j-5p	422540-TET2	tet methylcytosine dioxygenase 2	92	gga-let-7j-3p	420972-TERT	telomerase reverse transcriptase	95		gga-miR-142-3p	417966-ATF7IP	activating transcription factor 7 interacting protein	91	gga-miR-122-5p	101752065-LOC101752065	angiopoietin-related protein 7-like	88
	gga-let-7j-5p	418793-TGDS	TDP-glucose 4,6-dehydratase	89	gga-let-7j-3p	424780-TFDP2	transcription factor Dp-2	85		gga-miR-142-3p	422946-ATRN	attractin	84	gga-miR-122-5p	107056441-LOC107056441	coronin-1B-like	92
	gga-let-7j-5p	374094-TGFBR1	transforming growth factor beta receptor 1	93	gga-let-7j-3p	427255-TMC1	transmembrane channel like 1	80		gga-miR-142-3p	428884-BAZ1A	bromodomain adjacent to zinc finger domain 1A	91	gga-miR-122-5p	395372-CLSTN1	calsyntenin 1	93
	gga-let-7j-5p	422361-THOC2	THO complex 2	93	gga-let-7j-3p	416125-TMCC1	transmembrane and coiled-coil domain family 1	85		gga-miR-142-3p	423424-BTBD7	BTB domain containing 7	89	gga-miR-122-5p	395584-SPRY2	sprouty RTK signaling antagonist 2	88
	gga-let-7j-5p	396285-TM7SF2	transmembrane 7 superfamily member 2	86	gga-let-7j-3p	426919-TMEM161B	transmembrane protein 161B	84		gga-miR-142-3p	373965-CALD1	caldesmon 1	83	gga-miR-122-5p	395878-PAPOLA	poly(A) polymerase alpha	89
	gga-let-7j-5p	424499-TMED1	transmembrane p24 trafficking protein 1	87	gga-let-7j-3p	100538348-TMEM189	transmembrane protein 189	82		gga-miR-142-3p	423905-CCDC186	coiled-coil domain containing 186	91	gga-miR-122-5p	396099-ESR1	estrogen receptor 1	90
	gga-let-7j-5p	419753-TMEM136-1	transmembrane protein 136 family member 1	83	gga-let-7j-3p	416759-TMEM204	transmembrane protein 204	87		gga-miR-142-3p	424289-CCNT2	cyclin T2	92	gga-miR-122-5p	396519-CALB1	calbindin 1	85
	gga-let-7j-5p	427250-TMEM2	transmembrane protein 2	89	gga-let-7j-3p	418772-TMTC4	transmembrane and tetratricopeptide repeat containing 4	81		gga-miR-142-3p	418425-CD200	CD200 molecule	89	gga-miR-122-5p	415914-C12H3orf18	chromosome 12 C3orf18 homolog	84
	gga-let-7j-5p	428387-TMEM65	transmembrane protein 65	94	gga-let-7j-3p	395225-TOB1	transducer of ERBB2, 1	84		gga-miR-142-3p	418461-CHMP2B	charged multivesicular body protein 2B	84	gga-miR-122-5p	416095-RYBP	RING1 and YY1 binding protein	84
	gga-let-7j-5p	100858101-TMEM74	transmembrane protein 74	90	gga-let-7j-3p	421138-TOX	thymocyte selection associated high mobility group box	91		gga-miR-142-3p	418882-CKAP2	cytoskeleton associated protein 2	86	gga-miR-122-5p	416499-DHRS7B	dehydrogenase/reductase 7B	83
	gga-let-7j-5p	418528-TMPRSS2	transmembrane serine protease 2	94	gga-let-7j-3p	419788-TRAPPC4	trafficking protein particle complex 4	90		gga-miR-142-3p	373991-CLOCK	clock circadian regulator	93	gga-miR-122-5p	417106-RABGAP1	RAB GTPase activating protein 1	81
	gga-let-7j-5p	423477-TNFAIP2	TNF alpha induced protein 2	91	gga-let-7j-3p	427868-TRHDE	thyrotropin releasing hormone degrading enzyme	89		gga-miR-142-3p	427284-CLTA	clathrin light chain A	87	gga-miR-122-5p	417201-LRRC8A	leucine rich repeat containing 8 family member A	94
	gga-let-7j-5p	426891-TPGS2	tubulin polyglutamylase complex subunit 2	80	gga-let-7j-3p	421109-UBE2V2	ubiquitin conjugating enzyme E2 V2	94		gga-miR-142-3p	420120-COMP	cartilage oligomeric matrix protein	91	gga-miR-122-5p	417550-LRRC75A	leucine rich repeat containing 75A	94
	gga-let-7j-5p	422040-TRAM2	translocation associated membrane protein 2	87	gga-let-7j-3p	420447-UBE3C	ubiquitin protein ligase E3C	80		gga-miR-142-3p	422832-CPEB2	cytoplasmic polyadenylation element binding protein 2	92	gga-miR-122-5p	417731-BRD1	bromodomain containing 1	90
	gga-let-7j-5p	100859827-TSC22D2	TSC22 domain family member 2	82	gga-let-7j-3p	417646-USP32	ubiquitin specific peptidase 32	84		gga-miR-142-3p	396455-CTTN	cortactin	96	gga-miR-122-5p	417774-MDFIC	MyoD family inhibitor domain containing	81
	gga-let-7j-5p	427354-TTC39B	tetratricopeptide repeat domain 39B	84	gga-let-7j-3p	395126-USP7	ubiquitin specific peptidase 7	94		gga-miR-142-3p	427370-CZH9orf72	chromosome Z C9orf72 homolog	94	gga-miR-122-5p	418030-PICK1	protein interacting with PRKCA 1	86
	gga-let-7j-5p	424209-TTLL4	tubulin tyrosine ligase like 4	81	gga-let-7j-3p	770513-VAMP4	vesicle associated membrane protein 4	96		gga-miR-142-3p	422762-DCUN1D4	defective in cullin neddylation 1 domain containing 4	93	gga-miR-122-5p	418171-AKR1E2	aldo-keto reductase family 1 member E2	95
	gga-let-7j-5p	420154-UHRF1	ubiquitin like with PHD and ring finger domains 1	86	gga-let-7j-3p	396422-VCL	vinculin	84		gga-miR-142-3p	416006-DENND6A	DENN domain containing 6A	84	gga-miR-122-5p	418293-LPCAT3	lysophosphatidylcholine acyltransferase 3	89
	gga-let-7j-5p	431601-UHRF2	ubiquitin like with PHD and ring finger domains 2	88	gga-let-7j-3p	417635-VMP1	vacuole membrane protein 1	82		gga-miR-142-3p	768812-DHX32	DEAH-box helicase 32 (putative)	81	gga-miR-122-5p	418828-ELF1	E74 like ETS transcription factor 1	87
	gga-let-7j-5p	422455-USP38	ubiquitin specific peptidase 38	85	gga-let-7j-3p	428414-WAC	WW domain containing adaptor with coiled-coil	88		gga-miR-142-3p	424246-DIRC2	disrupted in renal carcinoma 2	86	gga-miR-122-5p	419324-RAE1	ribonucleic acid export 1	92
	gga-let-7j-5p	423032-USP47	ubiquitin specific peptidase 47	82	gga-let-7j-3p	424753-WDR33	WD repeat domain 33	87		gga-miR-142-3p	418646-DMTF1	cyclin D binding myb like transcription factor 1	88	gga-miR-122-5p	420094-ATCAY	ATCAY, caytaxin	82
	gga-let-7j-5p	421610-UTRN	utrophin	96	gga-let-7j-3p	101747322-WT1	Wilms tumor 1	90		gga-miR-142-3p	429084-F3	coagulation factor III, tissue factor	91	gga-miR-122-5p	420197-FABP5	fatty acid binding protein 5	90
	gga-let-7j-5p	418462-VGLL3	vestigial like family member 3	85	gga-let-7j-3p	395280-XIAP	X-linked inhibitor of apoptosis	81		gga-miR-142-3p	417578-FAM222B	family with sequence similarity 222 member B	88	gga-miR-122-5p	420281-COLEC10	collectin subfamily member 10	90
	gga-let-7j-5p	100859821-VSTM5	V-set and transmembrane domain containing 5	94	gga-let-7j-3p	422029-XKR6	XK related 6	81		gga-miR-142-3p	771739-FMNL2	formin like 2	87	gga-miR-122-5p	420444-RBM33	RNA binding motif protein 33	80
	gga-let-7j-5p	770107-WDFY2	WD repeat and FYVE domain containing 2	89	gga-let-7j-3p	423455-YY1	YY1 transcription factor	87		gga-miR-142-3p	428703-FOXO4	forkhead box O4	86	gga-miR-122-5p	420504-PIP4K2A	phosphatidylinositol-5-phosphate 4-kinase type 2 alpha	80
	gga-let-7j-5p	777580-WNK4	WNK lysine deficient protein kinase 4	84	gga-let-7j-3p	427986-ZBTB21	zinc finger and BTB domain containing 21	83		gga-miR-142-3p	422456-GAB1	GRB2 associated binding protein 1	93	gga-miR-122-5p	420550-ANKIB1	ankyrin repeat and IBR domain containing 1	93
	gga-let-7j-5p	771092-WNT9B	Wnt family member 9B	91	gga-let-7j-3p	422175-ZC3H12B	zinc finger CCCH-type containing 12B	98		gga-miR-142-3p	770710-GABRD	gamma-aminobutyric acid type A receptor delta subunit	83	gga-miR-122-5p	420594-BZW2	basic leucine zipper and W2 domains 2	84
	gga-let-7j-5p	422029-XKR6	XK related 6	97	gga-let-7j-3p	423722-ZCCHC24	zinc finger CCHC-type containing 24	93		gga-miR-142-3p	417931-GAS2L3	growth arrest specific 2 like 3	81	gga-miR-122-5p	420955-GALNT1	polypeptide N-acetylgalactosaminyltransferase 1	90
	gga-let-7j-5p	428266-YOD1	YOD1 deubiquitinase	99	gga-let-7j-3p	418596-ZFX	zinc finger protein X-linked	97		gga-miR-142-3p	427262-GNAQ	G protein subunit alpha q	91	gga-miR-122-5p	421492-HNRNPU	heterogeneous nuclear ribonucleoprotein U	93
	gga-let-7j-5p	430349-ZC3H3	zinc finger CCCH-type containing 3	83	gga-let-7j-3p	417747-ZNF800	zinc finger protein 800	81		gga-miR-142-3p	107049011-GOLIM4	golgi integral membrane protein 4	93	gga-miR-122-5p	421507-GREM2	gremlin 2, DAN family BMP antagonist	81
	gga-let-7j-5p	423276-ZFYVE26	zinc finger FYVE-type containing 26	85	gga-let-7j-3p	416919-ZNRF3	zinc and ring finger 3	96		gga-miR-142-3p	423950-GPR26	G protein-coupled receptor 26	84	gga-miR-122-5p	421660-DYNLT1	dynein light chain Tctex-type 1	87
	gga-let-7j-5p	424512-ZNF326	zinc finger protein 326	90	gga-let-7j-3p	770670-ZSWIM6	zinc finger SWIM-type containing 6	81		gga-miR-142-3p	423389-GTF2A1	general transcription factor IIA subunit 1	82	gga-miR-122-5p	421702-VNN1	vanin 1	85
	gga-let-7j-5p	100858113-ZNF710	zinc finger protein 710	87	gga-let-7k-3p	420927-MARCH6	membrane associated ring-CH-type finger 6	91		gga-miR-142-3p	423310-HECTD1	HECT domain E3 ubiquitin protein ligase 1	94	gga-miR-122-5p	421932-YWHAQ	tyrosine 3-monooxygenase/tryptophan 5-monooxygenase activation protein theta	86
	gga-let-7j-5p	421739-ZUFSP	zinc finger with UFM1 specific peptidase domain	84	gga-let-7k-3p	417347-SEPT9	septin 9	96		gga-miR-142-3p	416758-IFT140	intraflagellar transport 140	97	gga-miR-122-5p	421988-RNF19AL	E3 ubiquitin-protein ligase RNF19A-like	80
	gga-let-7k-5p	416834-ABCB9	ATP binding cassette subfamily B member 9	91	gga-let-7k-3p	423170-ACCS	1-aminocyclopropane-1-carboxylate synthase homolog (inactive)	88		gga-miR-142-3p	396361-INHBA	inhibin subunit beta A	90	gga-miR-122-5p	423102-AP2A2	adaptor related protein complex 2 subunit alpha 2	82
	gga-let-7k-5p	424947-ABCC5	ATP binding cassette subfamily C member 5	82	gga-let-7k-3p	424975-ACTL6A	actin like 6A	90		gga-miR-142-3p	423973-INPP5A	inositol polyphosphate-5-phosphatase A	88	gga-miR-122-5p	423247-ACOT2L	acyl-coenzyme A thioesterase 2, mitochondrial-like	81
	gga-let-7k-5p	415479-ABHD17C	abhydrolase domain containing 17C	83	gga-let-7k-3p	374197-ACTR3	ARP3 actin related protein 3 homolog	89		gga-miR-142-3p	423046-IPO7	importin 7	86	gga-miR-122-5p	423315-NPAS3	neuronal PAS domain protein 3	82
	gga-let-7k-5p	427235-ACER2	alkaline ceramidase 2	89	gga-let-7k-3p	395246-ACVR1	activin A receptor type 1	88		gga-miR-142-3p	420190-JPH1	junctophilin 1	87	gga-miR-122-5p	424093-CCNYL1	cyclin Y like 1	94
	gga-let-7k-5p	419087-ACER3	alkaline ceramidase 3	93	gga-let-7k-3p	422669-ADAD1	adenosine deaminase domain containing 1	83		gga-miR-142-3p	424004-KANSL1L	KAT8 regulatory NSL complex subunit 1-like	83	gga-miR-122-5p	424447-COLGALT2	collagen beta(1-O)galactosyltransferase 2	82
	gga-let-7k-5p	416324-ACSL6	acyl-CoA synthetase long-chain family member 6	81	gga-let-7k-3p	427971-ADAMTS5	ADAM metallopeptidase with thrombospondin type 1 motif 5	97		gga-miR-142-3p	428441-KAT2B	lysine acetyltransferase 2B	81	gga-miR-122-5p	424733-PPP2R3A	protein phosphatase 2 regulatory subunit B''alpha	87
	gga-let-7k-5p	424325-ACVR1C	activin A receptor type 1C	94	gga-let-7k-3p	423314-AKAP6	A-kinase anchoring protein 6	98		gga-miR-142-3p	418766-KDELC1	KDEL motif containing 1	90	gga-miR-122-5p	425033-MBNL1	muscleblind like splicing regulator 1	82
	gga-let-7k-5p	420537-ADAM22	ADAM metallopeptidase domain 22	89	gga-let-7k-3p	395389-ALDH1A3	aldehyde dehydrogenase 1 family member A3	88		gga-miR-142-3p	416220-KIF20A	kinesin family member 20A	80	gga-miR-122-5p	426231-NPEPPS	aminopeptidase puromycin sensitive	82
	gga-let-7k-5p	422948-ADAM33	ADAM metallopeptidase domain 33	86	gga-let-7k-3p	420818-ALDH5A1	aldehyde dehydrogenase 5 family member A1	98		gga-miR-142-3p	420472-KIF5B	kinesin family member 5B	93	gga-miR-122-5p	427566-ATXN1L	ataxin 1 like	80
	gga-let-7k-5p	427160-ADAMTS6	ADAM metallopeptidase with thrombospondin type 1 motif 6	90	gga-let-7k-3p	417733-ALG12	ALG12, alpha-1,6-mannosyltransferase	88		gga-miR-142-3p	423847-LCOR	ligand dependent nuclear receptor corepressor	88	gga-miR-122-5p	427773-ENTPD2L	ectonucleoside triphosphate diphosphohydrolase 2-like	80
	gga-let-7k-5p	427623-ADRB2	adrenoceptor beta 2	84	gga-let-7k-3p	422343-AMMECR1	Alport syndrome, mental retardation, midface hypoplasia and elliptocytosis chromosomal region gene 1	87		gga-miR-142-3p	423418-LGMN	legumain	83	gga-miR-122-5p	428552-FLRT3	fibronectin leucine rich transmembrane protein 3	85
	gga-let-7k-5p	422394-AFF2	AF4/FMR2 family member 2	89	gga-let-7k-3p	422461-ANAPC10	anaphase promoting complex subunit 10	83		gga-miR-142-3p	101748694-LOC101748694	dentin sialophosphoprotein-like	82	gga-miR-122-5p	428754-HSD17B11L	estradiol 17-beta-dehydrogenase 11-like	87
	gga-let-7k-5p	424024-AGAP1	ArfGAP with GTPase domain, ankyrin repeat and PH domain 1	87	gga-let-7k-3p	772036-ANGPTL5	angiopoietin like 5	81		gga-miR-142-3p	418423-LOC418423	uncharacterized LOC418423	85	gga-miR-122-5p	771464-ADTRP	androgen dependent TFPI regulating protein	92
	gga-let-7k-5p	419629-AGO4	argonaute 4, RISC catalytic component	95	gga-let-7k-3p	396309-ANK3	ankyrin 3	98		gga-miR-142-3p	420267-LRP12	LDL receptor related protein 12	81	gga-miR-122-5p	771592-RASL10B	RAS like family 10 member B	82
	gga-let-7k-5p	423314-AKAP6	A-kinase anchoring protein 6	91	gga-let-7k-3p	417927-ANKS1B	ankyrin repeat and sterile alpha motif domain containing 1B	93		gga-miR-142-3p	421891-LRRC1	leucine rich repeat containing 1	94	gga-miR-122-5p	771678-GUCY1A2	guanylate cyclase 1 soluble subunit alpha 2	82
	gga-let-7k-5p	418078-ALDH1L2	aldehyde dehydrogenase 1 family member L2	80	gga-let-7k-3p	423144-ANO1	anoctamin 1	85		gga-miR-142-3p	428121-LRRC32	leucine rich repeat containing 32	92	gga-miR-122-5p	771902-C20H20ORF112	chromosome 20 open reading frame, human C20orf112	83
	gga-let-7k-5p	100859297-ARID3B	AT-rich interaction domain 3B	100	gga-let-7k-3p	423747-ANXA7	annexin A7	82		gga-miR-142-3p	428677-LUC7L3	LUC7 like 3 pre-mRNA splicing factor	86	gga-miR-12266-5p	373890-ADRA1B	adrenoceptor alpha 1B	87
	gga-let-7k-5p	100858693-ARID3C	AT-rich interaction domain 3C	92	gga-let-7k-3p	424807-AP1S3	adaptor related protein complex 1 subunit sigma 3	82		gga-miR-142-3p	421579-MAP3K4	mitogen-activated protein kinase kinase kinase 4	91	gga-miR-12266-5p	395139-ST3GAL2	ST3 beta-galactoside alpha-2,3-sialyltransferase 2	88
	gga-let-7k-5p	100857935-ARL5A	ADP ribosylation factor like GTPase 5A	93	gga-let-7k-3p	423102-AP2A2	adaptor related protein complex 2 subunit alpha 2	94		gga-miR-142-3p	396473-MARCKS	myristoylated alanine rich protein kinase C substrate	80	gga-miR-12266-5p	395635-HDAC2	histone deacetylase 2	82
	gga-let-7k-5p	415481-ARNT2	aryl hydrocarbon receptor nuclear translocator 2	80	gga-let-7k-3p	427389-AP3S1	adaptor related protein complex 3 sigma 1 subunit	84		gga-miR-142-3p	407088-MASP1	mannan binding lectin serine peptidase 1	86	gga-miR-12266-5p	417646-USP32	ubiquitin specific peptidase 32	91
	gga-let-7k-5p	424930-B3GNT7	UDP-GlcNAc:betaGal beta-1,3-N-acetylglucosaminyltransferase 7	90	gga-let-7k-3p	416002-APPL1	adaptor protein, phosphotyrosine interacting with PH domain and leucine zipper 1	84		gga-miR-142-3p	424308-MBD5	methyl-CpG binding domain protein 5	89	gga-miR-12266-5p	417701-CBLL1	Cbl proto-oncogene like 1	91
	gga-let-7k-5p	418488-BACH1	BTB domain and CNC homolog 1	97	gga-let-7k-3p	419211-ARFGEF2	ADP ribosylation factor guanine nucleotide exchange factor 2	81		gga-miR-142-3p	395670-MEF2A	myocyte enhancer factor 2A	80	gga-miR-12266-5p	417758-FAM3C	family with sequence similarity 3, member C	87
	gga-let-7k-5p	418193-BCAT1	branched chain amino acid transaminase 1	92	gga-let-7k-3p	420473-ARHGAP12	Rho GTPase activating protein 12	82		gga-miR-142-3p	424019-MLPH	melanophilin	88	gga-miR-12266-5p	419027-GAB2	GRB2 associated binding protein 2	81
	gga-let-7k-5p	428909-BEGAIN	brain enriched guanylate kinase associated	94	gga-let-7k-3p	418962-ARHGAP20	Rho GTPase activating protein 20	83		gga-miR-142-3p	395270-MOCS1	molybdenum cofactor synthesis 1	83	gga-miR-12266-5p	419259-ZBTB46	zinc finger and BTB domain containing 46	82
	gga-let-7k-5p	427688-BTBD3	BTB domain containing 3	80	gga-let-7k-3p	427797-ARHGAP44	Rho GTPase activating protein 44	94		gga-miR-142-3p	396465-MYH10	myosin, heavy chain 10, non-muscle	83	gga-miR-12266-5p	419417-GLTPD2	glycolipid transfer protein domain containing 2	88
	gga-let-7k-5p	419932-BTG2	BTG anti-proliferation factor 2	81	gga-let-7k-3p	420102-ARHGAP45	Rho GTPase activating protein 45	94		gga-miR-142-3p	416343-NR3C1	nuclear receptor subfamily 3 group C member 1	95	gga-miR-12266-5p	420191-GDAP1	ganglioside induced differentiation associated protein 1	82
	gga-let-7k-5p	424073-BZW1	basic leucine zipper and W2 domains 1	95	gga-let-7k-3p	424761-ARHGEF4	Rho guanine nucleotide exchange factor 4	86		gga-miR-142-3p	427481-OAZ2	ornithine decarboxylase antizyme 2	86	gga-miR-12266-5p	420194-ZNF704	zinc finger protein 704	87
	gga-let-7k-5p	771902-C20H20ORF112	chromosome 20 open reading frame, human C20orf112	89	gga-let-7k-3p	421650-ARID1B	AT-rich interaction domain 1B	84		gga-miR-142-3p	428816-OLFR1019L2	olfactory receptor 1019-like 2	82	gga-miR-12266-5p	420419-MAPKKK3L	mitogen-activated protein kinase kinase kinase 3-like	88
	gga-let-7k-5p	423293-C5H15orf41	chromosome 5 C15orf41 homolog	84	gga-let-7k-3p	425840-ARID4B	AT-rich interaction domain 4B	94		gga-miR-142-3p	420663-OSBPL10	oxysterol binding protein like 10	87	gga-miR-12266-5p	420561-TFPI2	tissue factor pathway inhibitor 2	80
	gga-let-7k-5p	415833-CA5B	carbonic anhydrase 5B	89	gga-let-7k-3p	415319-ARIH1	ariadne RBR E3 ubiquitin protein ligase 1	86		gga-miR-142-3p	415336-PCASP3	paracaspase 3	85	gga-miR-12266-5p	420651-ZNF385D	zinc finger protein 385D	87
	gga-let-7k-5p	415791-CA7	carbonic anhydrase 7	100	gga-let-7k-3p	421605-ARL14EP	ADP ribosylation factor like GTPase 14 effector protein	87		gga-miR-142-3p	427287-PCGF3	polycomb group ring finger 3	83	gga-miR-12266-5p	421088-AQP4	aquaporin 4	84
	gga-let-7k-5p	418463-CADM2	cell adhesion molecule 2	83	gga-let-7k-3p	417408-ATAD5	ATPase family, AAA domain containing 5	100		gga-miR-142-3p	420725-PDCD6IP	programmed cell death 6 interacting protein	87	gga-miR-12266-5p	422124-TMEM94	transmembrane protein 94	82
	gga-let-7k-5p	374047-CCND2	cyclin D2	80	gga-let-7k-3p	424898-ATP13A3	ATPase 13A3	84		gga-miR-142-3p	427263-PSAT1	phosphoserine aminotransferase 1	85	gga-miR-12266-5p	422945-C4H20ORF194	chromosome 4 open reading frame, human C20orf194	86
	gga-let-7k-5p	423821-CCNJ	cyclin J	96	gga-let-7k-3p	417481-AUTS2	AUTS2, activator of transcription and developmental regulator	96		gga-miR-142-3p	419554-PUM1	pumilio RNA binding family member 1	85	gga-miR-12266-5p	423411-PPP4R3A	protein phosphatase 4 regulatory subunit 3A	97
	gga-let-7k-5p	769278-CCR6	C-C motif chemokine receptor 6	89	gga-let-7k-3p	421286-B3GNT2	UDP-GlcNAc:betaGal beta-1,3-N-acetylglucosaminyltransferase 2	94		gga-miR-142-3p	427808-RAB11FIP4	RAB11 family interacting protein 4 (class II)	92	gga-miR-12266-5p	423437-DICER1	dicer 1, ribonuclease III	88
	gga-let-7k-5p	425483-CDC34	cell division cycle 34	99	gga-let-7k-3p	421809-BACH2	BTB domain and CNC homolog 2	95		gga-miR-142-3p	417119-RAB14	RAB14, member RAS oncogene family	85	gga-miR-12266-5p	424188-SLC4A10	solute carrier family 4 member 10	82
	gga-let-7k-5p	426889-CELF4	CUGBP Elav-like family member 4	85	gga-let-7k-3p	418407-BBX	BBX, HMG-box containing	85		gga-miR-142-3p	395871-RAC1	Rac family small GTPase 1	83	gga-miR-12266-5p	424451-FAM129A	family with sequence similarity 129 member A	83
	gga-let-7k-5p	429044-CEP70	centrosomal protein 70	82	gga-let-7k-3p	424528-BCL10	B-cell CLL/lymphoma 10	87		gga-miR-142-3p	427431-RAI14	retinoic acid induced 14	87	gga-miR-12266-5p	430953-ABRA	actin binding Rho activating protein	88
	gga-let-7k-5p	423209-CHAC1	ChaC glutathione specific gamma-glutamylcyclotransferase 1	90	gga-let-7k-3p	396186-BDNF	brain derived neurotrophic factor	100		gga-miR-142-3p	422795-RELL1	RELT like 1	95	gga-miR-12266-5p	431576-ZBTB7C	zinc finger and BTB domain containing 7C	94
	gga-let-7k-5p	417121-CNTRL	centriolin	88	gga-let-7k-3p	416108-BHLHE40	basic helix-loop-helix family member e40	96		gga-miR-142-3p	419435-RERE	arginine-glutamic acid dipeptide repeats	82	gga-miR-12266-5p	770448-DESI1	desumoylating isopeptidase 1	80
	gga-let-7k-5p	396243-COL1A2	collagen type I alpha 2 chain	94	gga-let-7k-3p	420744-BMPER	BMP binding endothelial regulator	81		gga-miR-142-3p	427447-RICTOR	RPTOR independent companion of MTOR complex 2	80	gga-miR-128-3p	100538349-UBE2V1	ubiquitin conjugating enzyme E2 V1	83
	gga-let-7k-5p	424526-COL24A1	collagen type XXIV alpha 1 chain	82	gga-let-7k-3p	396308-BMPR1A	bone morphogenetic protein receptor type 1A	83		gga-miR-142-3p	419573-RLF	rearranged L-myc fusion	88	gga-miR-128-3p	100857521-SLC6A14	solute carrier family 6 member 14	92
	gga-let-7k-5p	417231-COL27A1	collagen type XXVII alpha 1 chain	82	gga-let-7k-3p	374147-BMPR2	bone morphogenetic protein receptor type 2	93		gga-miR-142-3p	374182-ROCK2	Rho associated coiled-coil containing protein kinase 2	95	gga-miR-128-3p	100857525-GGA1	golgi associated, gamma adaptin ear containing, ARF binding protein 1	86
	gga-let-7k-5p	396340-COL3A1	collagen type III alpha 1 chain	92	gga-let-7k-3p	427504-BNC1	basonuclin 1	98		gga-miR-142-3p	416376-SETBP1	SET binding protein 1	84	gga-miR-128-3p	100857974-ONECUT2	one cut homeobox 2	91
	gga-let-7k-5p	395530-COL4A1	collagen type IV alpha 1 chain	97	gga-let-7k-3p	415379-BNIP2	BCL2 interacting protein 2	83		gga-miR-142-3p	101751878-SLC2A11L3	solute carrier family 2 member 11-like 3	89	gga-miR-128-3p	100858067-KCNA6	potassium voltage-gated channel subfamily A member 6	98
	gga-let-7k-5p	418752-COL4A2	collagen type IV alpha 2 chain	96	gga-let-7k-3p	423971-BNIP3	BCL2 interacting protein 3	81		gga-miR-142-3p	424281-SLC35F5	solute carrier family 35 member F5	92	gga-miR-128-3p	100858394-LRRC55	leucine rich repeat containing 55	82
	gga-let-7k-5p	422350-COL4A6	collagen type IV alpha 6 chain	86	gga-let-7k-3p	418361-BOC	BOC cell adhesion associated, oncogene regulated	94		gga-miR-142-3p	427809-SMURF2	SMAD specific E3 ubiquitin protein ligase 2	83	gga-miR-128-3p	100858691-CCDC71	coiled-coil domain containing 71	98
	gga-let-7k-5p	423986-COL5A2	collagen type V alpha 2 chain	87	gga-let-7k-3p	423817-BTAF1	B-TFIID TATA-box binding protein associated factor 1	81		gga-miR-142-3p	426798-SNX24	sorting nexin 24	81	gga-miR-128-3p	100858913-SMAP1	small ArfGAP 1	97
	gga-let-7k-5p	415326-CPEB1	cytoplasmic polyadenylation element binding protein 1	92	gga-let-7k-3p	101752037-BTBD6	BTB domain containing 6	91		gga-miR-142-3p	421271-SPRED2	sprouty related EVH1 domain containing 2	82	gga-miR-128-3p	100858937-LOC100858937	protocadherin gamma-A10-like	80
	gga-let-7k-5p	426017-DAGLA	diacylglycerol lipase alpha	91	gga-let-7k-3p	416615-C14H16ORF52	chromosome 14 open reading frame, human C16orf52	90		gga-miR-142-3p	421085-SS18	SS18, nBAF chromatin remodeling complex subunit	80	gga-miR-128-3p	100859007-ARHGAP36	Rho GTPase activating protein 36	83
	gga-let-7k-5p	430764-DCLRE1C	DNA cross-link repair 1C	90	gga-let-7k-3p	417412-C18H17orf75	chromosome 18 C17orf75 homolog	86		gga-miR-142-3p	416895-SVOP	SV2 related protein	86	gga-miR-128-3p	101747752-RNF180	ring finger protein 180	84
	gga-let-7k-5p	427002-DCUN1D3	defective in cullin neddylation 1 domain containing 3	89	gga-let-7k-3p	373965-CALD1	caldesmon 1	88		gga-miR-142-3p	421622-TAB2	TGF-beta activated kinase 1 (MAP3K7) binding protein 2	89	gga-miR-128-3p	101747821-LOC101747821	uncharacterized LOC101747821	80
	gga-let-7k-5p	426504-DDX19B	ATP-dependent RNA helicase DDX19B	92	gga-let-7k-3p	417837-CAND1	cullin associated and neddylation dissociated 1	94		gga-miR-142-3p	417583-TAOK1	TAO kinase 1	80	gga-miR-128-3p	101747869-LOC101747869	myb-related transcription factor, partner of profilin-like	83
	gga-let-7k-5p	100859633-DISC1	disrupted in schizophrenia 1	88	gga-let-7k-3p	395477-CASP6	caspase 6	86		gga-miR-142-3p	419453-TARDBP	TAR DNA binding protein	95	gga-miR-128-3p	101749809-CNKSR2L	connector enhancer of kinase suppressor of Ras 2-like	98
	gga-let-7k-5p	422740-DLC1	DLC1 Rho GTPase activating protein	92	gga-let-7k-3p	421810-CASP8AP2	caspase 8 associated protein 2	83		gga-miR-142-3p	415815-TLDC1	TBC/LysM-associated domain containing 1	84	gga-miR-128-3p	101750640-LOC101750640	translation initiation factor IF-2-like	89
	gga-let-7k-5p	396236-DMD	dystrophin	89	gga-let-7k-3p	423905-CCDC186	coiled-coil domain containing 186	83		gga-miR-142-3p	418215-TM7SF3	transmembrane 7 superfamily member 3	82	gga-miR-128-3p	101751124-STK39	serine/threonine kinase 39	82
	gga-let-7k-5p	420078-DOT1L	DOT1 like histone lysine methyltransferase	96	gga-let-7k-3p	422518-CCSER1	coiled-coil serine rich protein 1	98		gga-miR-142-3p	418325-TNFRSF1A	TNF receptor superfamily member 1A	81	gga-miR-128-3p	101751828-ZFP36L1	ZFP36 ring finger protein like 1	95
	gga-let-7k-5p	420206-E2F5	E2F transcription factor 5	95	gga-let-7k-3p	428577-CDC42EP3	CDC42 effector protein 3	81		gga-miR-142-3p	424419-TOR1AIP2	torsin 1A interacting protein 2	86	gga-miR-128-3p	101751870-BCORL	BCL-6 corepressor-like	86
	gga-let-7k-5p	420854-EDN1	endothelin 1	86	gga-let-7k-3p	424356-CDC73	cell division cycle 73	81		gga-miR-142-3p	417797-TWF1	twinfilin actin binding protein 1	95	gga-miR-128-3p	107049024-EDPE	epidermal differentiation protein rich in proline and glutamic acid (E)	94
	gga-let-7k-5p	395559-EPHA4	EPH receptor A4	87	gga-let-7k-3p	415860-CDH1	cadherin 1	90		gga-miR-142-3p	421610-UTRN	utrophin	95	gga-miR-128-3p	107049580-LOC107049580	bolA-like protein 1	95
	gga-let-7k-5p	423785-ERCC6	ERCC excision repair 6, chromatin remodeling factor	89	gga-let-7k-3p	428899-CEP128	centrosomal protein 128	91		gga-miR-142-3p	419317-VAPB	VAMP associated protein B and C	92	gga-miR-128-3p	107050564-LOC107050564	fibroblast growth factor 11-like	90
	gga-let-7k-5p	415387-FAM189A1	family with sequence similarity 189 member A1	92	gga-let-7k-3p	422566-CEP44	centrosomal protein 44	84		gga-miR-142-3p	420951-VSTM2A	V-set and transmembrane domain containing 2A	82	gga-miR-128-3p	107051746-LOC107051746	uncharacterized LOC107051746	86
	gga-let-7k-5p	415999-FAM208A	family with sequence similarity 208 member A	86	gga-let-7k-3p	421152-CEPT1	choline/ethanolamine phosphotransferase 1	82		gga-miR-142-3p	424353-ZBTB41	zinc finger and BTB domain containing 41	91	gga-miR-128-3p	107051846-LOC107051846	uncharacterized LOC107051846	89
	gga-let-7k-5p	420343-FBXO32	F-box protein 32	80	gga-let-7k-3p	424080-CFLAR	CASP8 and FADD like apoptosis regulator	82		gga-miR-142-3p	419207-ZMYND8	zinc finger MYND-type containing 8	96	gga-miR-128-3p	107052848-INSM1	INSM transcriptional repressor 1	97
	gga-let-7k-5p	417908-FGD6	FYVE, RhoGEF and PH domain containing 6	98	gga-let-7k-3p	420144-CHERP	calcium homeostasis endoplasmic reticulum protein	93		gga-miR-142-3p	107048990-ZNF217L	zinc finger protein 217-like	89	gga-miR-128-3p	112529920-TIAL1	TIA1 cytotoxic granule associated RNA binding protein like 1	94
	gga-let-7k-5p	768907-FGF6	fibroblast growth factor 6	82	gga-let-7k-3p	416102-CHL1	cell adhesion molecule L1 like	80		gga-miR-146b-5p	423720-AIFM2	apoptosis inducing factor, mitochondria associated 2	83	gga-miR-128-3p	373922-LIMK1	LIM domain kinase 1	88
	gga-let-7k-5p	429028-FIGN	fidgetin, microtubule severing factor	100	gga-let-7k-3p	418461-CHMP2B	charged multivesicular body protein 2B	90		gga-miR-146b-5p	419168-ARHGAP40	Rho GTPase activating protein 40	81	gga-miR-128-3p	373928-PPARG	peroxisome proliferator-activated receptor gamma	80
	gga-let-7k-5p	431296-FIGNL2	fidgetin like 2	99	gga-let-7k-3p	415794-CMTM4	CKLF like MARVEL transmembrane domain containing 4	99		gga-miR-146b-5p	769515-ARL15	ADP ribosylation factor like GTPase 15	81	gga-miR-128-3p	373967-SLIT2	slit guidance ligand 2	80
	gga-let-7k-5p	422417-FNIP2	folliculin interacting protein 2	84	gga-let-7k-3p	415736-CNEP1R1	CTD nuclear envelope phosphatase 1 regulatory subunit 1	86		gga-miR-146b-5p	422777-BEND4	BEN domain containing 4	89	gga-miR-128-3p	373991-CLOCK	clock circadian regulator	81
	gga-let-7k-5p	421562-FRMD1	FERM domain containing 1	80	gga-let-7k-3p	427997-CNKSR2	connector enhancer of kinase suppressor of Ras 2	86		gga-miR-146b-5p	422945-C4H20ORF194	chromosome 4 open reading frame, human C20orf194	80	gga-miR-128-3p	374031-NOTCH2	notch 2	80
	gga-let-7k-5p	426071-FRMD4B	FERM domain containing 4B	87	gga-let-7k-3p	416293-CNOT6	CCR4-NOT transcription complex subunit 6	96		gga-miR-146b-5p	423293-C5H15orf41	chromosome 5 C15orf41 homolog	87	gga-miR-128-3p	374115-ARNTL	aryl hydrocarbon receptor nuclear translocator like	91
	gga-let-7k-5p	420955-GALNT1	polypeptide N-acetylgalactosaminyltransferase 1	83	gga-let-7k-3p	422508-CNOT6L	CCR4-NOT transcription complex subunit 6 like	82		gga-miR-146b-5p	418993-CEP57	centrosomal protein 57	89	gga-miR-128-3p	374157-NRP2	neuropilin 2	83
	gga-let-7k-5p	417305-GAS7	growth arrest specific 7	86	gga-let-7k-3p	428633-CNR1	cannabinoid receptor 1	98		gga-miR-146b-5p	418402-CEP97	centrosomal protein 97	92	gga-miR-128-3p	374188-PSEN2	presenilin 2 (Alzheimer disease 4)	87
	gga-let-7k-5p	395504-GATM	glycine amidinotransferase	86	gga-let-7k-3p	417786-CNTN1	contactin 1	99		gga-miR-146b-5p	414829-CMTM3	CKLF like MARVEL transmembrane domain containing 3	84	gga-miR-128-3p	374199-JAK2	Janus kinase 2	80
	gga-let-7k-5p	423440-GLRX5	glutaredoxin 5	95	gga-let-7k-3p	395317-CNTN5	contactin 5	97		gga-miR-146b-5p	416745-COQ8B	coenzyme Q8B	90	gga-miR-128-3p	374228-KCND1	potassium voltage-gated channel subfamily D member 1	97
	gga-let-7k-5p	416807-GLT1D1	glycosyltransferase 1 domain containing 1	93	gga-let-7k-3p	428309-CNTNAP1	contactin associated protein 1	92		gga-miR-146b-5p	416381-CZH18ORF25	chromosome Z open reading frame, human C18orf25	85	gga-miR-128-3p	374231-FOXO1	forkhead box O1	80
	gga-let-7k-5p	424538-GNG5	G protein subunit gamma 5	97	gga-let-7k-3p	425481-COL23A1	collagen type XXIII alpha 1 chain	94		gga-miR-146b-5p	418903-DCLK1	doublecortin like kinase 1	80	gga-miR-128-3p	374242-DCX	doublecortin	81
	gga-let-7k-5p	418096-GNPTAB	N-acetylglucosamine-1-phosphate transferase subunits alpha and beta	91	gga-let-7k-3p	427209-COL4A3BP	collagen type IV alpha 3 binding protein	90		gga-miR-146b-5p	421327-DEGS1	delta 4-desaturase, sphingolipid 1	80	gga-miR-128-3p	378903-CREM	cAMP responsive element modulator	89
	gga-let-7k-5p	421311-GPCPD1	glycerophosphocholine phosphodiesterase 1	88	gga-let-7k-3p	396242-COL9A3	collagen type IX alpha 3 chain	82		gga-miR-146b-5p	420078-DOT1L	DOT1 like histone lysine methyltransferase	93	gga-miR-128-3p	378907-SGMS1	sphingomyelin synthase 1	90
	gga-let-7k-5p	421064-GREB1L	GREB1 like retinoic acid receptor coactivator	88	gga-let-7k-3p	422832-CPEB2	cytoplasmic polyadenylation element binding protein 2	90		gga-miR-146b-5p	768509-EDN3	endothelin 3	86	gga-miR-128-3p	386580-PTPRC	protein tyrosine phosphatase, receptor type C	82
	gga-let-7k-5p	421754-GTF3C6	general transcription factor IIIC subunit 6	94	gga-let-7k-3p	423816-CPEB3	cytoplasmic polyadenylation element binding protein 3	90		gga-miR-146b-5p	107055096-EDQREP	epidermal differentiation protein containing glutamine (Q) repeats	83	gga-miR-128-3p	395076-CDKN2B	cyclin dependent kinase inhibitor 2B	84
	gga-let-7k-5p	395594-HAS2	hyaluronan synthase 2	93	gga-let-7k-3p	415646-CPNE2	copine 2	80		gga-miR-146b-5p	427469-ERCC6L2	excision repair cross-complementation group 6 like 2	89	gga-miR-128-3p	395148-NEBL	nebulette	81
	gga-let-7k-5p	395984-HDLBP	high density lipoprotein binding protein	89	gga-let-7k-3p	417844-CPSF6	cleavage and polyadenylation specific factor 6	90		gga-miR-146b-5p	422955-EXOC6B	exocyst complex component 6B	86	gga-miR-128-3p	395257-CBFB	core-binding factor beta subunit	98
	gga-let-7k-5p	395900-HOXB1	homeobox B1	85	gga-let-7k-3p	395369-CRISPLD1	cysteine rich secretory protein LCCL domain containing 1	95		gga-miR-146b-5p	395306-F2	coagulation factor II, thrombin	96	gga-miR-128-3p	395410-ABL2	ABL proto-oncogene 2, non-receptor tyrosine kinase	93
	gga-let-7k-5p	415535-IGDCC3	immunoglobulin superfamily DCC subclass member 3	100	gga-let-7k-3p	420813-CTDP1	CTD phosphatase subunit 1	80		gga-miR-146b-5p	417088-FBXW2	F-box and WD repeat domain containing 2	84	gga-miR-128-3p	395530-COL4A1	collagen type IV alpha 1 chain	82
	gga-let-7k-5p	415537-IGDCC4	immunoglobulin superfamily DCC subclass member 4	92	gga-let-7k-3p	416184-CTNNA1	catenin alpha 1	81		gga-miR-146b-5p	427233-FOCAD	focadhesin	85	gga-miR-128-3p	395554-FGF14	fibroblast growth factor 14	86
	gga-let-7k-5p	424865-IGF2BP2	insulin like growth factor 2 mRNA binding protein 2	90	gga-let-7k-3p	395964-CTNNB1	catenin beta 1	91		gga-miR-146b-5p	424551-FUBP1	far upstream element binding protein 1	86	gga-miR-128-3p	395567-SOUL	SOUL protein	84
	gga-let-7k-5p	420617-IGF2BP3	insulin like growth factor 2 mRNA binding protein 3	100	gga-let-7k-3p	420783-CUL1	cullin 1	87		gga-miR-146b-5p	101750732-GIN1	gypsy retrotransposon integrase 1	83	gga-miR-128-3p	395669-PLEK	pleckstrin	93
	gga-let-7k-5p	422230-IL13RA1	interleukin 13 receptor subunit alpha 1	94	gga-let-7k-3p	424804-CUL3	cullin 3	93		gga-miR-146b-5p	395846-GJA8	gap junction protein alpha 8	81	gga-miR-128-3p	395682-ZFHX3	zinc finger homeobox 3	84
	gga-let-7k-5p	422239-INTS6L	integrator complex subunit 6 like	97	gga-let-7k-3p	422364-CUL4B	cullin 4B	91		gga-miR-146b-5p	421597-HIPK3	homeodomain interacting protein kinase 3	90	gga-miR-128-3p	395685-WSB1	WD repeat and SOCS box containing 1	83
	gga-let-7k-5p	424121-ITGA4	integrin subunit alpha 4	92	gga-let-7k-3p	373935-DACH1	dachshund family transcription factor 1	83		gga-miR-146b-5p	417925-IKBIP	IKBKB interacting protein	83	gga-miR-128-3p	395716-EYA4	EYA transcriptional coactivator and phosphatase 4	80
	gga-let-7k-5p	423287-KATNBL1	katanin regulatory subunit B1 like 1	94	gga-let-7k-3p	415921-DCAF1	DDB1 and CUL4 associated factor 1	95		gga-miR-146b-5p	424103-INO80D	INO80 complex subunit D	86	gga-miR-128-3p	395822-NEO1	neogenin 1	96
	gga-let-7k-5p	416900-KCTD10	potassium channel tetramerization domain containing 10	80	gga-let-7k-3p	422762-DCUN1D4	defective in cullin neddylation 1 domain containing 4	99		gga-miR-146b-5p	101748342-INSYN2	inhibitory synaptic factor 2A	80	gga-miR-128-3p	395920-RREB1	ras responsive element binding protein 1	89
	gga-let-7k-5p	422917-KDM3A	lysine demethylase 3A	81	gga-let-7k-3p	374242-DCX	doublecortin	92		gga-miR-146b-5p	100857276-KIAA1644	KIAA1644	83	gga-miR-128-3p	396014-NFE2L2	nuclear factor, erythroid 2 like 2	83
	gga-let-7k-5p	417681-KIAA0753	KIAA0753	92	gga-let-7k-3p	426504-DDX19B	ATP-dependent RNA helicase DDX19B	83		gga-miR-146b-5p	100857710-LOC100857710	feather keratin 1-like	90	gga-miR-128-3p	396029-ZEB1	zinc finger E-box binding homeobox 1	83
	gga-let-7k-5p	770238-KLF9	Kruppel like factor 9	80	gga-let-7k-3p	421494-DESI2	desumoylating isopeptidase 2	96		gga-miR-146b-5p	100859020-LOC100859020	rab9 effector protein with kelch motifs-like	83	gga-miR-128-3p	396043-JAG1	jagged 1	98
	gga-let-7k-5p	422226-KLHL9	kelch like family member 9	88	gga-let-7k-3p	772367-DGKB	diacylglycerol kinase beta	95		gga-miR-146b-5p	101750757-LOC101750757	uncharacterized LOC101750757	92	gga-miR-128-3p	396085-NF1	neurofibromin 1	96
	gga-let-7k-5p	421738-KPNA5	karyopherin subunit alpha 5	92	gga-let-7k-3p	420376-DHX30	DExH-box helicase 30	86		gga-miR-146b-5p	101751874-LOC101751874	uncharacterized LOC101751874	88	gga-miR-128-3p	396128-CSRP2	cysteine and glycine rich protein 2	87
	gga-let-7k-5p	421301-LBH	limb bud and heart development	84	gga-let-7k-3p	374040-DIAPH2	diaphanous related formin 2	83		gga-miR-146b-5p	107052808-LOC107052808	feather keratin 1-like	90	gga-miR-128-3p	396133-FN1	fibronectin 1	95
	gga-let-7k-5p	428605-LGR4	leucine rich repeat containing G protein-coupled receptor 4	83	gga-let-7k-3p	395820-DLL1	delta like canonical Notch ligand 1	90		gga-miR-146b-5p	418222-LOC418222	heat shock transcription factor, X-linked-like	91	gga-miR-128-3p	396134-MET	MET proto-oncogene, receptor tyrosine kinase	92
	gga-let-7k-5p	421786-LIN28B	lin-28 homolog B	98	gga-let-7k-3p	423208-DLL4	delta like canonical Notch ligand 4	87		gga-miR-146b-5p	100859784-LYPD1	LY6/PLAUR domain containing 1	80	gga-miR-128-3p	396137-GRIA4	glutamate ionotropic receptor AMPA type subunit 4	98
	gga-let-7k-5p	424264-LMLN	leishmanolysin like peptidase	89	gga-let-7k-3p	418646-DMTF1	cyclin D binding myb like transcription factor 1	93		gga-miR-146b-5p	425033-MBNL1	muscleblind like splicing regulator 1	82	gga-miR-128-3p	396233-H3F3B	H3 histone, family 3B	95
	gga-let-7k-5p	427592-LRIG1	leucine rich repeats and immunoglobulin like domains 1	94	gga-let-7k-3p	424698-DNAJC6	DnaJ heat shock protein family (Hsp40) member C6	92		gga-miR-146b-5p	428729-MFAP3L	microfibril associated protein 3 like	83	gga-miR-128-3p	396270-INCENP	inner centromere protein	83
	gga-let-7k-5p	417813-LRIG3	leucine rich repeats and immunoglobulin like domains 3	95	gga-let-7k-3p	420440-DPP6	dipeptidyl peptidase like 6	85		gga-miR-146b-5p	396116-MMP16	matrix metallopeptidase 16	93	gga-miR-128-3p	396324-ACVR2A	activin A receptor type 2A	88
	gga-let-7k-5p	416241-LSM11	LSM11, U7 small nuclear RNA associated	98	gga-let-7k-3p	428249-DSCAML1	DS cell adhesion molecule like 1	90		gga-miR-146b-5p	423684-MYPN	myopalladin	81	gga-miR-128-3p	396340-COL3A1	collagen type III alpha 1 chain	85
	gga-let-7k-5p	427144-MAP3K1	mitogen-activated protein kinase kinase kinase 1	86	gga-let-7k-3p	420840-DTNBP1	dystrobrevin binding protein 1	94		gga-miR-146b-5p	428455-MYRIP	myosin VIIA and Rab interacting protein	83	gga-miR-128-3p	396353-NREP	neuronal regeneration related protein	82
	gga-let-7k-5p	425965-MAP4K3	mitogen-activated protein kinase kinase kinase kinase 3	87	gga-let-7k-3p	374272-DUSP6	dual specificity phosphatase 6	91		gga-miR-146b-5p	424671-MYSM1	Myb like, SWIRM and MPN domains 1	91	gga-miR-128-3p	396383-ISL1	ISL LIM homeobox 1	93
	gga-let-7k-5p	418714-MAP4K4	mitogen-activated protein kinase kinase kinase kinase 4	84	gga-let-7k-3p	421943-E2F6	E2F transcription factor 6	83		gga-miR-146b-5p	417719-NAPEPLD	N-acyl phosphatidylethanolamine phospholipase D	93	gga-miR-128-3p	396444-SNAP25	synaptosome associated protein 25	87
	gga-let-7k-5p	415419-MAPK6	mitogen-activated protein kinase 6	94	gga-let-7k-3p	417896-EEA1	early endosome antigen 1	98		gga-miR-146b-5p	419346-NFATC2	nuclear factor of activated T cells 2	82	gga-miR-128-3p	396475-HAPLN1	hyaluronan and proteoglycan link protein 1	90
	gga-let-7k-5p	421056-METTL4	methyltransferase like 4	80	gga-let-7k-3p	396100-EFNA5	ephrin A5	91		gga-miR-146b-5p	423300-NOVA1	uncharacterized LOC423300	97	gga-miR-128-3p	396513-EPHB2	EPH receptor B2	98
	gga-let-7k-5p	418692-MGAT4A	mannosyl (alpha-1,3-)-glycoprotein beta-1,4-N-acetylglucosaminyltransferase, isozyme A	85	gga-let-7k-3p	417250-EHMT1	euchromatic histone lysine methyltransferase 1	82		gga-miR-146b-5p	428727-NPY1R	neuropeptide Y receptor Y1	91	gga-miR-128-3p	403122-ST6GAL2	ST6 beta-galactoside alpha-2,6-sialyltransferase 2	88
	gga-let-7k-5p	419778-MPZL3	myelin protein zero like 3	84	gga-let-7k-3p	416961-EIF4ENIF1	eukaryotic translation initiation factor 4E nuclear import factor 1	92		gga-miR-146b-5p	415380-OTUD7A	OTU deubiquitinase 7A	92	gga-miR-128-3p	414339-AvBD12	avian beta-defensin 12	95
	gga-let-7k-5p	421948-MYCN	MYCN proto-oncogene, bHLH transcription factor	89	gga-let-7k-3p	425544-EIF4G3	eukaryotic translation initiation factor 4 gamma 3	93		gga-miR-146b-5p	374215-POU1F1	POU class 1 homeobox 1	91	gga-miR-128-3p	414746-CYP2C23a	cytochrome P450, family 2, subfamily C, polypeptide 23a	94
	gga-let-7k-5p	418415-NECTIN3	nectin cell adhesion molecule 3	85	gga-let-7k-3p	395637-ELAVL1	ELAV like RNA binding protein 1	88		gga-miR-146b-5p	422685-PRSS12	protease, serine 12	81	gga-miR-128-3p	414854-CYP19A1	cytochrome P450 family 19 subfamily A member 1	85
	gga-let-7k-5p	422325-NEXMIF	neurite extension and migration factor	86	gga-let-7k-3p	770158-ELAVL2	ELAV like RNA binding protein 2	100		gga-miR-146b-5p	373977-PSEN1	presenilin 1	80	gga-miR-128-3p	415298-SEMA7A	semaphorin 7A (John Milton Hagen blood group)	85
	gga-let-7k-5p	396466-NGF	nerve growth factor	87	gga-let-7k-3p	423400-EML5	echinoderm microtubule associated protein like 5	85		gga-miR-146b-5p	421479-QPCT	glutaminyl-peptide cyclotransferase	81	gga-miR-128-3p	415432-MYEF2	myelin expression factor 2	89
	gga-let-7k-5p	772325-NR6A1	nuclear receptor subfamily 6 group A member 1	98	gga-let-7k-3p	416636-EMP2	epithelial membrane protein 2	97		gga-miR-146b-5p	424429-RALGPS2	Ral GEF with PH domain and SH3 binding motif 2	88	gga-miR-128-3p	415453-GABPB1	GA binding protein transcription factor beta subunit 1	91
	gga-let-7k-5p	419885-NRAS	neuroblastoma RAS viral oncogene homolog	86	gga-let-7k-3p	420471-EPC1	enhancer of polycomb homolog 1	91		gga-miR-146b-5p	100859595-RBM15	RNA binding motif protein 15	81	gga-miR-128-3p	415526-SPG21	SPG21, maspardin	93
	gga-let-7k-5p	100857974-ONECUT2	one cut homeobox 2	93	gga-let-7k-3p	771550-EPHA2	EPH receptor A2	80		gga-miR-146b-5p	396500-REL	REL proto-oncogene, NF-kB subunit	91	gga-miR-128-3p	415545-MEGF11	multiple EGF like domains 11	82
	gga-let-7k-5p	100857312-ONECUT3	one cut homeobox 3	83	gga-let-7k-3p	431583-ERBIN	erbb2 interacting protein	97		gga-miR-146b-5p	431530-RFX7	regulatory factor X7	84	gga-miR-128-3p	415949-ATRIP	ATR interacting protein	87
	gga-let-7k-5p	428432-OSBPL3	oxysterol binding protein like 3	88	gga-let-7k-3p	415710-ESRP2	epithelial splicing regulatory protein 2	94		gga-miR-146b-5p	422886-RNF4	ring finger protein 4	84	gga-miR-128-3p	415960-SLC6A1	solute carrier family 6 member 1	82
	gga-let-7k-5p	417245-PAPPA	pappalysin 1	89	gga-let-7k-3p	423807-EXOC6	exocyst complex component 6	83		gga-miR-146b-5p	424458-RNPC3	RNA binding region (RNP1, RRM) containing 3	86	gga-miR-128-3p	415976-IQSEC1	IQ motif and Sec7 domain 1	95
	gga-let-7k-5p	417093-PBX3	PBX homeobox 3	91	gga-let-7k-3p	424088-FAM117B	family with sequence similarity 117 member B	87		gga-miR-146b-5p	416770-SDF2L1	stromal cell derived factor 2 like 1	90	gga-miR-128-3p	415992-DCP1A	decapping mRNA 1A	86
	gga-let-7k-5p	426087-PBX4	PBX homeobox 4	94	gga-let-7k-3p	423323-FAM177A1	family with sequence similarity 177 member A1	82		gga-miR-146b-5p	422760-SGCB	sarcoglycan beta	84	gga-miR-128-3p	415996-CACNA2D3	calcium voltage-gated channel auxiliary subunit alpha2delta 3	83
	gga-let-7k-5p	422263-PCDH19	protocadherin 19	95	gga-let-7k-3p	421045-FAM210A	family with sequence similarity 210 member A	86		gga-miR-146b-5p	427845-SLC26A4	solute carrier family 26 member 4	80	gga-miR-128-3p	416018-GATA2	GATA binding protein 2	92
	gga-let-7k-5p	427287-PCGF3	polycomb group ring finger 3	85	gga-let-7k-3p	417758-FAM3C	family with sequence similarity 3, member C	95		gga-miR-146b-5p	770642-SMIM15	small integral membrane protein 15	88	gga-miR-128-3p	416095-RYBP	RING1 and YY1 binding protein	89
	gga-let-7k-5p	417399-PCTP	phosphatidylcholine transfer protein	84	gga-let-7k-3p	395274-FAS	Fas cell surface death receptor	87		gga-miR-146b-5p	422425-SPOCK3	SPARC (osteonectin), cwcv and kazal like domains proteoglycan 3	82	gga-miR-128-3p	416125-TMCC1	transmembrane and coiled-coil domain family 1	89
	gga-let-7k-5p	415683-PDPR	pyruvate dehydrogenase phosphatase regulatory subunit	81	gga-let-7k-3p	424163-FASTKD1	FAST kinase domains 1	87		gga-miR-146b-5p	417105-STRBP	spermatid perinuclear RNA binding protein	95	gga-miR-128-3p	416187-PAIP2B	poly(A) binding protein interacting protein 2B	99
	gga-let-7k-5p	422153-PDZD11	PDZ domain containing 11	81	gga-let-7k-3p	415615-FBXL17	F-box and leucine rich repeat protein 17	83		gga-miR-146b-5p	423439-SYNE3	spectrin repeat containing nuclear envelope family member 3	90	gga-miR-128-3p	416313-SEC24A	SEC24 homolog A, COPII coat complex component	88
	gga-let-7k-5p	418624-PIGA	phosphatidylinositol glycan anchor biosynthesis class A	87	gga-let-7k-3p	428048-FBXL3	F-box and leucine rich repeat protein 3	100		gga-miR-146b-5p	415473-TLNRD1	talin rod domain containing 1	84	gga-miR-128-3p	416315-JADE2	jade family PHD finger 2	81
	gga-let-7k-5p	100859766-PLAGL2	PLAG1 like zinc finger 2	98	gga-let-7k-3p	417908-FGD6	FYVE, RhoGEF and PH domain containing 6	93		gga-miR-146b-5p	419257-TPD52L2	tumor protein D52 like 2	92	gga-miR-128-3p	416334-SOWAHA	sosondowah ankyrin repeat domain family member A	92
	gga-let-7k-5p	418673-PLCXD1	phosphatidylinositol specific phospholipase C X domain containing 1	86	gga-let-7k-3p	396094-FGF1	fibroblast growth factor 1	96		gga-miR-146b-5p	418225-TTLL1	tubulin tyrosine ligase like 1	89	gga-miR-128-3p	416337-AFF4	AF4/FMR2 family member 4	99
	gga-let-7k-5p	418417-PLCXD2	phosphatidylinositol specific phospholipase C X domain containing 2	95	gga-let-7k-3p	415439-FGF7	fibroblast growth factor 7	89		gga-miR-146b-5p	771901-UCK1	uridine-cytidine kinase 1	80	gga-miR-128-3p	416431-USP42	ubiquitin specific peptidase 42	80
	gga-let-7k-5p	418455-POGLUT1	protein O-glucosyltransferase 1	84	gga-let-7k-3p	374231-FOXO1	forkhead box O1	90		gga-miR-146b-5p	422297-VAMP7	vesicle associated membrane protein 7	90	gga-miR-128-3p	416436-TECPR1	tectonin beta-propeller repeat containing 1	84
	gga-let-7k-5p	100858827-PRKAR2A	protein kinase cAMP-dependent type II regulatory subunit alpha	88	gga-let-7k-3p	416092-FOXP3	forkhead box P3	87		gga-miR-146b-5p	420951-VSTM2A	V-set and transmembrane domain containing 2A	89	gga-miR-128-3p	416496-MAP2K3	mitogen-activated protein kinase kinase 3	88
	gga-let-7k-5p	768611-PRPF38B	pre-mRNA processing factor 38B	83	gga-let-7k-3p	426071-FRMD4B	FERM domain containing 4B	85		gga-miR-146b-5p	427856-WNT16	Wnt family member 16	87	gga-miR-128-3p	416536-HAGHL	hydroxyacylglutathione hydrolase-like	89
	gga-let-7k-5p	415407-PRTG	protogenin	99	gga-let-7k-3p	417845-FRS2	fibroblast growth factor receptor substrate 2	91		gga-miR-146b-5p	428266-YOD1	YOD1 deubiquitinase	90	gga-miR-128-3p	416540-MSRB1	methionine sulfoxide reductase B1	84
	gga-let-7k-5p	421914-PXDN	peroxidasin	94	gga-let-7k-3p	771133-FUT9	fucosyltransferase 9	85		gga-miR-146b-5p	415829-ZCCHC14	zinc finger CCHC-type containing 14	80	gga-miR-128-3p	416587-IL9R	interleukin 9 receptor	90
	gga-let-7k-5p	428095-RAB38	RAB38, member RAS oncogene family	83	gga-let-7k-3p	423305-G2E3	G2/M-phase specific E3 ubiquitin protein ligase	93		gga-miR-146b-5p	423252-ZFYVE1	zinc finger FYVE-type containing 1	96	gga-miR-128-3p	416588-PDPK1	3-phosphoinositide dependent protein kinase 1	81
	gga-let-7k-5p	395880-RBMS1	RNA binding motif single stranded interacting protein 1	84	gga-let-7k-3p	416265-G3BP1	G3BP stress granule assembly factor 1	84		gga-miR-146b-5p	415761-ZNF536	zinc finger protein 536	93	gga-miR-128-3p	416615-C14H16ORF52	chromosome 14 open reading frame, human C16orf52	98
	gga-let-7k-5p	428602-RCN1	reticulocalbin 1	80	gga-let-7k-3p	420979-GABBR2	gamma-aminobutyric acid type B receptor subunit 2	88		gga-miR-146b-5p	419987-ZNF652	zinc finger protein 652	95	gga-miR-128-3p	416653-FAM234A	family with sequence similarity 234 member A	92
	gga-let-7k-5p	395618-RGS6	regulator of G-protein signaling 6	83	gga-let-7k-3p	420191-GDAP1	ganglioside induced differentiation associated protein 1	87		gga-miR-1563	422781-APBB2	amyloid beta precursor protein binding family B member 2	82	gga-miR-128-3p	416803-ADGRD1	adhesion G protein-coupled receptor D1	97
	gga-let-7k-5p	421046-RNMT	RNA guanine-7 methyltransferase	80	gga-let-7k-3p	427787-GLP2R	glucagon-like peptide 2 receptor	87		gga-miR-1563	416109-ARL8B	ADP ribosylation factor like GTPase 8B	97	gga-miR-128-3p	416807-GLT1D1	glycosyltransferase 1 domain containing 1	81
	gga-let-7k-5p	395359-SALL3	spalt like transcription factor 3	95	gga-let-7k-3p	422411-GLRB	glycine receptor beta	87		gga-miR-1563	395497-ATP6V1B2	ATPase H+ transporting V1 subunit B2	94	gga-miR-128-3p	416817-CCDC92	coiled-coil domain containing 92	97
	gga-let-7k-5p	769286-SALL4	spalt like transcription factor 4	93	gga-let-7k-3p	396368-GNAI1	G protein subunit alpha i1	89		gga-miR-1563	428884-BAZ1A	bromodomain adjacent to zinc finger domain 1A	88	gga-miR-128-3p	416848-RHOF	ras homolog family member F, filopodia associated	85
	gga-let-7k-5p	417350-SEC14L1	SEC14 like lipid binding 1	90	gga-let-7k-3p	771014-GNG13	G protein subunit gamma 13	92		gga-miR-1563	418407-BBX	BBX, HMG-box containing	83	gga-miR-128-3p	416857-MLXIP	MLX interacting protein	87
	gga-let-7k-5p	424377-SEC22B	SEC22 homolog B, vesicle trafficking protein	80	gga-let-7k-3p	426787-GOLGA7	golgin A7	91		gga-miR-1563	424891-BDH1A	3-hydroxybutyrate dehydrogenase, type 1 A	87	gga-miR-128-3p	416872-PPP1CC	protein phosphatase 1 catalytic subunit gamma	81
	gga-let-7k-5p	423742-SEC24C	SEC24 homolog C, COPII coat complex component	82	gga-let-7k-3p	427422-GOLPH3	golgi phosphoprotein 3	88		gga-miR-1563	415447-BLOC1S6	biogenesis of lysosomal organelles complex 1 subunit 6	82	gga-miR-128-3p	416907-HPS4	HPS4, biogenesis of lysosomal organelles complex 3 subunit 2	86
	gga-let-7k-5p	423857-SEMA4G	semaphorin 4G	85	gga-let-7k-3p	424342-GPSM2	G-protein signaling modulator 2	91		gga-miR-1563	421334-BROX	BRO1 domain and CAAX motif containing	80	gga-miR-128-3p	416939-CRKL	CRK like proto-oncogene, adaptor protein	95
	gga-let-7k-5p	415902-SFMBT1	Scm-like with four mbt domains 1	93	gga-let-7k-3p	428934-GRID1	glutamate ionotropic receptor delta type subunit 1	80		gga-miR-1563	768787-C3H1ORF198	chromosome 3 open reading frame, human C1orf198	81	gga-miR-128-3p	417101-NEK6	NIMA related kinase 6	83
	gga-let-7k-5p	415948-SHISA5	shisa family member 5	90	gga-let-7k-3p	422407-GUCY1A1	guanylate cyclase 1 soluble subunit alpha 1	98		gga-miR-1563	424650-C8H1orf123	chromosome 8 C1orf123 homolog	81	gga-miR-128-3p	417107-ZBTB26	zinc finger and BTB domain containing 26	83
	gga-let-7k-5p	422467-SLC10A7	solute carrier family 10 member 7	88	gga-let-7k-3p	771678-GUCY1A2	guanylate cyclase 1 soluble subunit alpha 2	90		gga-miR-1563	420565-CASD1	CAS1 domain containing 1	95	gga-miR-128-3p	417117-DAB2IP	DAB2 interacting protein	94
	gga-let-7k-5p	428262-SLC26A9	solute carrier family 26 member 9	97	gga-let-7k-3p	422408-GUCY1B1	guanylate cyclase 1 soluble subunit beta 1	96		gga-miR-1563	425886-CDYL2	chromodomain Y-like 2	86	gga-miR-128-3p	417166-TSC1	TSC complex subunit 1	87
	gga-let-7k-5p	428614-SLC35D3	solute carrier family 35 member D3	82	gga-let-7k-3p	424251-HACD2	3-hydroxyacyl-CoA dehydratase 2	94		gga-miR-1563	374111-CELF2	CUGBP Elav-like family member 2	91	gga-miR-128-3p	417170-SETX	senataxin	86
	gga-let-7k-5p	415960-SLC6A1	solute carrier family 6 member 1	86	gga-let-7k-3p	420599-HDAC9	histone deacetylase 9	88		gga-miR-1563	423494-CEP170B	centrosomal protein 170B	83	gga-miR-128-3p	417224-TOR2A	torsin family 2 member A	81
	gga-let-7k-5p	423858-SLF2	SMC5-SMC6 complex localization factor 2	82	gga-let-7k-3p	423310-HECTD1	HECT domain E3 ubiquitin protein ligase 1	93		gga-miR-1563	424120-CERKL	ceramide kinase like	81	gga-miR-128-3p	417228-FAM102A	family with sequence similarity 102 member A	87
	gga-let-7k-5p	422522-SMARCAD1	SWI/SNF-related, matrix-associated actin-dependent regulator of chromatin, subfamily a, containing DEAD/H box 1	83	gga-let-7k-3p	427031-HECTD2	HECT domain E3 ubiquitin protein ligase 2	87		gga-miR-1563	416293-CNOT6	CCR4-NOT transcription complex subunit 6	95	gga-miR-128-3p	417231-COL27A1	collagen type XXVII alpha 1 chain	96
	gga-let-7k-5p	416334-SOWAHA	sosondowah ankyrin repeat domain family member A	89	gga-let-7k-3p	418682-HERC2	HECT and RLD domain containing E3 ubiquitin protein ligase 2	97		gga-miR-1563	395568-COL5A1	collagen type V alpha 1 chain	97	gga-miR-128-3p	417253-GSL	glutamine synthetase-like	85
	gga-let-7k-5p	420056-SPPL2B	signal peptide peptidase like 2B	83	gga-let-7k-3p	771269-HHAT	hedgehog acyltransferase	89		gga-miR-1563	776178-COLQ	collagen like tail subunit of asymmetric acetylcholinesterase	89	gga-miR-128-3p	417262-DPH7	diphthamide biosynthesis 7	92
	gga-let-7k-5p	418908-STARD13	StAR related lipid transfer domain containing 13	98	gga-let-7k-3p	422460-HHIP	hedgehog interacting protein	98		gga-miR-1563	421392-COX7A2L	cytochrome c oxidase subunit 7A2 like	82	gga-miR-128-3p	417389-CA10	carbonic anhydrase 10	91
	gga-let-7k-5p	395120-STK40	serine/threonine kinase 40	93	gga-let-7k-3p	395999-HMGN1	high mobility group nucleosome binding domain 1	88		gga-miR-1563	395099-CREB1	cAMP responsive element binding protein 1	80	gga-miR-128-3p	417434-GNA13	G protein subunit alpha 13	85
	gga-let-7k-5p	417105-STRBP	spermatid perinuclear RNA binding protein	83	gga-let-7k-3p	418059-HMGXB4	HMG-box containing 4	89		gga-miR-1563	418473-CXADR	CXADR, Ig-like cell adhesion molecule	81	gga-miR-128-3p	417479-CALN1	calneuron 1	83
	gga-let-7k-5p	430679-TBKBP1	TBK1 binding protein 1	86	gga-let-7k-3p	422602-HNRNPD	heterogeneous nuclear ribonucleoprotein D	95		gga-miR-1563	423048-DENND5A	DENN domain containing 5A	86	gga-miR-128-3p	417485-NCF1	neutrophil cytosolic factor 1	92
	gga-let-7k-5p	422540-TET2	tet methylcytosine dioxygenase 2	92	gga-let-7k-3p	422601-HNRNPDL	heterogeneous nuclear ribonucleoprotein D like	91		gga-miR-1563	418139-DENND5B	DENN domain containing 5B	83	gga-miR-128-3p	417508-PRKRIP1	PRKR interacting protein 1	82
	gga-let-7k-5p	418793-TGDS	TDP-glucose 4,6-dehydratase	89	gga-let-7k-3p	395290-HOXA7	homeobox A7	81		gga-miR-1563	395634-ELAVL4	ELAV like RNA binding protein 4	90	gga-miR-128-3p	417529-RFFL	ring finger and FYVE like domain containing E3 ubiquitin protein ligase	86
	gga-let-7k-5p	374094-TGFBR1	transforming growth factor beta receptor 1	93	gga-let-7k-3p	422567-HPGD	15-hydroxyprostaglandin dehydrogenase	82		gga-miR-1563	427119-ELL2	elongation factor for RNA polymerase II 2	86	gga-miR-128-3p	417533-CCLI5	chemokine	90
	gga-let-7k-5p	422361-THOC2	THO complex 2	93	gga-let-7k-3p	418802-HSPA14	heat shock protein family A (Hsp70) member 14	83		gga-miR-1563	771345-EML4	echinoderm microtubule associated protein like 4	80	gga-miR-128-3p	417627-PPM1E	protein phosphatase, Mg2+/Mn2+ dependent 1E	94
	gga-let-7k-5p	396285-TM7SF2	transmembrane 7 superfamily member 2	86	gga-let-7k-3p	427963-HTR1F	5-hydroxytryptamine receptor 1F	81		gga-miR-1563	420471-EPC1	enhancer of polycomb homolog 1	81	gga-miR-128-3p	417639-MED13	mediator complex subunit 13	88
	gga-let-7k-5p	424499-TMED1	transmembrane p24 trafficking protein 1	87	gga-let-7k-3p	421896-ICK	intestinal cell kinase	93		gga-miR-1563	420994-ERP44	endoplasmic reticulum protein 44	92	gga-miR-128-3p	417671-IFT20	intraflagellar transport 20	87
	gga-let-7k-5p	419753-TMEM136-1	transmembrane protein 136 family member 1	83	gga-let-7k-3p	395282-ID1	inhibitor of DNA binding 1, HLH protein	86		gga-miR-1563	429010-FAM126B	family with sequence similarity 126 member B	92	gga-miR-128-3p	417747-ZNF800	zinc finger protein 800	83
	gga-let-7k-5p	427250-TMEM2	transmembrane protein 2	89	gga-let-7k-3p	422392-IDS	iduronate 2-sulfatase	95		gga-miR-1563	428963-FFAR4	free fatty acid receptor 4	89	gga-miR-128-3p	417769-WNT2	Wnt family member 2	89
	gga-let-7k-5p	428387-TMEM65	transmembrane protein 65	94	gga-let-7k-3p	408027-IGFBP1	insulin like growth factor binding protein 1	85		gga-miR-1563	415989-FGD3	FYVE, RhoGEF and PH domain containing 3	84	gga-miR-128-3p	417789-GXYLT1	glucoside xylosyltransferase 1	88
	gga-let-7k-5p	100858101-TMEM74	transmembrane protein 74	90	gga-let-7k-3p	424103-INO80D	INO80 complex subunit D	96		gga-miR-1563	422395-FMR1	fragile X mental retardation 1	85	gga-miR-128-3p	417840-RAP1B	RAP1B, member of RAS oncogene family	84
	gga-let-7k-5p	418528-TMPRSS2	transmembrane serine protease 2	94	gga-let-7k-3p	418690-INPP4A	inositol polyphosphate-4-phosphatase type I A	86		gga-miR-1563	415576-FRMD5	FERM domain containing 5	80	gga-miR-128-3p	417868-E2F7	E2F transcription factor 7	84
	gga-let-7k-5p	423477-TNFAIP2	TNF alpha induced protein 2	91	gga-let-7k-3p	418876-INTS6	integrator complex subunit 6	87		gga-miR-1563	422460-HHIP	hedgehog interacting protein	88	gga-miR-128-3p	417898-UBE2N	ubiquitin conjugating enzyme E2 N	93
	gga-let-7k-5p	426891-TPGS2	tubulin polyglutamylase complex subunit 2	80	gga-let-7k-3p	415976-IQSEC1	IQ motif and Sec7 domain 1	85		gga-miR-1563	395328-HOXD11	homeobox D11	87	gga-miR-128-3p	417970-UBN2	ubinuclein 2	83
	gga-let-7k-5p	422040-TRAM2	translocation associated membrane protein 2	87	gga-let-7k-3p	396384-IRF1	interferon regulatory factor 1	97		gga-miR-1563	395226-IFRD1	interferon related developmental regulator 1	83	gga-miR-128-3p	418004-SLC25A17	solute carrier family 25 member 17	84
	gga-let-7k-5p	100859827-TSC22D2	TSC22 domain family member 2	82	gga-let-7k-3p	418262-ITFG2	integrin alpha FG-GAP repeat containing 2	93		gga-miR-1563	418393-IMPG2	interphotoreceptor matrix proteoglycan 2	82	gga-miR-128-3p	418077-WASHC4	WASH complex subunit 4	91
	gga-let-7k-5p	427354-TTC39B	tetratricopeptide repeat domain 39B	84	gga-let-7k-3p	396226-ITGA6	integrin subunit alpha 6	94		gga-miR-1563	101748342-INSYN2	inhibitory synaptic factor 2A	81	gga-miR-128-3p	418110-KDM7A	lysine demethylase 7A	91
	gga-let-7k-5p	424209-TTLL4	tubulin tyrosine ligase like 4	81	gga-let-7k-3p	395969-ITM2B	integral membrane protein 2B	94		gga-miR-1563	418506-ITSN1	intersectin 1	96	gga-miR-128-3p	418136-KIAA1551	KIAA1551	80
	gga-let-7k-5p	420154-UHRF1	ubiquitin like with PHD and ring finger domains 1	86	gga-let-7k-3p	420190-JPH1	junctophilin 1	81		gga-miR-1563	418645-KIAA1324L	KIAA1324 like	85	gga-miR-128-3p	418158-IL17RA	interleukin 17 receptor A	83
	gga-let-7k-5p	431601-UHRF2	ubiquitin like with PHD and ring finger domains 2	88	gga-let-7k-3p	395721-KCNA4	potassium voltage-gated channel subfamily A member 4	94		gga-miR-1563	426913-LOC426913	feather keratin 1-like	84	gga-miR-128-3p	418185-PDE3A	phosphodiesterase 3A	90
	gga-let-7k-5p	422455-USP38	ubiquitin specific peptidase 38	85	gga-let-7k-3p	421393-KCNG3	potassium voltage-gated channel modifier subfamily G member 3	85		gga-miR-1563	419671-MACF1	microtubule-actin crosslinking factor 1	90	gga-miR-128-3p	418294-C1S	complement C1s	90
	gga-let-7k-5p	421610-UTRN	utrophin	96	gga-let-7k-3p	772210-KCNK13	potassium two pore domain channel subfamily K member 13	82		gga-miR-1563	373948-MATR3	matrin 3	91	gga-miR-128-3p	418337-VANGL1	VANGL planar cell polarity protein 1	95
	gga-let-7k-5p	418462-VGLL3	vestigial like family member 3	85	gga-let-7k-3p	415779-KCTD15	potassium channel tetramerization domain containing 15	92		gga-miR-1563	396134-MET	MET proto-oncogene, receptor tyrosine kinase	80	gga-miR-128-3p	418407-BBX	BBX, HMG-box containing	81
	gga-let-7k-5p	100859821-VSTM5	V-set and transmembrane domain containing 5	94	gga-let-7k-3p	416844-KDM2B	lysine demethylase 2B	95		gga-miR-1563	771457-MIGA1	mitoguardin 1	90	gga-miR-128-3p	418473-CXADR	CXADR, Ig-like cell adhesion molecule	93
	gga-let-7k-5p	770107-WDFY2	WD repeat and FYVE domain containing 2	89	gga-let-7k-3p	418556-KDM6A	lysine demethylase 6A	86		gga-miR-1563	396116-MMP16	matrix metallopeptidase 16	87	gga-miR-128-3p	418607-MAP7D2	MAP7 domain containing 2	90
	gga-let-7k-5p	777580-WNK4	WNK lysine deficient protein kinase 4	84	gga-let-7k-3p	420501-KIAA1217	KIAA1217	92		gga-miR-1563	420219-NECAB1	N-terminal EF-hand calcium binding protein 1	83	gga-miR-128-3p	418624-PIGA	phosphatidylinositol glycan anchor biosynthesis class A	84
	gga-let-7k-5p	771092-WNT9B	Wnt family member 9B	91	gga-let-7k-3p	418645-KIAA1324L	KIAA1324 like	86		gga-miR-1563	421018-NETO1	neuropilin and tolloid like 1	85	gga-miR-128-3p	418656-PRKX	protein kinase X-linked	94
	gga-let-7k-5p	422029-XKR6	XK related 6	97	gga-let-7k-3p	768701-KIAA1671	KIAA1671	80		gga-miR-1563	428609-NOX3	NADPH oxidase 3	85	gga-miR-128-3p	418753-RAB20	RAB20, member RAS oncogene family	82
	gga-let-7k-5p	428266-YOD1	YOD1 deubiquitinase	99	gga-let-7k-3p	423809-KIF11	kinesin family member 11	91		gga-miR-1563	418926-PAN3	poly(A) specific ribonuclease subunit PAN3	83	gga-miR-128-3p	418780-STK24	serine/threonine kinase 24	83
	gga-let-7k-5p	430349-ZC3H3	zinc finger CCCH-type containing 3	83	gga-let-7k-3p	416332-KIF3A	kinesin family member 3A	89		gga-miR-1563	428063-PCDH20	protocadherin 20	88	gga-miR-128-3p	418825-PCDH17	protocadherin 17	90
	gga-let-7k-5p	423276-ZFYVE26	zinc finger FYVE-type containing 26	85	gga-let-7k-3p	420472-KIF5B	kinesin family member 5B	85		gga-miR-1563	427645-PDE8B	phosphodiesterase 8B	83	gga-miR-128-3p	418870-KPNA3	karyopherin subunit alpha 3	87
	gga-let-7k-5p	424512-ZNF326	zinc finger protein 326	90	gga-let-7k-3p	418817-KLF12	Kruppel-like factor 12	91		gga-miR-1563	421796-PNISR	PNN interacting serine and arginine rich protein	87	gga-miR-128-3p	418910-PDS5B	PDS5 cohesin associated factor B	90
	gga-let-7k-5p	100858113-ZNF710	zinc finger protein 710	87	gga-let-7k-3p	770254-KLF4	Kruppel like factor 4	97		gga-miR-1563	769337-PRR16	proline rich 16	89	gga-miR-128-3p	418989-TRPC6	transient receptor potential cation channel subfamily C member 6	81
	gga-let-7k-5p	421739-ZUFSP	zinc finger with UFM1 specific peptidase domain	84	gga-let-7k-3p	418818-KLF5	Kruppel like factor 5	82		gga-miR-1563	415371-RAB8B	RAB8B, member RAS oncogene family	82	gga-miR-128-3p	419033-ARHGEF5	Rho guanine nucleotide exchange factor 5	86
	gga-miR-101-3p	424332-MARCH7	membrane associated ring-CH-type finger 7	91	gga-let-7k-3p	422422-KLHL2	kelch like family member 2	95		gga-miR-1563	416348-RBM27	RNA binding motif protein 27	92	gga-miR-128-3p	419058-PPME1	protein phosphatase methylesterase 1	83
	gga-miR-101-3p	422099-ABCC3	ATP binding cassette subfamily C member 3	82	gga-let-7k-3p	420612-KLHL7	kelch like family member 7	88		gga-miR-1563	418443-RCSD1	RCSD domain containing 1	81	gga-miR-128-3p	419087-ACER3	alkaline ceramidase 3	90
	gga-miR-101-3p	421401-ABCG5	ATP binding cassette subfamily G member 5	87	gga-let-7k-3p	420437-KMT2C	lysine methyltransferase 2C	85		gga-miR-1563	419397-RER1	retention in endoplasmic reticulum sorting receptor 1	95	gga-miR-128-3p	419101-PROSER2	proline and serine rich 2	88
	gga-miR-101-3p	427252-ABHD17B	abhydrolase domain containing 17B	91	gga-let-7k-3p	418870-KPNA3	karyopherin subunit alpha 3	86		gga-miR-1563	421096-RNF138	ring finger protein 138	80	gga-miR-128-3p	419145-ITCH	itchy E3 ubiquitin protein ligase	88
	gga-miR-101-3p	415479-ABHD17C	abhydrolase domain containing 17C	94	gga-let-7k-3p	418207-KRAS	KRAS proto-oncogene, GTPase	87		gga-miR-1563	423062-RRAS2	RAS related 2	80	gga-miR-128-3p	419160-PTPRT	protein tyrosine phosphatase, receptor type T	93
	gga-miR-101-3p	420673-ABHD4	abhydrolase domain containing 4	80	gga-let-7k-3p	408041-KRT6A	keratin 6A	82		gga-miR-1563	423894-SHOC2	SHOC2, leucine rich repeat scaffold protein	83	gga-miR-128-3p	419190-YWHAB	tyrosine 3-monooxygenase/tryptophan 5-monooxygenase activation protein beta	92
	gga-miR-101-3p	420489-ABI1	abl interactor 1	84	gga-let-7k-3p	422500-LARP1B	La ribonucleoprotein domain family member 1B	86		gga-miR-1563	421244-SLC24A3	solute carrier family 24 member 3	85	gga-miR-128-3p	419198-HNF4A	hepatocyte nuclear factor 4 alpha	85
	gga-miR-101-3p	425843-ADAM12	ADAM metallopeptidase domain 12	96	gga-let-7k-3p	417832-LEMD3	LEM domain containing 3	99		gga-miR-1563	418112-SLC37A3	solute carrier family 37 member 3	86	gga-miR-128-3p	419227-OSBPL2	oxysterol binding protein like 2	90
	gga-miR-101-3p	420537-ADAM22	ADAM metallopeptidase domain 22	87	gga-let-7k-3p	421278-LGALSL	galectin like	87		gga-miR-1563	423235-SNAP23	synaptosome associated protein 23	97	gga-miR-128-3p	419229-CABLES2	Cdk5 and Abl enzyme substrate 2	83
	gga-miR-101-3p	415515-ADAMTS17	ADAM metallopeptidase with thrombospondin type 1 motif 17	96	gga-let-7k-3p	428605-LGR4	leucine rich repeat containing G protein-coupled receptor 4	88		gga-miR-1563	421481-SPAST	spastin	92	gga-miR-128-3p	419240-NKAIN4	Na+/K+ transporting ATPase interacting 4	91
	gga-miR-101-3p	417794-ADAMTS20	ADAM metallopeptidase with thrombospondin type 1 motif 20	93	gga-let-7k-3p	771259-LHX5	LIM homeobox 5	88		gga-miR-1563	421354-SPATA17	spermatogenesis associated 17	90	gga-miR-128-3p	419411-TMEM240	transmembrane protein 240	92
	gga-miR-101-3p	428760-ADAMTS3	ADAM metallopeptidase with thrombospondin type 1 motif 3	96	gga-let-7k-3p	396397-LHX9	LIM homeobox 9	91		gga-miR-1563	100858462-SYTL3	synaptotagmin like 3	94	gga-miR-128-3p	419462-SZRD1	SUZ RNA binding domain containing 1	100
	gga-miR-101-3p	373892-ADD3	adducin 3 (gamma)	80	gga-let-7k-3p	428206-LIN28A	lin-28 homolog A	87		gga-miR-1563	428062-TBC1D4	TBC1 domain family member 4	94	gga-miR-128-3p	419530-SLC25A37	solute carrier family 25 (mitochondrial iron transporter), member 37	81
	gga-miR-101-3p	418184-AEBP2	AE binding protein 2	92	gga-let-7k-3p	422595-LIN54	lin-54 DREAM MuvB core complex component	99		gga-miR-1563	420586-TMEM106B	transmembrane protein 106B	84	gga-miR-128-3p	419575-ZDHHC18	zinc finger, DHHC-type containing 18	90
	gga-miR-101-3p	424024-AGAP1	ArfGAP with GTPase domain, ankyrin repeat and PH domain 1	84	gga-let-7k-3p	421316-LIN9	lin-9 DREAM MuvB core complex component	92		gga-miR-1563	428763-TMPRSS11F	transmembrane serine protease 11F	80	gga-miR-128-3p	419619-GRIK3	glutamate ionotropic receptor kainate type subunit 3	96
	gga-miR-101-3p	420593-ANKMY2	ankyrin repeat and MYND domain containing 2	93	gga-let-7k-3p	107049174-LOC107049174	Golgi phosphoprotein 3-like	82		gga-miR-1563	417672-TNFAIP1	TNF alpha induced protein 1	86	gga-miR-128-3p	419638-DLGAP3	DLG associated protein 3	97
	gga-miR-101-3p	425900-ANKRD12	ankyrin repeat domain 12	100	gga-let-7k-3p	107057545-LOC107057545	uncharacterized LOC107057545	86		gga-miR-1563	415724-TOX3	TOX high mobility group box family member 3	86	gga-miR-128-3p	419724-ARHGAP32	Rho GTPase activating protein 32	87
	gga-miR-101-3p	422651-ANKRD17	ankyrin repeat domain 17	82	gga-let-7k-3p	421375-LPGAT1	lysophosphatidylglycerol acyltransferase 1	82		gga-miR-1563	415762-TSHZ3	teashirt zinc finger homeobox 3	84	gga-miR-128-3p	419843-SRGAP2	SLIT-ROBO Rho GTPase activating protein 2	99
	gga-miR-101-3p	428523-ANKRD29	ankyrin repeat domain 29	86	gga-let-7k-3p	424301-LRP1B	LDL receptor related protein 1B	92		gga-miR-1563	772299-UBR7	ubiquitin protein ligase E3 component n-recognin 7 (putative)	90	gga-miR-128-3p	419868-FAM212B	family with sequence similarity 212, member B	88
	gga-miR-101-3p	422663-ANKRD50	ankyrin repeat domain 50	92	gga-let-7k-3p	419097-LRP6	LDL receptor related protein 6	96		gga-miR-1563	417614-ULK2	unc-51 like autophagy activating kinase 2	84	gga-miR-128-3p	419877-MAGI3	membrane associated guanylate kinase, WW and PDZ domain containing 3	84
	gga-miR-101-3p	421298-ANKRD9L	ankyrin repeat domain 9-like	87	gga-let-7k-3p	421891-LRRC1	leucine rich repeat containing 1	83		gga-miR-1563	107052569-UMAD1	UBAP1-MVB12-associated (UMA) domain containing 1	95	gga-miR-128-3p	419898-ANKS1A	ankyrin repeat and sterile alpha motif domain containing 1A	100
	gga-miR-101-3p	422580-ANTXR2	ANTXR cell adhesion molecule 2	91	gga-let-7k-3p	415393-LRRC49	leucine rich repeat containing 49	86		gga-miR-1563	421063-USP14	ubiquitin specific peptidase 14	90	gga-miR-128-3p	419923-FRS3	fibroblast growth factor receptor substrate 3	97
	gga-miR-101-3p	422693-AP1AR	adaptor related protein complex 1 associated regulatory protein	86	gga-let-7k-3p	415781-LSM14A	LSM14A, mRNA processing body assembly factor	85		gga-miR-1563	768809-UST	uronyl 2-sulfotransferase	83	gga-miR-128-3p	419987-ZNF652	zinc finger protein 652	93
	gga-miR-101-3p	415607-APC	APC, WNT signaling pathway regulator	90	gga-let-7k-3p	418482-LTN1	listerin E3 ubiquitin protein ligase 1	87		gga-miR-1563	427842-WSCD1	WSC domain containing 1	80	gga-miR-128-3p	420031-ZNF385C	zinc finger protein 385C	84
	gga-miR-101-3p	770154-APELA	apelin receptor early endogenous ligand	93	gga-let-7k-3p	420280-MAL2	mal, T cell differentiation protein 2	91		gga-miR-1563	422555-WWC2	WW and C2 domain containing 2	85	gga-miR-128-3p	420078-DOT1L	DOT1 like histone lysine methyltransferase	86
	gga-miR-101-3p	423483-APOPT1	apoptogenic 1, mitochondrial	87	gga-let-7k-3p	418265-MAN1A2	mannosidase alpha class 1A member 2	83		gga-miR-1563	420212-WWP1	WW domain containing E3 ubiquitin protein ligase 1	94	gga-miR-128-3p	420092-RFX2	regulatory factor X2	88
	gga-miR-101-3p	420398-ARF1	ADP ribosylation factor 1	87	gga-let-7k-3p	421807-MANEA	mannosidase endo-alpha	85		gga-miR-1563	426315-ZC3HAV1	zinc finger CCCH-type containing, antiviral 1	84	gga-miR-128-3p	420162-TNFAIP8L1	TNF alpha induced protein 8 like 1	89
	gga-miR-101-3p	421681-ARFGEF3	ARFGEF family member 3	85	gga-let-7k-3p	424001-MAP2	microtubule associated protein 2	86		gga-miR-1563	421457-ZNF318	zinc finger protein 318	92	gga-miR-128-3p	420174-SLCO5A1	solute carrier organic anion transporter family member 5A1	87
	gga-miR-101-3p	770884-ARFIP1	ADP ribosylation factor interacting protein 1	90	gga-let-7k-3p	426292-MAPK15	mitogen-activated protein kinase 15	80		gga-miR-1563	426810-ZNF608	zinc finger protein 608	97	gga-miR-128-3p	420185-UBE2W	ubiquitin conjugating enzyme E2 W (putative)	91
	gga-miR-101-3p	418761-ARHGEF7	Rho guanine nucleotide exchange factor 7	87	gga-let-7k-3p	421342-MARK1	microtubule affinity regulating kinase 1	98		gga-miR-16-5p	425610-AAMDC	adipogenesis associated, Mth938 domain containing	91	gga-miR-128-3p	420282-SAMD12	sterile alpha motif domain containing 12	86
	gga-miR-101-3p	419542-ARID1A	AT-rich interaction domain 1A	97	gga-let-7k-3p	427169-MAST4	microtubule associated serine/threonine kinase family member 4	98		gga-miR-16-5p	419118-AAR2	AAR2 splicing factor homolog	89	gga-miR-128-3p	420327-EFR3A	EFR3 homolog A	98
	gga-miR-101-3p	373925-ARNTL2	aryl hydrocarbon receptor nuclear translocator-like 2	81	gga-let-7k-3p	418784-MBNL2	muscleblind like splicing regulator 2	96		gga-miR-16-5p	395410-ABL2	ABL proto-oncogene 2, non-receptor tyrosine kinase	94	gga-miR-128-3p	420343-FBXO32	F-box protein 32	88
	gga-miR-101-3p	395119-ARVCF	ARVCF, delta catenin family member	91	gga-let-7k-3p	428942-MCU	mitochondrial calcium uniporter	92		gga-miR-16-5p	420562-ACAD6L	acyl coa dehydrogenase 6-like	89	gga-miR-128-3p	420388-NKTR	natural killer cell triggering receptor	84
	gga-miR-101-3p	417609-ASPA	aspartoacylase	81	gga-let-7k-3p	417774-MDFIC	MyoD family inhibitor domain containing	89		gga-miR-16-5p	420488-ACBD5	acyl-CoA binding domain containing 5	97	gga-miR-128-3p	420504-PIP4K2A	phosphatidylinositol-5-phosphate 4-kinase type 2 alpha	85
	gga-miR-101-3p	415954-ASPN	asporin	84	gga-let-7k-3p	417839-MDM1	Mdm1 nuclear protein	84		gga-miR-16-5p	424810-ACSL3	acyl-CoA synthetase long chain family member 3	93	gga-miR-128-3p	420541-STEAP2	STEAP2 metalloreductase	89
	gga-miR-101-3p	421972-ATAD2B	ATPase family, AAA domain containing 2B	97	gga-let-7k-3p	424997-MECOM	MDS1 and EVI1 complex locus	95		gga-miR-16-5p	428760-ADAMTS3	ADAM metallopeptidase with thrombospondin type 1 motif 3	97	gga-miR-128-3p	420569-ASB4	ankyrin repeat and SOCS box containing 4	88
	gga-miR-101-3p	396529-ATP1B1	ATPase Na+/K+ transporting subunit beta 1	99	gga-let-7k-3p	417639-MED13	mediator complex subunit 13	93		gga-miR-16-5p	427971-ADAMTS5	ADAM metallopeptidase with thrombospondin type 1 motif 5	81	gga-miR-128-3p	420622-MPP6	membrane palmitoylated protein 6	95
	gga-miR-101-3p	420843-ATXN1	ataxin 1	98	gga-let-7k-3p	429081-MFSD14B	major facilitator superfamily domain containing 14B	88		gga-miR-16-5p	427160-ADAMTS6	ADAM metallopeptidase with thrombospondin type 1 motif 6	83	gga-miR-128-3p	420752-PDE1C	phosphodiesterase 1C	80
	gga-miR-101-3p	421809-BACH2	BTB domain and CNC homolog 2	93	gga-let-7k-3p	419679-MFSD2A	major facilitator superfamily domain containing 2A	96		gga-miR-16-5p	420461-ADARB2	adenosine deaminase, RNA specific B2 (inactive)	89	gga-miR-128-3p	420754-NEUROD6	neuronal differentiation 6	96
	gga-miR-101-3p	418407-BBX	BBX, HMG-box containing	99	gga-let-7k-3p	426615-MIER3L	mesoderm induction early response protein 3-like	92		gga-miR-16-5p	415886-ADAT1	adenosine deaminase, tRNA specific 1	91	gga-miR-128-3p	420832-KIF13A	kinesin family member 13A	97
	gga-miR-101-3p	423444-BCL11B	B-cell CLL/lymphoma 11B	95	gga-let-7k-3p	420526-MINDY3	MINDY lysine 48 deubiquitinase 3	86		gga-miR-16-5p	395340-ADCY5	adenylate cyclase 5	82	gga-miR-128-3p	420985-TMEFF1	transmembrane protein with EGF-like and two follistatin-like domains 1	86
	gga-miR-101-3p	396186-BDNF	brain derived neurotrophic factor	84	gga-let-7k-3p	395886-MITF	melanogenesis associated transcription factor	90		gga-miR-16-5p	418741-ADPRHL1	ADP-ribosylhydrolase like 1	86	gga-miR-128-3p	420989-AHRR	aryl-hydrocarbon receptor repressor	87
	gga-miR-101-3p	428909-BEGAIN	brain enriched guanylate kinase associated	84	gga-let-7k-3p	395768-MNX1	motor neuron and pancreas homeobox 1	94		gga-miR-16-5p	428799-ADRA2C	adrenoceptor alpha 2C	92	gga-miR-128-3p	420999-GLIPR2	GLI pathogenesis related 2	88
	gga-miR-101-3p	416424-BFAR	bifunctional apoptosis regulator	90	gga-let-7k-3p	417818-MON2	MON2 homolog, regulator of endosome-to-Golgi trafficking	86		gga-miR-16-5p	427623-ADRB2	adrenoceptor beta 2	85	gga-miR-128-3p	421013-CNDP2	carnosine dipeptidase 2	84
	gga-miR-101-3p	423604-BICC1	BicC family RNA binding protein 1	88	gga-let-7k-3p	418513-MORC3	MORC family CW-type zinc finger 3	82		gga-miR-16-5p	422652-AFP	alpha fetoprotein	81	gga-miR-128-3p	421020-SOCS6	suppressor of cytokine signaling 6	80
	gga-miR-101-3p	415990-BICD2	BICD cargo adaptor 2	86	gga-let-7k-3p	422238-MOSPD1	motile sperm domain containing 1	91		gga-miR-16-5p	428222-AGO1	argonaute 1, RISC catalytic component	84	gga-miR-128-3p	421085-SS18	SS18, nBAF chromatin remodeling complex subunit	80
	gga-miR-101-3p	422578-BMP2K	BMP2 inducible kinase	83	gga-let-7k-3p	418627-MOSPD2	motile sperm domain containing 2	87		gga-miR-16-5p	421497-AKT3	AKT serine/threonine kinase 3	99	gga-miR-128-3p	421183-MAPK14	mitogen-activated protein kinase 14	91
	gga-miR-101-3p	396308-BMPR1A	bone morphogenetic protein receptor type 1A	83	gga-let-7k-3p	420196-MRPL53	mitochondrial ribosomal protein L53	90		gga-miR-16-5p	768936-ALPK3	alpha kinase 3	80	gga-miR-128-3p	421276-SERTAD2	SERTA domain containing 2	94
	gga-miR-101-3p	417049-BRD2	bromodomain containing 2	81	gga-let-7k-3p	768763-MSANTD2	Myb/SANT DNA binding domain containing 2	81		gga-miR-16-5p	428401-ALS2CL	ALS2 C-terminal like	95	gga-miR-128-3p	421301-LBH	limb bud and heart development	87
	gga-miR-101-3p	427688-BTBD3	BTB domain containing 3	88	gga-let-7k-3p	418938-MTMR6	myotubularin related protein 6	82		gga-miR-16-5p	418760-ANKRD10	ankyrin repeat domain 10	89	gga-miR-128-3p	421424-KCNK5	potassium two pore domain channel subfamily K member 5	80
	gga-miR-101-3p	424073-BZW1	basic leucine zipper and W2 domains 1	93	gga-let-7k-3p	422069-MTR	5-methyltetrahydrofolate-homocysteine methyltransferase	86		gga-miR-16-5p	417764-ANKRD26	ankyrin repeat domain 26	90	gga-miR-128-3p	421429-BTBD9	BTB domain containing 9	89
	gga-miR-101-3p	771624-C12orf75	chromosome 12 open reading frame 75	91	gga-let-7k-3p	374048-MYOD1	myogenic differentiation 1	88		gga-miR-16-5p	419898-ANKS1A	ankyrin repeat and sterile alpha motif domain containing 1A	93	gga-miR-128-3p	421489-SMYD3	SET and MYND domain containing 3	81
	gga-miR-101-3p	420575-C1GALT1	core 1 synthase, glycoprotein-N-acetylgalactosamine 3-beta-galactosyltransferase 1	94	gga-let-7k-3p	421915-MYT1L	myelin transcription factor 1 like	88		gga-miR-16-5p	420738-ANLN	anillin actin binding protein	82	gga-miR-128-3p	421518-SLC35F3	solute carrier family 35 member F3	88
	gga-miR-101-3p	422945-C4H20ORF194	chromosome 4 open reading frame, human C20orf194	99	gga-let-7k-3p	415739-N4BP1	NEDD4 binding protein 1	97		gga-miR-16-5p	420149-AP1M1	adaptor related protein complex 1 subunit mu 1	91	gga-miR-128-3p	421523-SIPA1L2	signal induced proliferation associated 1 like 2	85
	gga-miR-101-3p	424771-C9H3orf58	chromosome 9 C3orf58 homolog	88	gga-let-7k-3p	422786-N4BP2	NEDD4 binding protein 2	95		gga-miR-16-5p	423846-ARHGAP19	Rho GTPase activating protein 19	87	gga-miR-128-3p	421562-FRMD1	FERM domain containing 1	88
	gga-miR-101-3p	428420-CACNB2	calcium voltage-gated channel auxiliary subunit beta 2	87	gga-let-7k-3p	374126-NAB1	NGFI-A binding protein 1	81		gga-miR-16-5p	418962-ARHGAP20	Rho GTPase activating protein 20	89	gga-miR-128-3p	421574-PDE10A	phosphodiesterase 10A	94
	gga-miR-101-3p	422688-CAMK2D	calcium/calmodulin dependent protein kinase II delta	81	gga-let-7k-3p	395195-NBEA	neurobeachin	99		gga-miR-16-5p	419516-ARHGAP25	Rho GTPase activating protein 25	85	gga-miR-128-3p	421678-REPS1	RALBP1 associated Eps domain containing 1	80
	gga-miR-101-3p	424345-CAMSAP3	calmodulin regulated spectrin associated protein family member 3	94	gga-let-7k-3p	427968-NCAM2	neural cell adhesion molecule 2	87		gga-miR-16-5p	419132-ARHGAP39	Rho GTPase activating protein 39	87	gga-miR-128-3p	421692-PDE7B	phosphodiesterase 7B	88
	gga-miR-101-3p	423905-CCDC186	coiled-coil domain containing 186	96	gga-let-7k-3p	424000-NCKAP1	NCK associated protein 1	90		gga-miR-16-5p	428883-ARHGAP5	Rho GTPase activating protein 5	93	gga-miR-128-3p	421717-NCOA7	nuclear receptor coactivator 7	95
	gga-miR-101-3p	421210-CCDC88A	coiled-coil domain containing 88A	88	gga-let-7k-3p	420176-NCOA2	nuclear receptor coactivator 2	89		gga-miR-16-5p	423865-ARL3	ADP ribosylation factor like GTPase 3	89	gga-miR-128-3p	421727-FAM184A	family with sequence similarity 184 member A	94
	gga-miR-101-3p	422512-CCNG2	cyclin G2	87	gga-let-7k-3p	395736-NEDD9	neural precursor cell expressed, developmentally down-regulated 9	99		gga-miR-16-5p	100857935-ARL5A	ADP ribosylation factor like GTPase 5A	81	gga-miR-128-3p	421811-MDN1	midasin AAA ATPase 1	92
	gga-miR-101-3p	424289-CCNT2	cyclin T2	99	gga-let-7k-3p	770845-NELL1	neural EGFL like 1	86		gga-miR-16-5p	101752218-ARPC5L	actin related protein 2/3 complex subunit 5 like	87	gga-miR-128-3p	421819-RNGTT	RNA guanylyltransferase and 5'-phosphatase	93
	gga-miR-101-3p	420696-CCR2	C-C motif chemokine receptor 2	90	gga-let-7k-3p	395577-NEUROG2	neurogenin 2	99		gga-miR-16-5p	768853-ARPP19	cAMP regulated phosphoprotein 19	89	gga-miR-128-3p	421844-IBTK	inhibitor of Bruton tyrosine kinase	85
	gga-miR-101-3p	420930-CCT5	chaperonin containing TCP1 subunit 5	91	gga-let-7k-3p	415866-NFAT5	nuclear factor of activated T-cells 5	88		gga-miR-16-5p	404750-ATG4B	autophagy related 4B cysteine peptidase	93	gga-miR-128-3p	421851-SH3BGRL2	SH3 domain binding glutamate rich protein like 2	93
	gga-miR-101-3p	421862-CD109	CD109 molecule	96	gga-let-7k-3p	428783-NIPAL1	NIPA like domain containing 1	92		gga-miR-16-5p	424964-ATP11B	ATPase phospholipid transporting 11B (putative)	86	gga-miR-128-3p	421922-RNF144A	ring finger protein 144A	94
	gga-miR-101-3p	427224-CD274	CD274 molecule	96	gga-let-7k-3p	424980-NLGN1	neuroligin 1	90		gga-miR-16-5p	424898-ATP13A3	ATPase 13A3	98	gga-miR-128-3p	421979-ITSN2	intersectin 2	80
	gga-miR-101-3p	428080-CDK8	cyclin dependent kinase 8	85	gga-let-7k-3p	420446-NOM1	nucleolar protein with MIF4G domain 1	84		gga-miR-16-5p	395497-ATP6V1B2	ATPase H+ transporting V1 subunit B2	90	gga-miR-128-3p	422029-XKR6	XK related 6	85
	gga-miR-101-3p	422611-CDS1	CDP-diacylglycerol synthase 1	92	gga-let-7k-3p	428701-NONO	non-POU domain containing octamer binding	86		gga-miR-16-5p	419345-ATP9A	ATPase phospholipid transporting 9A (putative)	90	gga-miR-128-3p	422116-KCTD2	potassium channel tetramerization domain containing 2	87
	gga-miR-101-3p	420877-CDYL	chromodomain Y like	92	gga-let-7k-3p	396464-NPY	neuropeptide Y	99		gga-miR-16-5p	416877-ATXN2	ataxin 2	92	gga-miR-128-3p	422121-GGA3	golgi associated, gamma adaptin ear containing, ARF binding protein 3	86
	gga-miR-101-3p	415476-CEMIP	cell migration inducing hyaluronidase 1	81	gga-let-7k-3p	395253-NR2C2	nuclear receptor subfamily 2 group C member 2	85		gga-miR-16-5p	420750-AVL9	AVL9 cell migration associated	94	gga-miR-128-3p	422136-OCRL	OCRL, inositol polyphosphate-5-phosphatase	92
	gga-miR-101-3p	422548-CENPU	centromere protein U	88	gga-let-7k-3p	416343-NR3C1	nuclear receptor subfamily 3 group C member 1	95		gga-miR-16-5p	420261-BAALC	BAALC, MAP3K1 and KLF4 binding	91	gga-miR-128-3p	422265-KLHL4	kelch like family member 4	88
	gga-miR-101-3p	424417-CEP350	centrosomal protein 350	82	gga-let-7k-3p	424320-NR4A2	nuclear receptor subfamily 4 group A member 2	93		gga-miR-16-5p	422077-BAIAP2	BAI1 associated protein 2	82	gga-miR-128-3p	422302-NSDHL	NAD(P) dependent steroid dehydrogenase-like	84
	gga-miR-101-3p	425523-CERK	ceramide kinase	93	gga-let-7k-3p	420996-NR4A3	nuclear receptor subfamily 4 group A member 3	98		gga-miR-16-5p	416856-BCL7A	BCL tumor suppressor 7A	88	gga-miR-128-3p	422346-NXT2	nuclear transport factor 2 like export factor 2	91
	gga-miR-101-3p	424120-CERKL	ceramide kinase like	87	gga-let-7k-3p	395560-NRP1	neuropilin 1	99		gga-miR-16-5p	427919-BICD1	BICD cargo adaptor 1	90	gga-miR-128-3p	422364-CUL4B	cullin 4B	92
	gga-miR-101-3p	374073-CFDP1	craniofacial development protein 1	85	gga-let-7k-3p	374157-NRP2	neuropilin 2	93		gga-miR-16-5p	417731-BRD1	bromodomain containing 1	92	gga-miR-128-3p	422374-KIAA1210	KIAA1210	95
	gga-miR-101-3p	415527-CLPX	caseinolytic mitochondrial matrix peptidase chaperone subunit	81	gga-let-7k-3p	424900-OPA1	OPA1, mitochondrial dynamin like GTPase	93		gga-miR-16-5p	423817-BTAF1	B-TFIID TATA-box binding protein associated factor 1	91	gga-miR-128-3p	422383-TBC1D8B	TBC1 domain family member 8B	92
	gga-miR-101-3p	101749809-CNKSR2L	connector enhancer of kinase suppressor of Ras 2-like	97	gga-let-7k-3p	395334-OPN4-1	photopigment melanopsin-like	81		gga-miR-16-5p	426154-BTF3	basic transcription factor 3	80	gga-miR-128-3p	422434-SH3RF1	SH3 domain containing ring finger 1	86
	gga-miR-101-3p	421266-CNRIP1	cannabinoid receptor interacting protein 1	83	gga-let-7k-3p	428432-OSBPL3	oxysterol binding protein like 3	81		gga-miR-16-5p	423854-BTRC	beta-transducin repeat containing E3 ubiquitin protein ligase	96	gga-miR-128-3p	422440-NAA15	N(alpha)-acetyltransferase 15, NatA auxiliary subunit	95
	gga-miR-101-3p	424231-CNTNAP5	contactin associated protein like 5	87	gga-let-7k-3p	420502-OTUD1	OTU deubiquitinase 1	93		gga-miR-16-5p	101748311-C13orf42	chromosome 13 open reading frame 42	80	gga-miR-128-3p	422456-GAB1	GRB2 associated binding protein 1	97
	gga-miR-101-3p	417504-COL26A1	collagen type XXVI alpha 1 chain	86	gga-let-7k-3p	424860-PAK2	p21 (RAC1) activated kinase 2	90		gga-miR-16-5p	416639-C16orf72	chromosome 16 open reading frame 72	84	gga-miR-128-3p	422505-WRN	Werner syndrome RecQ like helicase	94
	gga-miR-101-3p	422348-COL4A5	collagen type IV alpha 5 chain	86	gga-let-7k-3p	418926-PAN3	poly(A) specific ribonuclease subunit PAN3	90		gga-miR-16-5p	420575-C1GALT1	core 1 synthase, glycoprotein-N-acetylgalactosamine 3-beta-galactosyltransferase 1	87	gga-miR-128-3p	422573-VEGFC	vascular endothelial growth factor C	94
	gga-miR-101-3p	417329-COX10	cytochrome c oxidase assembly factor heme A:farnesyltransferase COX10	84	gga-let-7k-3p	418800-PCDH9	protocadherin 9	83		gga-miR-16-5p	430993-C1QL1	complement C1q like 1	86	gga-miR-128-3p	422611-CDS1	CDP-diacylglycerol synthase 1	92
	gga-miR-101-3p	415326-CPEB1	cytoplasmic polyadenylation element binding protein 1	88	gga-let-7k-3p	395319-PCLO	piccolo presynaptic cytomatrix protein	95		gga-miR-16-5p	771902-C20H20ORF112	chromosome 20 open reading frame, human C20orf112	92	gga-miR-128-3p	422645-RUFY3	RUN and FYVE domain containing 3	85
	gga-miR-101-3p	395099-CREB1	cAMP responsive element binding protein 1	95	gga-let-7k-3p	416491-PDAP1	PDGFA associated protein 1	88		gga-miR-16-5p	423545-C5H14orf37	chromosome 5 C14orf37 homolog	89	gga-miR-128-3p	422670-KIAA1109	KIAA1109	95
	gga-miR-101-3p	420523-CUBN	cubilin	85	gga-let-7k-3p	421574-PDE10A	phosphodiesterase 10A	84		gga-miR-16-5p	424373-C8H14ORF80	chromosome 8 open reading frame, human C14orf80	85	gga-miR-128-3p	422742-LONRF1	LON peptidase N-terminal domain and ring finger 1	90
	gga-miR-101-3p	416138-CXXC5	CXXC finger protein 5	86	gga-let-7k-3p	421279-PELI1	pellino E3 ubiquitin protein ligase 1	81		gga-miR-16-5p	424449-C8H1ORF21	chromosome 8 open reading frame, human C1orf21	95	gga-miR-128-3p	422762-DCUN1D4	defective in cullin neddylation 1 domain containing 4	85
	gga-miR-101-3p	421837-CYB5R4	cytochrome b5 reductase 4	93	gga-let-7k-3p	418299-PEX5	peroxisomal biogenesis factor 5	80		gga-miR-16-5p	423926-CACUL1	CDK2 associated cullin domain 1	92	gga-miR-128-3p	422765-FRYL	FRY like transcription coactivator	93
	gga-miR-101-3p	422528-CYP2U1	cytochrome P450 family 2 subfamily U member 1	86	gga-let-7k-3p	418247-PFKFB3	6-phosphofructo-2-kinase/fructose-2,6-biphosphatase 3	88		gga-miR-16-5p	396523-CALM1	calmodulin 1	83	gga-miR-128-3p	422773-GUF1	GUF1 homolog, GTPase	95
	gga-miR-101-3p	395343-DAD1	defender against cell death 1	84	gga-let-7k-3p	420323-PHF20L1	PHD finger protein 20 like 1	84		gga-miR-16-5p	417127-CAMSAP1	calmodulin regulated spectrin associated protein 1	92	gga-miR-128-3p	422799-STIM2	stromal interaction molecule 2	82
	gga-miR-101-3p	418379-DCBLD2	discoidin, CUB and LCCL domain containing 2	89	gga-let-7k-3p	423603-PHYHIPL	phytanoyl-CoA 2-hydroxylase interacting protein like	95		gga-miR-16-5p	420683-CAPN7	calpain 7	98	gga-miR-128-3p	422892-POLN	DNA polymerase nu	89
	gga-miR-101-3p	426942-DDA1	DET1 and DDB1 associated 1	82	gga-let-7k-3p	374241-PI15	peptidase inhibitor 15	94		gga-miR-16-5p	421544-CAPN9	calpain 9	81	gga-miR-128-3p	422945-C4H20ORF194	chromosome 4 open reading frame, human C20orf194	89
	gga-miR-101-3p	770911-DGKE	diacylglycerol kinase epsilon	89	gga-let-7k-3p	427514-PIAS1	protein inhibitor of activated STAT 1	99		gga-miR-16-5p	417771-CAPZA2	capping actin protein of muscle Z-line alpha subunit 2	87	gga-miR-128-3p	422977-NAV2	neuron navigator 2	95
	gga-miR-101-3p	418124-DGKI	diacylglycerol kinase iota	86	gga-let-7k-3p	418820-PIBF1	progesterone immunomodulatory binding factor 1	81		gga-miR-16-5p	772226-CC2D1B	coiled-coil and C2 domain containing 1B	99	gga-miR-128-3p	423064-PDE3B	phosphodiesterase 3B	99
	gga-miR-101-3p	422740-DLC1	DLC1 Rho GTPase activating protein	85	gga-let-7k-3p	418517-PIGP	phosphatidylinositol glycan anchor biosynthesis class P	82		gga-miR-16-5p	419971-CCDC43	coiled-coil domain containing 43	85	gga-miR-128-3p	423112-CHKA	choline kinase alpha	96
	gga-miR-101-3p	423728-DLG5	discs large MAGUK scaffold protein 5	94	gga-let-7k-3p	395816-PLA2G7	phospholipase A2 group VII	88		gga-miR-16-5p	423447-CCDC85C	coiled-coil domain containing 85C	91	gga-miR-128-3p	423174-PRDM11	PR/SET domain 11	80
	gga-miR-101-3p	396236-DMD	dystrophin	89	gga-let-7k-3p	416730-PLCB4	phospholipase C beta 4	85		gga-miR-16-5p	416817-CCDC92	coiled-coil domain containing 92	85	gga-miR-128-3p	423239-CDAN1	codanin 1	88
	gga-miR-101-3p	420440-DPP6	dipeptidyl peptidase like 6	82	gga-let-7k-3p	425224-PLCE1	phospholipase C epsilon 1	95		gga-miR-16-5p	427406-CCL19	C-C motif chemokine ligand 19	91	gga-miR-128-3p	423242-UBR1	ubiquitin protein ligase E3 component n-recognin 1	80
	gga-miR-101-3p	424496-DR1	down-regulator of transcription 1	80	gga-let-7k-3p	416575-PLK1	polo like kinase 1	91		gga-miR-16-5p	374047-CCND2	cyclin D2	93	gga-miR-128-3p	423311-HEATR5A	HEAT repeat containing 5A	91
	gga-miR-101-3p	431336-DUSP16	dual specificity phosphatase 16	88	gga-let-7k-3p	424666-PLPP3	phospholipid phosphatase 3	96		gga-miR-16-5p	426117-CCNE1	cyclin E1	99	gga-miR-128-3p	423331-MIPOL1	mirror-image polydactyly 1	86
	gga-miR-101-3p	427864-DYRK2	dual specificity tyrosine phosphorylation regulated kinase 2	91	gga-let-7k-3p	424477-PLPPR2	phospholipid phosphatase related 2	91		gga-miR-16-5p	416155-CCNJL	cyclin J-like	94	gga-miR-128-3p	423370-ANGEL1	angel homolog 1	87
	gga-miR-101-3p	420824-E2F3	E2F transcription factor 3	89	gga-let-7k-3p	396463-POU2F1	POU class 2 homeobox 1	88		gga-miR-16-5p	424093-CCNYL1	cyclin Y like 1	87	gga-miR-128-3p	423402-FOXN3	forkhead box N3	82
	gga-miR-101-3p	422978-E2F8	E2F transcription factor 8	90	gga-let-7k-3p	374120-PPARA	peroxisome proliferator activated receptor alpha	82		gga-miR-16-5p	428315-CCR7	C-C motif chemokine receptor 7	80	gga-miR-128-3p	423408-RPS6KA5	ribosomal protein S6 kinase A5	100
	gga-miR-101-3p	420556-EFCAB1	EF-hand calcium binding domain 1	91	gga-let-7k-3p	423723-PPIF	peptidylprolyl isomerase F	83		gga-miR-16-5p	421533-CCSAP	centriole, cilia and spindle associated protein	80	gga-miR-128-3p	423479-EIF5	eukaryotic translation initiation factor 5	93
	gga-miR-101-3p	417250-EHMT1	euchromatic histone lysine methyltransferase 1	93	gga-let-7k-3p	423525-PPM1A	protein phosphatase, Mg2+/Mn2+ dependent 1A	85		gga-miR-16-5p	403158-CD8A	CD8a molecule	87	gga-miR-128-3p	423575-CDKL1	cyclin dependent kinase like 1	83
	gga-miR-101-3p	426773-EIF4EBP1	eukaryotic translation initiation factor 4E binding protein 1	91	gga-let-7k-3p	417644-PPM1D	protein phosphatase, Mg2+/Mn2+ dependent 1D	81		gga-miR-16-5p	420375-CDC25A	cell division cycle 25A	85	gga-miR-128-3p	423604-BICC1	BicC family RNA binding protein 1	80
	gga-miR-101-3p	428646-ELOVL5	ELOVL fatty acid elongase 5	97	gga-let-7k-3p	423205-PPP1R14D	protein phosphatase 1 regulatory inhibitor subunit 14D	95		gga-miR-16-5p	426535-CDC37L1	cell division cycle 37 like 1	83	gga-miR-128-3p	423655-JMJD1C	jumonji domain containing 1C	92
	gga-miR-101-3p	417964-EMP1	epithelial membrane protein 1	89	gga-let-7k-3p	421287-PPP1R21	protein phosphatase 1 regulatory subunit 21	98		gga-miR-16-5p	423500-CDCA4	cell division cycle associated 4	93	gga-miR-128-3p	423723-PPIF	peptidylprolyl isomerase F	84
	gga-miR-101-3p	426961-EOGT	EGF domain specific O-linked N-acetylglucosamine transferase	82	gga-let-7k-3p	395113-PPP3CA	protein phosphatase 3, catalytic subunit, alpha isozyme	94		gga-miR-16-5p	417920-CDK17	cyclin dependent kinase 17	99	gga-miR-128-3p	423799-NOC3L	NOC3 like DNA replication regulator	90
	gga-miR-101-3p	428219-EPHA10	EPH receptor A10	87	gga-let-7k-3p	416098-PPP4R2	protein phosphatase 4 regulatory subunit 2	100		gga-miR-16-5p	416621-CDR2	cerebellar degeneration related protein 2	82	gga-miR-128-3p	423886-XPNPEP1	X-prolyl aminopeptidase (aminopeptidase P) 1, soluble	90
	gga-miR-101-3p	416524-EPN2	epsin 2	83	gga-let-7k-3p	422185-PRPS1	phosphoribosyl pyrophosphate synthetase 1	89		gga-miR-16-5p	421474-CEBPZ	CCAAT enhancer binding protein zeta	83	gga-miR-128-3p	423895-GPAM	glycerol-3-phosphate acyltransferase, mitochondrial	89
	gga-miR-101-3p	426644-ERMP1	endoplasmic reticulum metallopeptidase 1	96	gga-let-7k-3p	770334-PSD3	pleckstrin and Sec7 domain containing 3	94		gga-miR-16-5p	427479-CELF6	CUGBP, Elav-like family member 6	88	gga-miR-128-3p	423903-NHLRC2	NHL repeat containing 2	84
	gga-miR-101-3p	421509-ERO1B	endoplasmic reticulum oxidoreductase 1 beta	94	gga-let-7k-3p	431605-PSIP1	PC4 and SFRS1 interacting protein 1	87		gga-miR-16-5p	100857774-CEP85L	centrosomal protein 85 like	92	gga-miR-128-3p	424054-PGAP1	post-GPI attachment to proteins 1	83
	gga-miR-101-3p	418196-ETNK1	ethanolamine kinase 1	83	gga-let-7k-3p	416079-PSMD6	proteasome 26S subunit, non-ATPase 6	81		gga-miR-16-5p	423209-CHAC1	ChaC glutathione specific gamma-glutamylcyclotransferase 1	87	gga-miR-128-3p	424064-C7H2ORF69	chromosome 7 open reading frame, human C2orf69	91
	gga-miR-101-3p	420784-EZH2	enhancer of zeste 2 polycomb repressive complex 2 subunit	89	gga-let-7k-3p	395806-PTCH1	patched 1	100		gga-miR-16-5p	418435-CHCHD3	coiled-coil-helix-coiled-coil-helix domain containing 3	95	gga-miR-128-3p	424103-INO80D	INO80 complex subunit D	86
	gga-miR-101-3p	429010-FAM126B	family with sequence similarity 126 member B	85	gga-let-7k-3p	423962-PTPRE	protein tyrosine phosphatase, receptor type E	97		gga-miR-16-5p	415507-CHD2	chromodomain helicase DNA binding protein 2	100	gga-miR-128-3p	424110-NBEAL1	neurobeachin like 1	88
	gga-miR-101-3p	417578-FAM222B	family with sequence similarity 222 member B	88	gga-let-7k-3p	421711-PTPRK	protein tyrosine phosphatase, receptor type K	88		gga-miR-16-5p	415722-CHD9	chromodomain helicase DNA binding protein 9	84	gga-miR-128-3p	424192-LY75	lymphocyte antigen 75	80
	gga-miR-101-3p	421946-FAM84A	family with sequence similarity 84 member A	82	gga-let-7k-3p	373911-PTPRO	protein tyrosine phosphatase, receptor type O	92		gga-miR-16-5p	422318-CHIC1	cysteine rich hydrophobic domain 1	93	gga-miR-128-3p	424248-SEMA5B	semaphorin 5B	81
	gga-miR-101-3p	373992-FBN1	fibrillin 1	96	gga-let-7k-3p	419554-PUM1	pumilio RNA binding family member 1	89		gga-miR-16-5p	418461-CHMP2B	charged multivesicular body protein 2B	90	gga-miR-128-3p	424249-PDIA5	protein disulfide isomerase family A member 5	88
	gga-miR-101-3p	374203-FBN2	fibrillin 2	92	gga-let-7k-3p	421961-PUM2	pumilio RNA binding family member 2	100		gga-miR-16-5p	420968-CHMP5	charged multivesicular body protein 5	82	gga-miR-128-3p	424289-CCNT2	cyclin T2	87
	gga-miR-101-3p	428048-FBXL3	F-box and leucine rich repeat protein 3	94	gga-let-7k-3p	421994-RAB10	RAB10, member RAS oncogene family	98		gga-miR-16-5p	386577-CHRNA5	cholinergic receptor nicotinic alpha 5 subunit	93	gga-miR-128-3p	424351-DENND1B	DENN domain containing 1B	87
	gga-miR-101-3p	769464-FCHO2	FCH domain only 2	84	gga-let-7k-3p	100857269-RAB11FIP3	RAB11 family interacting protein 3	86		gga-miR-16-5p	422054-CLIC5	chloride intracellular channel 5	84	gga-miR-128-3p	424358-TROVE2	TROVE domain family member 2	86
	gga-miR-101-3p	374108-FSHB	follicle stimulating hormone subunit beta	84	gga-let-7k-3p	418753-RAB20	RAB20, member RAS oncogene family	93		gga-miR-16-5p	425500-CLNS1A	chloride nucleotide-sensitive channel 1A	82	gga-miR-128-3p	424385-SUCO	SUN domain containing ossification factor	90
	gga-miR-101-3p	396119-FST	follistatin	83	gga-let-7k-3p	101748614-RAB39A	RAB39A, member RAS oncogene family	87		gga-miR-16-5p	373991-CLOCK	clock circadian regulator	84	gga-miR-128-3p	424500-EVI5	ecotropic viral integration site 5	90
	gga-miR-101-3p	771133-FUT9	fucosyltransferase 9	99	gga-let-7k-3p	417106-RABGAP1	RAB GTPase activating protein 1	86		gga-miR-16-5p	429100-CMPK1	cytidine/uridine monophosphate kinase 1	83	gga-miR-128-3p	424587-EIF2B3	eukaryotic translation initiation factor 2B subunit gamma	89
	gga-miR-101-3p	415453-GABPB1	GA binding protein transcription factor beta subunit 1	97	gga-let-7k-3p	420286-RAD21	RAD21 cohesin complex component	92		gga-miR-16-5p	427997-CNKSR2	connector enhancer of kinase suppressor of Ras 2	83	gga-miR-128-3p	424634-OSBPL9	oxysterol binding protein like 9	85
	gga-miR-101-3p	420955-GALNT1	polypeptide N-acetylgalactosaminyltransferase 1	80	gga-let-7k-3p	418055-RBFOX2	RNA binding fox-1 homolog 2	94		gga-miR-16-5p	428975-CNNM2	cyclin and CBS domain divalent metal cation transport mediator 2	81	gga-miR-128-3p	424654-HSPB11	heat shock protein family B (small) member 11	84
	gga-miR-101-3p	421894-GCLC	glutamate-cysteine ligase catalytic subunit	94	gga-let-7k-3p	416348-RBM27	RNA binding motif protein 27	83		gga-miR-16-5p	422508-CNOT6L	CCR4-NOT transcription complex subunit 6 like	93	gga-miR-128-3p	424706-SERBP1	SERPINE1 mRNA binding protein 1	88
	gga-miR-101-3p	417212-GLE1	GLE1, RNA export mediator	85	gga-let-7k-3p	422802-RBPJ	recombination signal binding protein for immunoglobulin kappa J region	89		gga-miR-16-5p	428309-CNTNAP1	contactin associated protein 1	94	gga-miR-128-3p	424802-NYAP2	neuronal tyrosine-phosphorylated phosphoinositide-3-kinase adaptor 2	82
	gga-miR-101-3p	416781-GNB1L	G protein subunit beta 1 like	85	gga-let-7k-3p	428622-REV3L	REV3 like, DNA directed polymerase zeta catalytic subunit	98		gga-miR-16-5p	424182-COBLL1	cordon-bleu WH2 repeat protein like 1	82	gga-miR-128-3p	424830-CAB39	calcium binding protein 39	81
	gga-miR-101-3p	422772-GNPDA2	glucosamine-6-phosphate deaminase 2	97	gga-let-7k-3p	771797-RFLNA	refilin A	82		gga-miR-16-5p	395875-COL12A1	collagen type XII alpha 1 chain	94	gga-miR-128-3p	424892-BDH1B	3-hydroxybutyrate dehydrogenase, type 1 B	81
	gga-miR-101-3p	420758-GOLGA4	golgin A4	99	gga-let-7k-3p	427351-RFX3	regulatory factor X3	91		gga-miR-16-5p	776178-COLQ	collagen like tail subunit of asymmetric acetylcholinesterase	92	gga-miR-128-3p	424901-ATP13A4	ATPase 13A4	84
	gga-miR-101-3p	107049011-GOLIM4	golgi integral membrane protein 4	82	gga-let-7k-3p	424800-RHBDD1	rhomboid domain containing 1	93		gga-miR-16-5p	417590-CPD	carboxypeptidase D	82	gga-miR-128-3p	424922-LRCH4	leucine rich repeats and calponin homology domain containing 4	87
	gga-miR-101-3p	418632-GPM6B	glycoprotein M6B	90	gga-let-7k-3p	395442-RHOA	ras homolog family member A	84		gga-miR-16-5p	422832-CPEB2	cytoplasmic polyadenylation element binding protein 2	88	gga-miR-128-3p	425913-GDAP2	ganglioside induced differentiation associated protein 2	85
	gga-miR-101-3p	416094-GPR173	G protein-coupled receptor 173	80	gga-let-7k-3p	423059-RIC3	RIC3 acetylcholine receptor chaperone	88		gga-miR-16-5p	423816-CPEB3	cytoplasmic polyadenylation element binding protein 3	92	gga-miR-128-3p	426120-PARD3B	par-3 family cell polarity regulator beta	82
	gga-miR-101-3p	417775-GPR85	G protein-coupled receptor 85	87	gga-let-7k-3p	427447-RICTOR	RPTOR independent companion of MTOR complex 2	95		gga-miR-16-5p	416206-CREBRF	CREB3 regulatory factor	86	gga-miR-128-3p	426230-PCNX1	pecanex 1	82
	gga-miR-101-3p	396137-GRIA4	glutamate ionotropic receptor AMPA type subunit 4	84	gga-let-7k-3p	424316-RIF1	replication timing regulatory factor 1	98		gga-miR-16-5p	404297-CRH	corticotropin releasing hormone	88	gga-miR-128-3p	426876-LARP4	La ribonucleoprotein domain family member 4	84
	gga-miR-101-3p	421614-GRM1	glutamate metabotropic receptor 1	91	gga-let-7k-3p	431669-RMI1	RecQ mediated genome instability 1	84		gga-miR-16-5p	427008-CRYM	crystallin mu	81	gga-miR-128-3p	426903-VANGL2	VANGL planar cell polarity protein 2	92
	gga-miR-101-3p	418335-GSK3A	glycogen synthase kinase 3 alpha	83	gga-let-7k-3p	422920-RMND5A	required for meiotic nuclear division 5 homolog A	85		gga-miR-16-5p	419886-CSDE1	cold shock domain containing E1	94	gga-miR-128-3p	426919-TMEM161B	transmembrane protein 161B	87
	gga-miR-101-3p	415539-HACD3	3-hydroxyacyl-CoA dehydratase 3	86	gga-let-7k-3p	100857605-RNF24	ring finger protein 24	80		gga-miR-16-5p	419640-CSMD2	CUB and Sushi multiple domains 2	81	gga-miR-128-3p	426929-ENPP1	ectonucleotide pyrophosphatase/phosphodiesterase 1	87
	gga-miR-101-3p	374177-HIF1A	hypoxia inducible factor 1 subunit alpha	93	gga-let-7k-3p	378791-RTN1	reticulon 1	91		gga-miR-16-5p	408252-CTDSPL	CTD small phosphatase like	86	gga-miR-128-3p	426932-BBOX1	gamma-butyrobetaine hydroxylase 1	81
	gga-miR-101-3p	421597-HIPK3	homeodomain interacting protein kinase 3	80	gga-let-7k-3p	426519-RUFY1	RUN and FYVE domain containing 1	82		gga-miR-16-5p	100858912-CTNNAL1	catenin alpha like 1	81	gga-miR-128-3p	426948-LZTS3	leucine zipper tumor suppressor family member 3	92
	gga-miR-101-3p	396268-HNRNPAB	heterogeneous nuclear ribonucleoprotein A/B	85	gga-let-7k-3p	416095-RYBP	RING1 and YY1 binding protein	87		gga-miR-16-5p	420467-CUL2	cullin 2	85	gga-miR-128-3p	426986-MAPK8IP3	mitogen-activated protein kinase 8 interacting protein 3	96
	gga-miR-101-3p	422868-HTRA3	HtrA serine peptidase 3	83	gga-let-7k-3p	395359-SALL3	spalt like transcription factor 3	88		gga-miR-16-5p	374083-DAB1	DAB1, reelin adaptor protein	83	gga-miR-128-3p	427109-FAM172A	family with sequence similarity 172 member A	89
	gga-miR-101-3p	374150-ID4	inhibitor of DNA binding 4, HLH protein	85	gga-let-7k-3p	417375-SAP30BP	SAP30 binding protein	80		gga-miR-16-5p	426017-DAGLA	diacylglycerol lipase alpha	80	gga-miR-128-3p	427119-ELL2	elongation factor for RNA polymerase II 2	86
	gga-miR-101-3p	421132-IMPAD1	inositol monophosphatase domain containing 1	82	gga-let-7k-3p	423043-SBF2	SET binding factor 2	91		gga-miR-16-5p	416625-DAGLB	diacylglycerol lipase beta	80	gga-miR-128-3p	427150-PLK2	polo like kinase 2	99
	gga-miR-101-3p	418690-INPP4A	inositol polyphosphate-4-phosphatase type I A	89	gga-let-7k-3p	424180-SCN3A	sodium voltage-gated channel alpha subunit 3	83		gga-miR-16-5p	427396-DCAF12	DDB1 and CUL4 associated factor 12	83	gga-miR-128-3p	427164-TRIM23	tripartite motif containing 23	85
	gga-miR-101-3p	419609-INPP5B	inositol polyphosphate-5-phosphatase B	81	gga-let-7k-3p	374102-SDC2	syndecan 2	92		gga-miR-16-5p	423253-DCAF4	DDB1 and CUL4 associated factor 4	86	gga-miR-128-3p	427218-TNPO1	transportin 1	89
	gga-miR-101-3p	418142-IPO8	importin 8	95	gga-let-7k-3p	426612-SEPHS2L	selenophosphate synthetase 2-like	94		gga-miR-16-5p	418903-DCLK1	doublecortin like kinase 1	98	gga-miR-128-3p	427244-FXN	frataxin	85
	gga-miR-101-3p	415976-IQSEC1	IQ motif and Sec7 domain 1	91	gga-let-7k-3p	421657-SERAC1	serine active site containing 1	88		gga-miR-16-5p	418567-DDX3X	DEAD-box helicase 3 X-linked	94	gga-miR-128-3p	427252-ABHD17B	abhydrolase domain containing 17B	84
	gga-miR-101-3p	395470-ITGB8	integrin subunit beta 8	82	gga-let-7k-3p	424056-SF3B1	splicing factor 3b subunit 1	84		gga-miR-16-5p	424351-DENND1B	DENN domain containing 1B	86	gga-miR-128-3p	427281-RNF38	ring finger protein 38	82
	gga-miR-101-3p	415901-ITIH3	inter-alpha-trypsin inhibitor heavy chain 3	88	gga-let-7k-3p	420167-SGK3	serum/glucocorticoid regulated kinase family member 3	80		gga-miR-16-5p	415541-DENND4A	DENN domain containing 4A	84	gga-miR-128-3p	427303-FKTN	fukutin	95
	gga-miR-101-3p	427983-KCNJ6	potassium voltage-gated channel subfamily J member 6	96	gga-let-7k-3p	422529-SGMS2	sphingomyelin synthase 2	82		gga-miR-16-5p	427381-DGKQ	diacylglycerol kinase theta	97	gga-miR-128-3p	427317-DHFR	dihydrofolate reductase	94
	gga-miR-101-3p	421519-KCNK7	potassium two pore domain channel subfamily K member 7	80	gga-let-7k-3p	423876-SH3PXD2A	SH3 and PX domains 2A	89		gga-miR-16-5p	395172-DHRS11	dehydrogenase/reductase 11	84	gga-miR-128-3p	427548-NUDT19	nudix hydrolase 19	84
	gga-miR-101-3p	770907-KCNMB2	potassium calcium-activated channel subfamily M regulatory beta subunit 2	93	gga-let-7k-3p	418651-SHROOM2	shroom family member 2	89		gga-miR-16-5p	374040-DIAPH2	diaphanous related formin 2	80	gga-miR-128-3p	427645-PDE8B	phosphodiesterase 8B	92
	gga-miR-101-3p	100859412-KDM3B	lysine demethylase 3B	84	gga-let-7k-3p	423921-SLC18A2	solute carrier family 18 member A2	100		gga-miR-16-5p	395820-DLL1	delta like canonical Notch ligand 1	96	gga-miR-128-3p	427840-MNT	MAX network transcriptional repressor	94
	gga-miR-101-3p	428643-KHDRBS2	KH RNA binding domain containing, signal transduction associated 2	87	gga-let-7k-3p	419520-SLC23A2	solute carrier family 23 member 2	93		gga-miR-16-5p	423208-DLL4	delta like canonical Notch ligand 4	87	gga-miR-128-3p	427850-RELN	reelin	93
	gga-miR-101-3p	431637-KIAA1958	KIAA1958	84	gga-let-7k-3p	423456-SLC25A29	solute carrier family 25 member 29	94		gga-miR-16-5p	427385-DMXL1	Dmx like 1	85	gga-miR-128-3p	427898-PHETA2	PH domain containing endocytic trafficking adaptor 2	91
[truncated: 12,044 more rows]
