# Supplementary material for: The transcriptomic blueprint of molt in rooster using various tissues from Ginkkoridak (Korean long-tailed chicken)
Source: BMC Genomics. 2021 Aug 5;22:594. doi: 10.1186/s12864-021-07903-9 (PMC8340483; doi:10.1186/s12864-021-07903-9)
Supplement: Supplementary file 8 — Additional file 8: Table S8 A. Overlap genes between miRNA Target genes & mRNAs (oppisite direction of expression between miRNAs and mRNAs). Table S8 B. Significant miRNA-mRNA pairs (Spearman’s Rank Correlation Analysis). [file 12864_2021_7903_MOESM8_ESM.xlsx]

## Sheet: Additional file 8
Table S8 A. Overlap genes between miRNA Target genes & mRNAs (oppisite direction of expression between miRNAs and mRNAs)															Table S8 B. Significant miRNA-mRNA pairs (Spearman's Rank Correlation Analysis)
	Male_Overexpressed			Male_Underexpressed				Female_Overespressed			Female_Underexpressed					MALE											FEMALE
																Underexpressed					Overexpressed						Underexpressd					Overexpressed
	Overlap_genes	Gene_Symbol	Description	Overlap_genes	Gene_Symbol	Description		Overlap_genes	Gene_Symbol	Description	Overlap_genes	Gene_Symbol	Description			mRNA	Gene_Symbol	miRNA	Spearman's rho	Padj	mRNA	Gene_Symbol	miRNA	Spearman's rho	Padj		mRNA	Gene_Symbol	miRNA	Spearman's rho	Padj	mRNA	Gene_Symbol	miRNA	Spearman's rho	Padj
	ENSGALG00000030677	ABCG2	ATP binding cassette subfamily G member 2 (Junior blood group) [Source:NCBI gene;Acc:423767]	ENSGALG00000009655	AADAT	aminoadipate aminotransferase [Source:NCBI gene;Acc:428728]		ENSGALG00000006689	ABHD2	abhydrolase domain containing 2 [Source:NCBI gene;Acc:415493]	ENSGALG00000002899	AACS	acetoacetyl-CoA synthetase [Source:NCBI gene;Acc:416811]			ENSGALG00000000156	BRD2	gga-miR-101-3p	-0.963636	3.66049e-06	ENSGALG00000000273	FER	gga-miR-30a-3p	-0.563636	0.044862		ENSGALG00000000747	CHD5	gga-miR-454-3p	-0.90303	0.000171806	ENSGALG00000001189	NCF1C	gga-miR-128-3p	-0.648485	0.0212701
	ENSGALG00000016853	ABHD13	abhydrolase domain containing 13 [Source:NCBI gene;Acc:418763]	ENSGALG00000006901	AATK	apoptosis associated tyrosine kinase [Source:NCBI gene;Acc:422076]		ENSGALG00000016363	ACP1	acid phosphatase 1, soluble [Source:NCBI gene;Acc:421909]	ENSGALG00000003736	ABCB9	ATP binding cassette subfamily B member 9 [Source:NCBI gene;Acc:416834]			ENSGALG00000000227	DPYSL2	gga-miR-126-5p	-0.818182	0.00190746	ENSGALG00000000723	STX12	gga-miR-23b-3p	-0.709091	0.010833		ENSGALG00000000747	CHD5	gga-miR-301a-3p	-0.769697	0.00461098	ENSGALG00000001730	DGKD	gga-miR-425-5p	-0.648485	0.0212701
	ENSGALG00000016919	ACOD1	aconitate decarboxylase 1 [Source:NCBI gene;Acc:418812]	ENSGALG00000037837	ABCA3	ATP binding cassette subfamily A member 3 [Source:NCBI gene;Acc:416386]		ENSGALG00000012159	ACTR3	ARP3 actin related protein 3 homolog [Source:NCBI gene;Acc:374197]	ENSGALG00000003118	ADGRA2	adhesion G protein-coupled receptor A2 [Source:NCBI gene;Acc:426771]			ENSGALG00000000227	DPYSL2	gga-miR-30d	-0.624242	0.0268589	ENSGALG00000000777	EYA3	gga-miR-145-5p	-0.784848	0.0035823		ENSGALG00000000747	CHD5	gga-miR-19a-3p	-0.636364	0.0239559	ENSGALG00000002192	PTPRC	gga-miR-128-3p	-0.745455	0.00666507
	ENSGALG00000012159	ACTR3	ARP3 actin related protein 3 homolog [Source:NCBI gene;Acc:374197]	ENSGALG00000003736	ABCB9	ATP binding cassette subfamily B member 9 [Source:NCBI gene;Acc:416834]		ENSGALG00000033470	ADGRA3	adhesion G protein-coupled receptor A3 [Source:NCBI gene;Acc:422817]	ENSGALG00000030147	AFF4	AF4/FMR2 family member 4 [Source:NCBI gene;Acc:416337]			ENSGALG00000000518	KLHL12	gga-miR-20b-5p	-0.830303	0.00147011	ENSGALG00000000777	EYA3	gga-miR-146a-3p	-0.684848	0.0144414		ENSGALG00000000862	RLF	gga-miR-142-3p	-0.806061	0.00243103	ENSGALG00000002246	DENND1B	gga-miR-30e-3p	-0.769697	0.00461098
	ENSGALG00000005430	ALS2CL	ALS2 C-terminal like [Source:NCBI gene;Acc:428401]	ENSGALG00000006795	ABCG4	ATP binding cassette subfamily G member 4 [Source:NCBI gene;Acc:428242]		ENSGALG00000005057	ADK	adenosine kinase [Source:NCBI gene;Acc:423735]	ENSGALG00000010211	ALDH6A1	aldehyde dehydrogenase 6 family member A1 [Source:NCBI gene;Acc:423345]			ENSGALG00000000518	KLHL12	gga-miR-17-5p	-0.806061	0.00243103	ENSGALG00000001238	STX8	gga-miR-12258-5p	-0.624242	0.0268589		ENSGALG00000000862	RLF	gga-miR-181b-5p	-0.733333	0.0079003	ENSGALG00000002246	DENND1B	gga-miR-128-3p	-0.745455	0.00666507
	ENSGALG00000028643	ANAPC10	anaphase promoting complex subunit 10 [Source:NCBI gene;Acc:422461]	ENSGALG00000006420	ABHD17C	abhydrolase domain containing 17C [Source:NCBI gene;Acc:415479]		ENSGALG00000010702	ADSS	adenylosuccinate synthase [Source:NCBI gene;Acc:428579]	ENSGALG00000027868	AMER2	APC membrane recruitment protein 2 [Source:NCBI gene;Acc:418939]			ENSGALG00000000518	KLHL12	gga-miR-20a-5p	-0.757576	0.00557172	ENSGALG00000001309	SNF8	gga-miR-146a-3p	-0.563636	0.044862		ENSGALG00000001610	PIP4K2B	gga-miR-30e-5p	-0.878788	0.000406931	ENSGALG00000003146	CCDC92	gga-miR-2984-3p	-0.848485	0.000956186
	ENSGALG00000000927	ANGPTL2	angiopoietin-like 2 [Source:NCBI gene;Acc:776031]	ENSGALG00000014938	ABHD3	abhydrolase domain containing 3 [Source:NCBI gene;Acc:421068]		ENSGALG00000010716	AGA	aspartylglucosaminidase [Source:NCBI gene;Acc:422558]	ENSGALG00000002723	ANKS1A	ankyrin repeat and sterile alpha motif domain containing 1A [Source:NCBI gene;Acc:419898]			ENSGALG00000000518	KLHL12	gga-miR-106-5p	-0.757576	0.00557172	ENSGALG00000001410	SPNS3	gga-miR-3536	-0.745455	0.00666507		ENSGALG00000001610	PIP4K2B	gga-miR-30a-5p	-0.69697	0.0125483	ENSGALG00000003146	CCDC92	gga-miR-128-3p	-0.842424	0.00111002
	ENSGALG00000028250	ANKRD22	ankyrin repeat domain 22 [Source:NCBI gene;Acc:771419]	ENSGALG00000030357	ABL2	ABL proto-oncogene 2, non-receptor tyrosine kinase [Source:NCBI gene;Acc:395410]		ENSGALG00000012595	AGTPBP1	ATP/GTP binding protein 1 [Source:NCBI gene;Acc:427460]	ENSGALG00000016531	ASXL2	additional sex combs like 2, transcriptional regulator [Source:NCBI gene;Acc:421993]			ENSGALG00000000583	SOX13	gga-miR-30a-5p	-0.769697	0.00461098	ENSGALG00000001602	NUTF2	gga-miR-12277-3p	-0.915152	0.000102236		ENSGALG00000002742	TMEM132B	gga-miR-181b-5p	-0.721212	0.00928658	ENSGALG00000003578	FN1	gga-miR-128-3p	-0.636364	0.0239559
	ENSGALG00000005171	AP1S3	adaptor related protein complex 1 sigma 3 subunit [Source:NCBI gene;Acc:424807]	ENSGALG00000004364	ABR	ABR, RhoGEF and GTPase activating protein [Source:NCBI gene;Acc:771897]		ENSGALG00000053854	AKR1E2	aldo-keto reductase family 1 member E2 [Source:NCBI gene;Acc:418171]	ENSGALG00000034099	ATP6V1C1	ATPase H+ transporting V1 subunit C1 [Source:NCBI gene;Acc:420259]			ENSGALG00000000583	SOX13	gga-miR-30e-5p	-0.757576	0.00557172	ENSGALG00000001616	CDC45	gga-miR-12216-3p	-0.575758	0.0407764		ENSGALG00000002899	AACS	gga-miR-30e-5p	-0.830303	0.00147011	ENSGALG00000003722	THG1L	gga-miR-2984-3p	-0.612121	0.0299861
	ENSGALG00000002341	AP3S1	adaptor related protein complex 3 sigma 1 subunit [Source:NCBI gene;Acc:427389]	ENSGALG00000003475	ACLY	ATP citrate lyase [Source:NCBI gene;Acc:395373]		ENSGALG00000005430	ALS2CL	ALS2 C-terminal like [Source:NCBI gene;Acc:428401]	ENSGALG00000051919	BAALC	brain and acute leukemia, cytoplasmic [Source:NCBI gene;Acc:420261]			ENSGALG00000000583	SOX13	gga-miR-30d	-0.733333	0.0079003	ENSGALG00000002001	STXBP3	gga-miR-146c-3p	-0.733333	0.0079003		ENSGALG00000002899	AACS	gga-miR-30a-5p	-0.624242	0.0268589	ENSGALG00000004266	TNFAIP8L1	gga-miR-128-3p	-0.830303	0.00147011
	ENSGALG00000027757	ARL4A	ADP ribosylation factor like GTPase 4A [Source:NCBI gene;Acc:420589]	ENSGALG00000014463	ACTN2	actinin alpha 2 [Source:NCBI gene;Acc:396263]		ENSGALG00000028807	AP1AR	adaptor related protein complex 1 associated regulatory protein [Source:NCBI gene;Acc:422693]	ENSGALG00000012579	BAZ2B	bromodomain adjacent to zinc finger domain 2B [Source:NCBI gene;Acc:395400]			ENSGALG00000000685	MAP3K14	gga-miR-20b-5p	-0.769697	0.00461098	ENSGALG00000002175	KIF14	gga-let-7j-3p	-0.781818	0.0037735		ENSGALG00000003118	ADGRA2	gga-miR-30e-5p	-0.781818	0.0037735	ENSGALG00000004621	PREX1	gga-miR-133c-3p	-0.781818	0.0037735
	ENSGALG00000015387	ATG5	autophagy related 5 [Source:NCBI gene;Acc:421784]	ENSGALG00000008976	ADAM22	ADAM metallopeptidase domain 22 [Source:NCBI gene;Acc:420537]		ENSGALG00000013846	ARFGEF3	ARFGEF family member 3 [Source:NCBI gene;Acc:421681]	ENSGALG00000035466	CACNB4	calcium voltage-gated channel auxiliary subunit beta 4 [Source:NCBI gene;Acc:374259]			ENSGALG00000000685	MAP3K14	gga-miR-106-5p	-0.769697	0.00461098	ENSGALG00000002219	WBP2	gga-miR-23b-3p	-0.563636	0.044862		ENSGALG00000003297	HDAC1	gga-miR-16-5p	-0.781818	0.0037735	ENSGALG00000004621	PREX1	gga-miR-133a-3p	-0.709091	0.010833
	ENSGALG00000041644	ATP11A	ATPase phospholipid transporting 11A [Source:NCBI gene;Acc:418749]	ENSGALG00000030602	ADAM33	ADAM metallopeptidase domain 33 [Source:NCBI gene;Acc:422948]		ENSGALG00000008930	B3GNT2	UDP-GlcNAc:betaGal beta-1,3-N-acetylglucosaminyltransferase 2 [Source:NCBI gene;Acc:421286]	ENSGALG00000016196	CBSL	cystathionine-beta-synthase like [Source:NCBI gene;Acc:418545]			ENSGALG00000000685	MAP3K14	gga-miR-20a-5p	-0.733333	0.0079003	ENSGALG00000002286	H3F3B	gga-miR-128-3p	-0.818182	0.00190746		ENSGALG00000003297	HDAC1	gga-miR-16c-5p	-0.745455	0.00666507	ENSGALG00000004809	PPIF	gga-let-7f-3p	-0.781818	0.0037735
	ENSGALG00000010766	ATXN3	ataxin 3 like [Source:NCBI gene;Acc:378424]	ENSGALG00000005347	ADAMTS18	ADAM metallopeptidase with thrombospondin type 1 motif 18 [Source:NCBI gene;Acc:100858277]		ENSGALG00000015605	BACH2	BTB domain and CNC homolog 2 [Source:NCBI gene;Acc:421809]	ENSGALG00000003955	CEP350	centrosomal protein 350 [Source:NCBI gene;Acc:424417]			ENSGALG00000000685	MAP3K14	gga-miR-17-5p	-0.721212	0.00928658	ENSGALG00000002341	AP3S1	gga-let-7a-3p	-0.90303	0.000171806		ENSGALG00000003693	MACF1	gga-miR-1563	-0.757576	0.00557172	ENSGALG00000004809	PPIF	gga-let-7a-3p	-0.684848	0.0144414
	ENSGALG00000016418	BCLAF3	chromosome X open reading frame 23 [Source:NCBI gene;Acc:100858121]	ENSGALG00000009572	ADAMTS20	ADAM metallopeptidase with thrombospondin type 1 motif 20 [Source:NCBI gene;Acc:417794]		ENSGALG00000013177	BCAT1	branched chain amino acid transaminase 1 [Source:NCBI gene;Acc:418193]	ENSGALG00000000747	CHD5	chromodomain helicase DNA binding protein 5 [Source:NCBI gene;Acc:100857108]			ENSGALG00000000703	SLC45A3	gga-miR-16c-5p	-0.866667	0.000586769	ENSGALG00000002341	AP3S1	gga-let-7k-3p	-0.830303	0.00147011		ENSGALG00000003736	ABCB9	gga-let-7c-5p	-0.842424	0.00111002	ENSGALG00000004809	PPIF	gga-miR-128-3p	-0.660606	0.0187942
	ENSGALG00000004259	BLMH	bleomycin hydrolase [Source:NCBI gene;Acc:395996]	ENSGALG00000020554	ADAMTSL1	ADAMTS like 1 [Source:NCBI gene;Acc:431603]		ENSGALG00000015314	BEND3	BEN domain containing 3 [Source:NCBI gene;Acc:421778]	ENSGALG00000004590	CLCN6	chloride voltage-gated channel 6 [Source:NCBI gene;Acc:419488]			ENSGALG00000000703	SLC45A3	gga-miR-15a	-0.818182	0.00190746	ENSGALG00000002341	AP3S1	gga-let-7f-3p	-0.793939	0.00304996		ENSGALG00000003736	ABCB9	gga-miR-19a-3p	-0.587879	0.0369389	ENSGALG00000004901	CORO1C	gga-miR-30c-1-3p	-0.793939	0.00304996
	ENSGALG00000049204	BLOC1S6	biogenesis of lysosomal organelles complex 1 subunit 6 [Source:NCBI gene;Acc:415447]	ENSGALG00000002955	ADAMTSL2	ADAMTS like 2 [Source:NCBI gene;Acc:417147]		ENSGALG00000010476	BNIP3	BCL2 interacting protein 3 [Source:NCBI gene;Acc:423971]	ENSGALG00000004295	CPD	carboxypeptidase D [Source:NCBI gene;Acc:417590]			ENSGALG00000000703	SLC45A3	gga-miR-16-5p	-0.806061	0.00243103	ENSGALG00000002341	AP3S1	gga-miR-12218-3p	-0.757576	0.00557172		ENSGALG00000003955	CEP350	gga-miR-30e-5p	-0.769697	0.00461098	ENSGALG00000004901	CORO1C	gga-miR-182-5p	-0.757576	0.00557172
	ENSGALG00000003788	BNIP2	BCL2 interacting protein 2 [Source:NCBI gene;Acc:415379]	ENSGALG00000016608	ADCY3	adenylate cyclase 3 [Source:NCBI gene;Acc:422013]		ENSGALG00000010809	BZW2	basic leucine zipper and W2 domains 2 [Source:NCBI gene;Acc:420594]	ENSGALG00000035230	CSMD1	CUB and Sushi multiple domains 1 [Source:NCBI gene;Acc:421899]			ENSGALG00000000713	ZFHX3	gga-miR-215-5p	-0.890909	0.000271072	ENSGALG00000002488	PAIP2B	gga-miR-128-3p	-0.878788	0.000406931		ENSGALG00000003955	CEP350	gga-miR-19a-3p	-0.757576	0.00557172	ENSGALG00000004901	CORO1C	gga-miR-133c-3p	-0.660606	0.0187942
	ENSGALG00000043405	BNIP3L	BCL2 interacting protein 3 like [Source:NCBI gene;Acc:419522]	ENSGALG00000031244	ADCY6	adenylate cyclase 6 [Source:NCBI gene;Acc:395340]		ENSGALG00000053000	C4H20ORF194	chromosome 4 open reading frame, human C20orf194 [Source:NCBI gene;Acc:422945]	ENSGALG00000039523	DHRS11	dehydrogenase/reductase 11 [Source:NCBI gene;Acc:395172]			ENSGALG00000000713	ZFHX3	gga-miR-194	-0.854545	0.000818402	ENSGALG00000002959	NRBF2	gga-miR-211	-0.745455	0.00666507		ENSGALG00000003955	CEP350	gga-miR-30a-5p	-0.636364	0.0239559	ENSGALG00000004901	CORO1C	gga-miR-133a-3p	-0.624242	0.0268589
	ENSGALG00000039995	BOD1	biorientation of chromosomes in cell division 1 [Source:NCBI gene;Acc:416210]	ENSGALG00000003118	ADGRA2	adhesion G protein-coupled receptor A2 [Source:NCBI gene;Acc:426771]		ENSGALG00000009801	C5H15orf41	chromosome 5 C15orf41 homolog [Source:NCBI gene;Acc:423293]	ENSGALG00000041461	DNMT3B	DNA methyltransferase 3 beta [Source:NCBI gene;Acc:419287]			ENSGALG00000000713	ZFHX3	gga-miR-27b-3p	-0.806061	0.00243103	ENSGALG00000003162	FAM134C	gga-miR-125b-5p	-0.866667	0.000586769		ENSGALG00000004295	CPD	gga-miR-16-5p	-0.733333	0.0079003	ENSGALG00000005057	ADK	gga-miR-2984-3p	-0.806061	0.00243103
	ENSGALG00000006020	BTBD1	BTB domain containing 1 [Source:NCBI gene;Acc:415461]	ENSGALG00000016176	ADGRB3	adhesion G protein-coupled receptor B3 [Source:NCBI gene;Acc:421875]		ENSGALG00000005855	CA5B	carbonic anhydrase 5A [Source:NCBI gene;Acc:415833]	ENSGALG00000014678	ELL2	elongation factor for RNA polymerase II 2 [Source:NCBI gene;Acc:427119]			ENSGALG00000000713	ZFHX3	gga-miR-101-3p	-0.793939	0.00304996	ENSGALG00000003208	GABARAPL2	gga-miR-145-5p	-0.778788	0.00397183		ENSGALG00000004295	CPD	gga-miR-16c-5p	-0.672727	0.0165206	ENSGALG00000005257	VCAM1	gga-let-7a-3p	-0.745455	0.00666507
	ENSGALG00000010131	BTBD9	BTB domain containing 9 [Source:NCBI gene;Acc:421429]	ENSGALG00000002557	ADGRD1	adhesion G protein-coupled receptor D1 [Source:NCBI gene;Acc:416803]		ENSGALG00000012186	CASP6	caspase 6 [Source:NCBI gene;Acc:395477]	ENSGALG00000051259	FOXO4	forkhead box O4 [Source:NCBI gene;Acc:428703]			ENSGALG00000000713	ZFHX3	gga-miR-2184a-5p	-0.781818	0.0037735	ENSGALG00000003248	SUB1	gga-let-7a-3p	-0.951515	1.13993e-05		ENSGALG00000004590	CLCN6	gga-miR-454-3p	-0.624242	0.0268589	ENSGALG00000005257	VCAM1	gga-let-7f-3p	-0.709091	0.010833
	ENSGALG00000045093	C1H12orf50	chromosome 1 C12orf50 homolog [Source:NCBI gene;Acc:417885]	ENSGALG00000043935	AFF1	AF4/FMR2 family member 1 [Source:NCBI gene;Acc:422590]		ENSGALG00000047516	CCDC107	coiled-coil domain containing 107 [Source:NCBI gene;Acc:417860]	ENSGALG00000023843	FRMD7	FERM domain containing 7 [Source:NCBI gene;Acc:428710]			ENSGALG00000000713	ZFHX3	gga-miR-2188-3p	-0.745455	0.00666507	ENSGALG00000003248	SUB1	gga-let-7f-3p	-0.818182	0.00190746		ENSGALG00000004590	CLCN6	gga-miR-19a-3p	-0.612121	0.0299861	ENSGALG00000005257	VCAM1	gga-miR-3536	-0.624242	0.0268589
	ENSGALG00000028290	C1H21ORF91	chromosome 1 open reading frame, human C21orf91 [Source:NCBI gene;Acc:395489]	ENSGALG00000009995	AKAP6	A-kinase anchoring protein 6 [Source:NCBI gene;Acc:423314]		ENSGALG00000003146	CCDC92	coiled-coil domain containing 92 [Source:NCBI gene;Acc:416817]	ENSGALG00000003297	HDAC1	histone deacetylase 1 [Source:NCBI gene;Acc:373961]			ENSGALG00000000713	ZFHX3	gga-miR-21-3p	-0.69697	0.0125483	ENSGALG00000003248	SUB1	gga-let-7k-3p	-0.781818	0.0037735		ENSGALG00000005125	LSM14B	gga-miR-30e-5p	-0.963636	3.66049e-06	ENSGALG00000005353	FAR1	gga-miR-146c-3p	-0.818182	0.00190746
	ENSGALG00000030781	CA2	carbonic anhydrase 2 [Source:NCBI gene;Acc:396257]	ENSGALG00000037031	AKNA	AT-hook transcription factor [Source:NCBI gene;Acc:107052190]		ENSGALG00000023812	CCNI2	cyclin I family member 2 [Source:NCBI gene;Acc:771567]	ENSGALG00000040908	HIP1	huntingtin interacting protein 1 [Source:NCBI gene;Acc:770683]			ENSGALG00000000747	CHD5	gga-miR-130c-3p	-0.90303	0.000171806	ENSGALG00000003483	GOLGA7	gga-let-7a-3p	-0.90303	0.000171806		ENSGALG00000005125	LSM14B	gga-miR-30a-5p	-0.587879	0.0369389	ENSGALG00000005430	ALS2CL	gga-miR-182-5p	-0.733333	0.0079003
	ENSGALG00000027262	CAB39	calcium binding protein 39 [Source:NCBI gene;Acc:424830]	ENSGALG00000034081	AKT3	AKT serine/threonine kinase 3 [Source:NCBI gene;Acc:421497]		ENSGALG00000007076	CCNY	cyclin Y [Source:NCBI gene;Acc:428412]	ENSGALG00000015322	IMPG2	interphotoreceptor matrix proteoglycan 2 [Source:NCBI gene;Acc:418393]			ENSGALG00000000747	CHD5	gga-miR-454-3p	-0.890909	0.000271072	ENSGALG00000003483	GOLGA7	gga-let-7k-3p	-0.781818	0.0037735		ENSGALG00000006097	PLXNA1	gga-miR-16-5p	-0.806061	0.00243103	ENSGALG00000005707	IFT20	gga-miR-128-3p	-0.721212	0.00928658
	ENSGALG00000009314	CACUL1	CDK2 associated cullin domain 1 [Source:NCBI gene;Acc:423926]	ENSGALG00000037950	ALPK3	alpha kinase 3 [Source:NCBI gene;Acc:768936]		ENSGALG00000011418	CCR6	C-C motif chemokine receptor 6 [Source:NCBI gene;Acc:769278]	ENSGALG00000017394	INSIG1	insulin induced gene 1 [Source:NCBI gene;Acc:420442]			ENSGALG00000000747	CHD5	gga-miR-301b-3p	-0.878788	0.000406931	ENSGALG00000003483	GOLGA7	gga-let-7j-3p	-0.769697	0.00461098		ENSGALG00000006097	PLXNA1	gga-miR-16c-5p	-0.757576	0.00557172	ENSGALG00000005855	CA5B	gga-let-7l-5p	-0.648485	0.0212701
	ENSGALG00000010023	CALM2	calmodulin 2 [Source:NCBI gene;Acc:395855]	ENSGALG00000007599	AMER1	APC membrane recruitment protein 1 [Source:NCBI gene;Acc:422314]		ENSGALG00000016720	CD2AP	CD2 associated protein [Source:NCBI gene;Acc:771715]	ENSGALG00000026578	LOC769510	uncharacterized LOC769510 [Source:NCBI gene;Acc:769510]			ENSGALG00000000747	CHD5	gga-miR-301a-3p	-0.878788	0.000406931	ENSGALG00000003483	GOLGA7	gga-let-7f-3p	-0.745455	0.00666507		ENSGALG00000006097	PLXNA1	gga-miR-19a-3p	-0.551515	0.0492006	ENSGALG00000006394	IL9R	gga-miR-128-3p	-0.878788	0.000406931
	ENSGALG00000006955	CCNJ	cyclin J [Source:NCBI gene;Acc:423821]	ENSGALG00000036346	AMH	anti-Mullerian hormone [Source:NCBI gene;Acc:395887]		ENSGALG00000010551	CDC42EP3	CDC42 effector protein 3 [Source:NCBI gene;Acc:428577]	ENSGALG00000007483	LRIG1	leucine rich repeats and immunoglobulin like domains 1 [Source:NCBI gene;Acc:427592]			ENSGALG00000000747	CHD5	gga-miR-130a-3p	-0.866667	0.000586769	ENSGALG00000003487	RAB8B	gga-miR-2984-3p	-0.648485	0.0212701		ENSGALG00000007079	PAPPA	gga-let-7d	-0.842424	0.00111002	ENSGALG00000006657	MAPRE1	gga-miR-182-5p	-0.636364	0.0239559
	ENSGALG00000011418	CCR6	C-C motif chemokine receptor 6 [Source:NCBI gene;Acc:769278]	ENSGALG00000054723	AMOTL2	angiomotin like 2 [Source:NCBI gene;Acc:424863]		ENSGALG00000015326	CLTA	clathrin light chain A [Source:NCBI gene;Acc:427284]	ENSGALG00000005125	LSM14B	LSM family member 14B [Source:NCBI gene;Acc:771330]			ENSGALG00000000747	CHD5	gga-miR-19a-3p	-0.830303	0.00147011	ENSGALG00000003634	PTEN	gga-miR-30a-3p	-0.587879	0.0369389		ENSGALG00000007079	PAPPA	gga-miR-16-5p	-0.806061	0.00243103	ENSGALG00000006689	ABHD2	gga-miR-30c-1-3p	-0.842424	0.00111002
	ENSGALG00000019231	CD200R1	CD200 receptor 1 [Source:NCBI gene;Acc:768673]	ENSGALG00000011831	ANKRD50	ankyrin repeat domain 50 [Source:NCBI gene;Acc:422663]		ENSGALG00000027777	CNN2	calponin 2 [Source:NCBI gene;Acc:100216000]	ENSGALG00000003693	MACF1	microtubule-actin crosslinking factor 1 [Source:NCBI gene;Acc:419671]			ENSGALG00000000784	PIP5K1C	gga-miR-27b-3p	-0.90303	0.000171806	ENSGALG00000003781	SUN1	gga-let-7f-3p	-0.927273	5.60173e-05		ENSGALG00000007079	PAPPA	gga-miR-16c-5p	-0.733333	0.0079003	ENSGALG00000006689	ABHD2	gga-miR-182-5p	-0.806061	0.00243103
	ENSGALG00000010551	CDC42EP3	CDC42 effector protein 3 [Source:NCBI gene;Acc:428577]	ENSGALG00000031973	ANKRD52	ankyrin repeat domain 52 [Source:NCBI gene;Acc:426469]		ENSGALG00000017035	COG6	component of oligomeric golgi complex 6 [Source:NCBI gene;Acc:418888]	ENSGALG00000011622	MAS1	MAS1 proto-oncogene, G protein-coupled receptor [Source:NCBI gene;Acc:428594]			ENSGALG00000000784	PIP5K1C	gga-miR-101-3p	-0.769697	0.00461098	ENSGALG00000003781	SUN1	gga-miR-125b-5p	-0.854545	0.000818402		ENSGALG00000007483	LRIG1	gga-miR-454-3p	-0.806061	0.00243103	ENSGALG00000006877	KLHL4	gga-miR-182-5p	-0.624242	0.0268589
	ENSGALG00000001616	CDC45	cell division cycle 45 [Source:NCBI gene;Acc:416776]	ENSGALG00000002723	ANKS1A	ankyrin repeat and sterile alpha motif domain containing 1A [Source:NCBI gene;Acc:419898]		ENSGALG00000004901	CORO1C	coronin 1C [Source:NCBI gene;Acc:416893]	ENSGALG00000041884	MFSD6	major facilitator superfamily domain containing 6 [Source:NCBI gene;Acc:423978]			ENSGALG00000000816	SRGAP2	gga-miR-27b-3p	-0.830303	0.00147011	ENSGALG00000003781	SUN1	gga-let-7a-3p	-0.769697	0.00461098		ENSGALG00000007483	LRIG1	gga-miR-19a-3p	-0.769697	0.00461098	ENSGALG00000006877	KLHL4	gga-miR-128-3p	-0.612121	0.0299861
	ENSGALG00000011914	CENPM	centromere protein M [Source:NCBI gene;Acc:417982]	ENSGALG00000011549	ANKS1B	ankyrin repeat and sterile alpha motif domain containing 1B [Source:NCBI gene;Acc:417927]		ENSGALG00000007205	COX6A1	cytochrome c oxidase subunit 6A1 [Source:NCBI gene;Acc:416978]	ENSGALG00000032342	MIGA2	mitoguardin 2 [Source:NCBI gene;Acc:427765]			ENSGALG00000000816	SRGAP2	gga-miR-2188-3p	-0.69697	0.0125483	ENSGALG00000003781	SUN1	gga-miR-145-5p	-0.736364	0.00757769		ENSGALG00000007483	LRIG1	gga-miR-106-5p	-0.769697	0.00461098	ENSGALG00000006877	KLHL4	gga-miR-16-2-3p	-0.587879	0.0369389
	ENSGALG00000020201	CEP44	centrosomal protein 44 [Source:NCBI gene;Acc:422566]	ENSGALG00000008185	AOX1	aldehyde oxidase 1 [Source:NCBI gene;Acc:424071]		ENSGALG00000030866	CPQ	carboxypeptidase Q [Source:NCBI gene;Acc:420238]	ENSGALG00000007079	PAPPA	pappalysin 1 [Source:NCBI gene;Acc:417245]			ENSGALG00000000835	PLEKHJ1	gga-miR-27b-3p	-0.878788	0.000406931	ENSGALG00000003781	SUN1	gga-let-7k-3p	-0.709091	0.010833		ENSGALG00000007483	LRIG1	gga-miR-301a-3p	-0.733333	0.0079003	ENSGALG00000006939	PFKP	gga-miR-30e-3p	-0.866667	0.000586769
	ENSGALG00000014648	CETN3	centrin 3 [Source:NCBI gene;Acc:427104]	ENSGALG00000042125	AP2B1	adaptor related protein complex 2 beta 1 subunit [Source:NCBI gene;Acc:417525]		ENSGALG00000028898	CPTP	ceramide-1-phosphate transfer protein [Source:NCBI gene;Acc:419417]	ENSGALG00000001610	PIP4K2B	phosphatidylinositol-5-phosphate 4-kinase type 2 beta [Source:NCBI gene;Acc:419999]			ENSGALG00000000835	PLEKHJ1	gga-miR-19a-3p	-0.721212	0.00928658	ENSGALG00000003788	BNIP2	gga-let-7a-3p	-0.866667	0.000586769		ENSGALG00000007483	LRIG1	gga-miR-17-5p	-0.721212	0.00928658	ENSGALG00000007028	LOC101749809	gga-miR-128-3p	-0.769697	0.00461098
	ENSGALG00000008240	CFLAR	CASP8 and FADD like apoptosis regulator [Source:NCBI gene;Acc:424080]	ENSGALG00000033376	APOH	apolipoprotein H [Source:NCBI gene;Acc:417431]		ENSGALG00000037203	CTNNB1	catenin beta 1 [Source:NCBI gene;Acc:395964]	ENSGALG00000009431	PLEKHD1	pleckstrin homology and coiled-coil domain containing D1 [Source:NCBI gene;Acc:423260]			ENSGALG00000000843	DOT1L	gga-let-7g-5p	-0.939394	2.74203e-05	ENSGALG00000003788	BNIP2	gga-let-7j-3p	-0.854545	0.000818402		ENSGALG00000007483	LRIG1	gga-miR-16-5p	-0.684848	0.0144414	ENSGALG00000007076	CCNY	gga-miR-182-5p	-0.890909	0.000271072
	ENSGALG00000040956	CHIC1	cysteine rich hydrophobic domain 1 [Source:NCBI gene;Acc:422318]	ENSGALG00000013846	ARFGEF3	ARFGEF family member 3 [Source:NCBI gene;Acc:421681]		ENSGALG00000050065	CYSLTR2	cysteinyl leukotriene receptor 2 [Source:NCBI gene;Acc:428071]	ENSGALG00000006097	PLXNA1	plexin A1 [Source:NCBI gene;Acc:416030]			ENSGALG00000000843	DOT1L	gga-let-7c-5p	-0.915152	0.000102236	ENSGALG00000003788	BNIP2	gga-miR-425-5p	-0.830303	0.00147011		ENSGALG00000007483	LRIG1	gga-let-7d	-0.684848	0.0144414	ENSGALG00000007205	COX6A1	gga-miR-30c-1-3p	-0.830303	0.00147011
	ENSGALG00000015496	CHMP2B	charged multivesicular body protein 2B [Source:NCBI gene;Acc:418461]	ENSGALG00000042357	ARHGAP1	Rho GTPase activating protein 1 [Source:NCBI gene;Acc:428865]		ENSGALG00000002246	DENND1B	DENN domain containing 1B [Source:NCBI gene;Acc:424351]	ENSGALG00000027562	PURG	purine rich element binding protein G [Source:NCBI gene;Acc:428737]			ENSGALG00000000843	DOT1L	gga-let-7j-5p	-0.890909	0.000271072	ENSGALG00000003788	BNIP2	gga-let-7f-3p	-0.818182	0.00190746		ENSGALG00000007483	LRIG1	gga-miR-16c-5p	-0.648485	0.0212701	ENSGALG00000007526	GATD3AL2	gga-miR-146c-3p	-0.757576	0.00557172
	ENSGALG00000014276	CIR1	corepressor interacting with RBPJ, 1 [Source:NCBI gene;Acc:426529]	ENSGALG00000007609	ARHGAP19	Rho GTPase activating protein 19 [Source:NCBI gene;Acc:423846]		ENSGALG00000001730	DGKD	diacylglycerol kinase delta [Source:NCBI gene;Acc:424747]	ENSGALG00000017365	REEP2	receptor accessory protein 2 [Source:NCBI gene;Acc:771891]			ENSGALG00000000843	DOT1L	gga-let-7a-5p	-0.878788	0.000406931	ENSGALG00000003788	BNIP2	gga-let-7k-3p	-0.769697	0.00461098		ENSGALG00000007483	LRIG1	gga-let-7c-5p	-0.624242	0.0268589	ENSGALG00000007526	GATD3AL2	gga-miR-30c-1-3p	-0.648485	0.0212701
	ENSGALG00000007167	CLEC16A	C-type lectin domain family 16 member A [Source:NCBI gene;Acc:416632]	ENSGALG00000039163	ARHGEF11	Rho guanine nucleotide exchange factor 11 [Source:NCBI gene;Acc:425979]		ENSGALG00000026757	DHFR	dihydrofolate reductase [Source:NCBI gene;Acc:427317]	ENSGALG00000015284	RGMB	repulsive guidance molecule family member b [Source:NCBI gene;Acc:427277]			ENSGALG00000000843	DOT1L	gga-let-7k-5p	-0.866667	0.000586769	ENSGALG00000003807	GPN3	gga-miR-2984-3p	-0.806061	0.00243103		ENSGALG00000009431	PLEKHD1	gga-miR-106-3p	-0.842424	0.00111002	ENSGALG00000008382	GNAI1	gga-let-7f-3p	-0.806061	0.00243103
	ENSGALG00000015326	CLTA	clathrin light chain A [Source:NCBI gene;Acc:427284]	ENSGALG00000014923	ARHGEF28	Rho guanine nucleotide exchange factor 28 [Source:NCBI gene;Acc:427201]		ENSGALG00000039349	DISC1	disrupted in schizophrenia 1 [Source:NCBI gene;Acc:100859633]	ENSGALG00000000862	RLF	rearranged L-myc fusion [Source:NCBI gene;Acc:419573]			ENSGALG00000000843	DOT1L	gga-let-7f-5p	-0.854545	0.000818402	ENSGALG00000004259	BLMH	gga-miR-211	-0.733333	0.0079003		ENSGALG00000009431	PLEKHD1	gga-miR-106-5p	-0.793939	0.00304996	ENSGALG00000008382	GNAI1	gga-let-7a-3p	-0.69697	0.0125483
	ENSGALG00000034430	CMC2	C-x(9)-C motif containing 2 [Source:NCBI gene;Acc:770023]	ENSGALG00000006439	ARHGEF6	Rac/Cdc42 guanine nucleotide exchange factor 6 [Source:NCBI gene;Acc:422247]		ENSGALG00000039791	DOLPP1	dolichyldiphosphatase 1 [Source:NCBI gene;Acc:417196]	ENSGALG00000011019	ROR1	receptor tyrosine kinase like orphan receptor 1 [Source:NCBI gene;Acc:395179]			ENSGALG00000000843	DOT1L	gga-let-7d	-0.818182	0.00190746	ENSGALG00000004282	RCAN3	gga-miR-2984-3p	-0.721212	0.00928658		ENSGALG00000009431	PLEKHD1	gga-miR-17-5p	-0.757576	0.00557172	ENSGALG00000008437	NET1	gga-miR-1552-3p	-0.624242	0.0268589
	ENSGALG00000019514	CNDP2	CNDP dipeptidase 2 (metallopeptidase M20 family) [Source:NCBI gene;Acc:421013]	ENSGALG00000029316	ARID1A	AT-rich interaction domain 1A [Source:NCBI gene;Acc:419542]		ENSGALG00000042452	DPP4	dipeptidyl peptidase 4 [Source:NCBI gene;Acc:424187]	ENSGALG00000048011	SCLT1	sodium channel and clathrin linker 1 [Source:NCBI gene;Acc:422486]			ENSGALG00000000843	DOT1L	gga-miR-27b-3p	-0.709091	0.010833	ENSGALG00000004304	TCF12	gga-miR-101-2-5p	-0.90303	0.000171806		ENSGALG00000010211	ALDH6A1	gga-miR-205a	-0.609091	0.0308037	ENSGALG00000008538	GINS1	gga-miR-3536	-0.684848	0.0144414
	ENSGALG00000036791	COA5	cytochrome c oxidase assembly factor 5 [Source:NCBI gene;Acc:769722]	ENSGALG00000001376	ARID3B	AT-rich interaction domain 3B [Source:NCBI gene;Acc:100859297]		ENSGALG00000008667	DSTN	destrin, actin depolymerizing factor [Source:NCBI gene;Acc:396539]	ENSGALG00000016560	SELENOI	selenoprotein I [Source:NCBI gene;Acc:428661]			ENSGALG00000001042	MTMR4	gga-miR-107-3p	-0.830303	0.00147011	ENSGALG00000004304	TCF12	gga-miR-211	-0.818182	0.00190746		ENSGALG00000010540	TTC39A	gga-miR-16c-5p	-0.793939	0.00304996	ENSGALG00000008667	DSTN	gga-miR-182-5p	-0.69697	0.0125483
	ENSGALG00000008867	COMMD5	COMM domain containing 5 [Source:NCBI gene;Acc:422376]	ENSGALG00000039206	ARID5A	AT rich interactive domain 5A (MRF1-like) [Source:NCBI gene;Acc:101749459]		ENSGALG00000012703	DTNBP1	dystrobrevin binding protein 1 [Source:NCBI gene;Acc:420840]	ENSGALG00000019290	SLC6A12	solute carrier family 6 member 12 [Source:NCBI gene;Acc:418147]			ENSGALG00000001046	DLGAP4	gga-miR-30e-5p	-0.890909	0.000271072	ENSGALG00000004304	TCF12	gga-miR-30e-3p	-0.6	0.033344		ENSGALG00000010540	TTC39A	gga-miR-16-5p	-0.793939	0.00304996	ENSGALG00000008675	SLC25A5	gga-miR-146c-3p	-0.551515	0.0492006
	ENSGALG00000016922	COMMD6	COMM domain containing 6 [Source:NCBI gene;Acc:769778]	ENSGALG00000014911	ARL15	ADP ribosylation factor like GTPase 15 [Source:NCBI gene;Acc:769515]		ENSGALG00000011207	DUSP6	dual specificity phosphatase 6 [Source:NCBI gene;Acc:374272]	ENSGALG00000036932	SPEN	spen family transcriptional repressor [Source:NCBI gene;Acc:419460]			ENSGALG00000001046	DLGAP4	gga-miR-30d	-0.878788	0.000406931	ENSGALG00000004304	TCF12	gga-miR-221-3p	-0.551515	0.0492006		ENSGALG00000011019	ROR1	gga-miR-19a-3p	-0.575758	0.0407764	ENSGALG00000008930	B3GNT2	gga-let-7a-3p	-0.769697	0.00461098
	ENSGALG00000035561	CPNE3	copine 3 [Source:NCBI gene;Acc:420214]	ENSGALG00000043373	ARVCF	armadillo repeat gene deleted in velocardiofacial syndrome [Source:NCBI gene;Acc:395119]		ENSGALG00000013205	ETNK1	ethanolamine kinase 1 [Source:NCBI gene;Acc:418196]	ENSGALG00000018819	TBCEL	tubulin folding cofactor E like [Source:NCBI gene;Acc:429536]			ENSGALG00000001046	DLGAP4	gga-miR-30a-5p	-0.818182	0.00190746	ENSGALG00000005004	SAMD8	gga-let-7j-3p	-0.781818	0.0037735		ENSGALG00000011320	TMCC3	gga-miR-19a-3p	-0.587879	0.0369389	ENSGALG00000008930	B3GNT2	gga-let-7f-3p	-0.672727	0.0165206
	ENSGALG00000011685	CSTF3	cleavage stimulation factor subunit 3 [Source:NCBI gene;Acc:421595]	ENSGALG00000032845	ASB10	ankyrin repeat and SOCS box containing 10 [Source:NCBI gene;Acc:768438]		ENSGALG00000010748	EXO1	exonuclease 1 [Source:NCBI gene;Acc:421505]	ENSGALG00000011635	TFCP2L1	transcription factor CP2 like 1 [Source:NCBI gene;Acc:424238]			ENSGALG00000001076	LIMK1	gga-miR-27b-3p	-0.648485	0.0212701	ENSGALG00000005086	PLAU	gga-miR-30a-3p	-0.657576	0.0193939		ENSGALG00000011622	MAS1	gga-miR-181b-5p	-0.781818	0.0037735	ENSGALG00000008970	NRK	gga-miR-12258-5p	-0.672727	0.0165206
	ENSGALG00000031461	CTDP1	CTD phosphatase subunit 1 [Source:NCBI gene;Acc:420813]	ENSGALG00000016531	ASXL2	additional sex combs like 2, transcriptional regulator [Source:NCBI gene;Acc:421993]		ENSGALG00000013742	EZR	ezrin [Source:NCBI gene;Acc:395701]	ENSGALG00000011320	TMCC3	transmembrane and coiled-coil domain family 3 [Source:NCBI gene;Acc:417905]			ENSGALG00000001084	ATP8B3	gga-miR-126-5p	-0.90303	0.000171806	ENSGALG00000005108	CUL3	gga-let-7f-3p	-0.963636	3.66049e-06		ENSGALG00000011635	TFCP2L1	gga-miR-301a-3p	-0.781818	0.0037735	ENSGALG00000008985	SRI	gga-miR-182-5p	-0.830303	0.00147011
	ENSGALG00000012610	CTSV	cathepsin V [Source:NCBI gene;Acc:427466]	ENSGALG00000015196	ASXL3	additional sex combs like 3, transcriptional regulator [Source:NCBI gene;Acc:421102]		ENSGALG00000033226	FAM107B	family with sequence similarity 107 member B [Source:NCBI gene;Acc:426376]	ENSGALG00000002742	TMEM132B	transmembrane protein 132B [Source:NCBI gene;Acc:416810]			ENSGALG00000001108	MIER2	gga-miR-27b-3p	-0.806061	0.00243103	ENSGALG00000005108	CUL3	gga-let-7j-3p	-0.878788	0.000406931		ENSGALG00000011635	TFCP2L1	gga-miR-454-3p	-0.757576	0.00557172	ENSGALG00000009015	PIGK	gga-miR-2984-3p	-0.6	0.033344
	ENSGALG00000036941	CUL1	cullin 1 [Source:NCBI gene;Acc:420783]	ENSGALG00000039134	ATF7	activating transcription factor 7 [Source:NCBI gene;Acc:769661]		ENSGALG00000030022	FANCL	Fanconi anemia complementation group L [Source:NCBI gene;Acc:421202]	ENSGALG00000047014	TNFSF4	tumor necrosis factor superfamily member 4 [Source:NCBI gene;Acc:424384]			ENSGALG00000001121	SH3GL1	gga-miR-21-3p	-0.769697	0.00461098	ENSGALG00000005108	CUL3	gga-let-7a-3p	-0.842424	0.00111002		ENSGALG00000011635	TFCP2L1	gga-miR-106-3p	-0.757576	0.00557172	ENSGALG00000009202	RBM45	gga-miR-30e-3p	-0.745455	0.00666507
	ENSGALG00000007095	CUL2	cullin 2 [Source:NCBI gene;Acc:420467]	ENSGALG00000003601	ATP2B4	ATPase plasma membrane Ca2+ transporting 4 [Source:NCBI gene;Acc:419934]		ENSGALG00000005353	FAR1	fatty acyl-CoA reductase 1 [Source:NCBI gene;Acc:423028]	ENSGALG00000037170	TRIM39.2	tripartite motif containing 39.2 [Source:NCBI gene;Acc:417041]			ENSGALG00000001183	MYH10	gga-miR-27b-3p	-0.721212	0.00928658	ENSGALG00000005108	CUL3	gga-let-7k-3p	-0.757576	0.00557172		ENSGALG00000012579	BAZ2B	gga-miR-181b-5p	-0.781818	0.0037735	ENSGALG00000009483	MARK1	gga-let-7f-3p	-0.745455	0.00666507
	ENSGALG00000005108	CUL3	cullin 3 [Source:NCBI gene;Acc:424804]	ENSGALG00000001084	ATP8B3	ATPase phospholipid transporting 8B3 [Source:NCBI gene;Acc:428328]		ENSGALG00000003578	FN1	fibronectin 1 [Source:NCBI gene;Acc:396133]	ENSGALG00000010540	TTC39A	tetratricopeptide repeat domain 39A [Source:NCBI gene;Acc:424632]			ENSGALG00000001264	PLXNA2	gga-miR-2188-3p	-0.7	0.0121032	ENSGALG00000005108	CUL3	gga-miR-23b-3p	-0.563636	0.044862		ENSGALG00000014678	ELL2	gga-miR-1563	-0.757576	0.00557172	ENSGALG00000009483	MARK1	gga-let-7a-3p	-0.636364	0.0239559
	ENSGALG00000037327	DCAF17	DDB1 and CUL4 associated factor 17 [Source:NCBI gene;Acc:424153]	ENSGALG00000012709	ATXN1	ataxin 1 [Source:NCBI gene;Acc:420843]		ENSGALG00000017075	FRY	FRY microtubule binding protein [Source:NCBI gene;Acc:418915]	ENSGALG00000043265	ZC3H3	zinc finger CCCH-type containing 3 [Source:NCBI gene;Acc:430349]			ENSGALG00000001264	PLXNA2	gga-miR-16-5p	-0.687879	0.013951	ENSGALG00000005135	SERPINE2	gga-miR-23b-3p	-0.842424	0.00111002		ENSGALG00000014678	ELL2	gga-miR-19a-3p	-0.563636	0.044862	ENSGALG00000009651	LXN	gga-miR-214b-5p	-0.848485	0.000956186
	ENSGALG00000029145	DCUN1D2	defective in cullin neddylation 1 domain containing 2 [Source:NCBI gene;Acc:418740]	ENSGALG00000028253	ATXN1L	ataxin 1 like [Source:NCBI gene;Acc:427566]		ENSGALG00000013197	GALNT12	polypeptide N-acetylgalactosaminyltransferase 12 [Source:NCBI gene;Acc:420978]	ENSGALG00000034910	ZDHHC18	zinc finger, DHHC-type containing 18 [Source:NCBI gene;Acc:419575]			ENSGALG00000001264	PLXNA2	gga-miR-16c-5p	-0.651515	0.0206317	ENSGALG00000005534	TM9SF3	gga-miR-101-2-5p	-0.721212	0.00928658		ENSGALG00000015284	RGMB	gga-miR-106-5p	-0.672727	0.0165206	ENSGALG00000009801	C5H15orf41	gga-let-7l-5p	-0.781818	0.0037735
	ENSGALG00000014078	DCUN1D4	defective in cullin neddylation 1 domain containing 4 [Source:NCBI gene;Acc:422762]	ENSGALG00000015151	B4GALT6	beta-1,4-galactosyltransferase 6 [Source:NCBI gene;Acc:421092]		ENSGALG00000032452	GAS7	growth arrest specific 7 [Source:NCBI gene;Acc:417305]	ENSGALG00000039155	ZHX3	zinc fingers and homeoboxes 3 [Source:NCBI gene;Acc:419176]			ENSGALG00000001264	PLXNA2	gga-miR-30d	-0.60303	0.0324825	ENSGALG00000005552	PTBP2	gga-miR-133c-3p	-0.890909	0.000271072		ENSGALG00000015284	RGMB	gga-miR-17-5p	-0.660606	0.0187942	ENSGALG00000009864	TRAF5	gga-miR-182-5p	-0.806061	0.00243103
	ENSGALG00000005656	DENND6A	DENN domain containing 6A [Source:NCBI gene;Acc:416006]	ENSGALG00000015605	BACH2	BTB domain and CNC homolog 2 [Source:NCBI gene;Acc:421809]		ENSGALG00000007526	GATD3AL2	putative glutamine amidotransferase like class 1 domain containing 3A-like 2 [Source:NCBI gene;Acc:422305]						ENSGALG00000001264	PLXNA2	gga-miR-15a	-0.59697	0.0342203	ENSGALG00000005552	PTBP2	gga-miR-133a-3p	-0.890909	0.000271072		ENSGALG00000015322	IMPG2	gga-miR-1563	-0.793939	0.00304996	ENSGALG00000010006	SLC10A7	gga-let-7l-5p	-0.648485	0.0212701
	ENSGALG00000041844	DERL2	derlin 2 [Source:NCBI gene;Acc:417498]	ENSGALG00000042538	BAIAP2	BAI1 associated protein 2 [Source:NCBI gene;Acc:422077]		ENSGALG00000008538	GINS1	GINS complex subunit 1 [Source:NCBI gene;Acc:425297]						ENSGALG00000001264	PLXNA2	gga-miR-21-3p	-0.566667	0.0438171	ENSGALG00000005569	USP47	gga-let-7l-5p	-0.866667	0.000586769		ENSGALG00000016196	CBSL	gga-miR-19a-3p	-0.551515	0.0492006	ENSGALG00000010476	BNIP3	gga-let-7f-3p	-0.769697	0.00461098
	ENSGALG00000036850	DNAJA4	DnaJ heat shock protein family (Hsp40) member A4 [Source:NCBI gene;Acc:415360]	ENSGALG00000012579	BAZ2B	bromodomain adjacent to zinc finger domain 2B [Source:NCBI gene;Acc:395400]		ENSGALG00000008382	GNAI1	G protein subunit alpha i1 [Source:NCBI gene;Acc:396368]						ENSGALG00000001264	PLXNA2	gga-miR-30a-5p	-0.554545	0.048092	ENSGALG00000005656	DENND6A	gga-miR-12216-3p	-0.612121	0.0299861		ENSGALG00000016531	ASXL2	gga-miR-454-3p	-0.878788	0.000406931	ENSGALG00000010476	BNIP3	gga-miR-182-5p	-0.721212	0.00928658
	ENSGALG00000010621	DPY30	dpy-30, histone methyltransferase complex regulatory subunit [Source:NCBI gene;Acc:421482]	ENSGALG00000034048	BCL11A	B-cell CLL/lymphoma 11A [Source:NCBI gene;Acc:421199]		ENSGALG00000027561	GNG5	G protein subunit gamma 5 [Source:NCBI gene;Acc:424538]						ENSGALG00000001376	ARID3B	gga-let-7c-5p	-0.915152	0.000102236	ENSGALG00000005700	GID8	gga-miR-142-5p	-0.854545	0.000818402		ENSGALG00000016531	ASXL2	gga-miR-301a-3p	-0.793939	0.00304996	ENSGALG00000010476	BNIP3	gga-let-7a-3p	-0.612121	0.0299861
	ENSGALG00000034509	DYNLRB1	dynein light chain roadblock-type 1 [Source:NCBI gene;Acc:419143]	ENSGALG00000031862	BCL11B	B-cell CLL/lymphoma 11B [Source:NCBI gene;Acc:423444]		ENSGALG00000045246	GOLIM4	golgi integral membrane protein 4 [Source:NCBI gene;Acc:107049011]						ENSGALG00000001376	ARID3B	gga-let-7g-5p	-0.890909	0.000271072	ENSGALG00000005700	GID8	gga-miR-145-5p	-0.663636	0.0182071		ENSGALG00000016531	ASXL2	gga-miR-181b-5p	-0.733333	0.0079003	ENSGALG00000010551	CDC42EP3	gga-let-7a-3p	-0.818182	0.00190746
	ENSGALG00000016454	E2F6	E2F transcription factor 6 [Source:NCBI gene;Acc:421943]	ENSGALG00000037655	BCL9	B-cell CLL/lymphoma 9 [Source:NCBI gene;Acc:418456]		ENSGALG00000010573	GSTCD	glutathione S-transferase C-terminal domain containing [Source:NCBI gene;Acc:422536]						ENSGALG00000001376	ARID3B	gga-let-7j-5p	-0.878788	0.000406931	ENSGALG00000005707	IFT20	gga-miR-128-3p	-0.793939	0.00304996		ENSGALG00000016531	ASXL2	gga-miR-18a-5p	-0.721212	0.00928658	ENSGALG00000010551	CDC42EP3	gga-let-7f-3p	-0.69697	0.0125483
	ENSGALG00000016410	EIF1AX	eukaryotic translation initiation factor 1A, X-linked [Source:NCBI gene;Acc:418606]	ENSGALG00000016245	BCOR	BCL6 corepressor [Source:NCBI gene;Acc:418574]		ENSGALG00000049751	HIST1H2BF	histone cluster 1, H2bf [Source:NCBI gene;Acc:769973]						ENSGALG00000001376	ARID3B	gga-let-7a-5p	-0.878788	0.000406931	ENSGALG00000005834	PAFAH1B1	gga-miR-125b-5p	-0.915152	0.000102236		ENSGALG00000016531	ASXL2	gga-miR-18b-5p	-0.672727	0.0165206	ENSGALG00000010573	GSTCD	gga-miR-130b-5p	-0.636364	0.0239559
	ENSGALG00000010560	EIF2AK2	eukaryotic translation initiation factor 2 alpha kinase 2 [Source:NCBI gene;Acc:395147]	ENSGALG00000006695	BCR	BCR, RhoGEF and GTPase activating protein [Source:NCBI gene;Acc:416952]		ENSGALG00000035244	HIST2H3D	histone cluster 2 H3 family member d [Source:NCBI gene;Acc:770022]						ENSGALG00000001376	ARID3B	gga-let-7d	-0.818182	0.00190746	ENSGALG00000006020	BTBD1	gga-miR-145-5p	-0.833333	0.00137319		ENSGALG00000016531	ASXL2	gga-miR-19a-3p	-0.648485	0.0212701	ENSGALG00000010702	ADSS	gga-miR-130b-5p	-0.636364	0.0239559
	ENSGALG00000011464	EIF5	eukaryotic translation initiation factor 5 [Source:NCBI gene;Acc:423479]	ENSGALG00000011236	BEGAIN	brain enriched guanylate kinase associated [Source:NCBI gene;Acc:428909]		ENSGALG00000042009	HMMR	hyaluronan mediated motility receptor [Source:NCBI gene;Acc:416163]						ENSGALG00000001376	ARID3B	gga-let-7k-5p	-0.806061	0.00243103	ENSGALG00000006049	STK26	gga-miR-101-2-5p	-0.927273	5.60173e-05		ENSGALG00000016560	SELENOI	gga-miR-16-5p	-0.721212	0.00928658	ENSGALG00000010716	AGA	gga-miR-182-5p	-0.781818	0.0037735
	ENSGALG00000014877	EMB	embigin [Source:NCBI gene;Acc:395242]	ENSGALG00000008308	BHLHE40	basic helix-loop-helix family member e40 [Source:NCBI gene;Acc:416108]		ENSGALG00000035201	HSPA14	heat shock protein family A (Hsp70) member 14 [Source:NCBI gene;Acc:418802]						ENSGALG00000001376	ARID3B	gga-let-7f-5p	-0.769697	0.00461098	ENSGALG00000006049	STK26	gga-miR-142-5p	-0.90303	0.000171806		ENSGALG00000016560	SELENOI	gga-miR-16c-5p	-0.709091	0.010833	ENSGALG00000010748	EXO1	gga-miR-30e-3p	-0.721212	0.00928658
	ENSGALG00000012105	EXOC5	exocyst complex component 5 [Source:NCBI gene;Acc:423549]	ENSGALG00000048539	BHLHE41	basic helix-loop-helix family member e41 [Source:NCBI gene;Acc:101750689]		ENSGALG00000015494	HTR1F	5-hydroxytryptamine receptor 1F [Source:NCBI gene;Acc:427963]						ENSGALG00000001376	ARID3B	gga-miR-143-3p	-0.624242	0.0268589	ENSGALG00000006049	STK26	gga-miR-16-2-3p	-0.836364	0.00128096		ENSGALG00000017365	REEP2	gga-miR-6631-5p	-0.672727	0.0165206	ENSGALG00000010809	BZW2	gga-miR-122-5p	-0.757576	0.00557172
	ENSGALG00000000777	EYA3	EYA transcriptional coactivator and phosphatase 3 [Source:NCBI gene;Acc:395717]	ENSGALG00000012934	BICD1	BICD cargo adaptor 1 [Source:NCBI gene;Acc:427919]		ENSGALG00000005707	IFT20	intraflagellar transport 20 [Source:NCBI gene;Acc:417671]						ENSGALG00000001412	SEMA7A	gga-miR-27b-3p	-0.854545	0.000818402	ENSGALG00000006132	MOSPD1	gga-let-7a-3p	-0.878788	0.000406931		ENSGALG00000017394	INSIG1	gga-miR-205a	-0.59697	0.0342203	ENSGALG00000010961	IGF2BP3	gga-let-7l-5p	-0.818182	0.00190746
	ENSGALG00000007625	FADD	Fas associated via death domain [Source:NCBI gene;Acc:423146]	ENSGALG00000006041	BNC1	basonuclin 1 [Source:NCBI gene;Acc:427504]		ENSGALG00000010961	IGF2BP3	insulin like growth factor 2 mRNA binding protein 3 [Source:NCBI gene;Acc:420617]						ENSGALG00000001412	SEMA7A	gga-miR-20a-5p	-0.721212	0.00928658	ENSGALG00000006132	MOSPD1	gga-let-7f-3p	-0.793939	0.00304996		ENSGALG00000017394	INSIG1	gga-miR-454-3p	-0.551515	0.0492006	ENSGALG00000011005	KCNK7	gga-miR-16-2-3p	-0.684848	0.0144414
	ENSGALG00000003162	FAM134C	family with sequence similarity 134 member C [Source:NCBI gene;Acc:772215]	ENSGALG00000000156	BRD2	bromodomain containing 2 [Source:NCBI gene;Acc:417049]		ENSGALG00000044480	IL13RA1	interleukin 13 receptor subunit alpha 1 [Source:NCBI gene;Acc:422230]						ENSGALG00000001412	SEMA7A	gga-miR-17-5p	-0.624242	0.0268589	ENSGALG00000006132	MOSPD1	gga-let-7j-3p	-0.769697	0.00461098		ENSGALG00000018819	TBCEL	gga-miR-19a-3p	-0.757576	0.00557172	ENSGALG00000011131	TANK	gga-miR-214b-5p	-0.739394	0.00726437
	ENSGALG00000026203	FAM174A	family with sequence similarity 174 member A [Source:NCBI gene;Acc:427273]	ENSGALG00000052763	BTG2	BTG anti-proliferation factor 2 [Source:NCBI gene;Acc:419932]		ENSGALG00000006394	IL9R	interleukin 9 receptor [Source:NCBI gene;Acc:416587]						ENSGALG00000001412	SEMA7A	gga-miR-20b-5p	-0.6	0.033344	ENSGALG00000006132	MOSPD1	gga-let-7k-3p	-0.757576	0.00557172		ENSGALG00000018819	TBCEL	gga-miR-6631-5p	-0.709091	0.010833	ENSGALG00000011207	DUSP6	gga-let-7a-3p	-0.842424	0.00111002
	ENSGALG00000010046	FAM177A1	family with sequence similarity 177 member A1 [Source:NCBI gene;Acc:423323]	ENSGALG00000052240	BTN1	B-butyrophilin 1 [Source:NCBI gene;Acc:768783]		ENSGALG00000041573	IMPAD1	inositol monophosphatase domain containing 1 [Source:NCBI gene;Acc:421132]						ENSGALG00000001595	PHF19	gga-miR-16c-5p	-0.709091	0.010833	ENSGALG00000006284	SH3GLB1	gga-miR-30a-3p	-0.721212	0.00928658		ENSGALG00000019290	SLC6A12	gga-miR-106-3p	-0.915152	0.000102236	ENSGALG00000011207	DUSP6	gga-let-7f-3p	-0.563636	0.044862
	ENSGALG00000006351	FAS	Fas cell surface death receptor [Source:NCBI gene;Acc:395274]	ENSGALG00000028031	C1QL1	complement C1q like 1 [Source:NCBI gene;Acc:430993]		ENSGALG00000041577	ITGA4	integrin subunit alpha 4 [Source:NCBI gene;Acc:424121]						ENSGALG00000001595	PHF19	gga-miR-16-5p	-0.587879	0.0369389	ENSGALG00000006351	FAS	gga-let-7f-3p	-0.757576	0.00557172		ENSGALG00000023843	FRMD7	gga-miR-16-5p	-0.769697	0.00461098	ENSGALG00000011286	UBE2E1	gga-miR-2984-3p	-0.551515	0.0492006
	ENSGALG00000048716	FBXL3	F-box and leucine rich repeat protein 3 [Source:NCBI gene;Acc:428048]	ENSGALG00000041732	C20H20ORF112	chromosome 20 open reading frame, human C20orf112 [Source:NCBI gene;Acc:771902]		ENSGALG00000036677	ITSN1	intersectin 1 [Source:NCBI gene;Acc:418506]						ENSGALG00000001595	PHF19	gga-miR-18a-5p	-0.551515	0.0492006	ENSGALG00000006351	FAS	gga-let-7a-3p	-0.684848	0.0144414		ENSGALG00000023843	FRMD7	gga-miR-16c-5p	-0.745455	0.00666507	ENSGALG00000011418	CCR6	gga-let-7l-5p	-0.854545	0.000818402
	ENSGALG00000000273	FER	fer (fps/fes related) tyrosine kinase [Source:NCBI gene;Acc:415614]	ENSGALG00000005332	CACNA1D	calcium voltage-gated channel subunit alpha1 D [Source:NCBI gene;Acc:395895]		ENSGALG00000011005	KCNK7	potassium two pore domain channel subfamily K member 7 [Source:NCBI gene;Acc:421519]						ENSGALG00000001596	MLLT1	gga-miR-2188-3p	-0.878788	0.000406931	ENSGALG00000006351	FAS	gga-let-7k-3p	-0.648485	0.0212701		ENSGALG00000026578	LOC769510	gga-miR-301a-3p	-0.866667	0.000586769	ENSGALG00000011499	SCARB2	gga-miR-1552-3p	-0.587879	0.0369389
	ENSGALG00000006532	FOPNL	FGFR1OP N-terminal like [Source:NCBI gene;Acc:416598]	ENSGALG00000035800	CAMKMT	calmodulin-lysine N-methyltransferase [Source:NCBI gene;Acc:421406]		ENSGALG00000026590	KLF13	Kruppel like factor 13 [Source:NCBI gene;Acc:427493]						ENSGALG00000001610	PIP4K2B	gga-miR-30a-5p	-0.878788	0.000406931	ENSGALG00000006378	LIPA	gga-miR-125b-5p	-0.745455	0.00666507		ENSGALG00000026578	LOC769510	gga-miR-454-3p	-0.818182	0.00190746	ENSGALG00000011537	PDE10A	gga-let-7a-3p	-0.757576	0.00557172
	ENSGALG00000006622	FRA10AC1	FRA10A associated CGG repeat 1 [Source:NCBI gene;Acc:423803]	ENSGALG00000002018	CAPN15	calpain 15 [Source:NCBI gene;Acc:416389]		ENSGALG00000006877	KLHL4	kelch like family member 4 [Source:NCBI gene;Acc:422265]						ENSGALG00000001610	PIP4K2B	gga-miR-30e-5p	-0.842424	0.00111002	ENSGALG00000006428	UBE2I	gga-miR-16-2-3p	-0.836364	0.00128096		ENSGALG00000027562	PURG	gga-miR-17-5p	-0.6	0.033344	ENSGALG00000011537	PDE10A	gga-let-7f-3p	-0.745455	0.00666507
	ENSGALG00000005418	FRRS1	ferric chelate reductase 1 [Source:NCBI gene;Acc:429082]	ENSGALG00000011136	CAPN9	calpain 9 [Source:NCBI gene;Acc:421544]		ENSGALG00000030943	KRAS	KRAS proto-oncogene, GTPase [Source:NCBI gene;Acc:418207]						ENSGALG00000001610	PIP4K2B	gga-miR-30d	-0.757576	0.00557172	ENSGALG00000006474	SKP1	gga-let-7j-3p	-0.854545	0.000818402		ENSGALG00000027562	PURG	gga-miR-106-5p	-0.551515	0.0492006	ENSGALG00000011537	PDE10A	gga-miR-128-3p	-0.684848	0.0144414
	ENSGALG00000008864	FXR1	FMR1 autosomal homolog 1 [Source:NCBI gene;Acc:424968]	ENSGALG00000007964	CASTOR1	GATS protein like 3 [Source:NCBI gene;Acc:770898]		ENSGALG00000030629	KRT6A	keratin 6A [Source:NCBI gene;Acc:408041]						ENSGALG00000001610	PIP4K2B	gga-miR-126-5p	-0.672727	0.0165206	ENSGALG00000006532	FOPNL	gga-miR-22-5p	-0.963636	3.66049e-06		ENSGALG00000027868	AMER2	gga-miR-30a-5p	-0.745455	0.00666507	ENSGALG00000011872	NFAM1	gga-miR-16-2-3p	-0.733333	0.0079003
	ENSGALG00000014723	GABARAPL1	GABA type A receptor associated protein like 1 [Source:NCBI gene;Acc:769118]	ENSGALG00000002888	CASZ1	castor zinc finger 1 [Source:NCBI gene;Acc:419452]		ENSGALG00000027645	LOC100859020	rab9 effector protein with kelch motifs-like [Source:NCBI gene;Acc:100859020]						ENSGALG00000001645	KCNT1	gga-miR-19a-3p	-0.60303	0.0324825	ENSGALG00000006622	FRA10AC1	gga-miR-23b-3p	-0.69697	0.0125483		ENSGALG00000027868	AMER2	gga-miR-30e-5p	-0.733333	0.0079003	ENSGALG00000011967	MAD2L1	gga-miR-142-5p	-0.769697	0.00461098
	ENSGALG00000003208	GABARAPL2	GABA type A receptor associated protein like 2 [Source:NCBI gene;Acc:770240]	ENSGALG00000016720	CD2AP	CD2 associated protein [Source:NCBI gene;Acc:771715]		ENSGALG00000007028	LOC101749809	connector enhancer of kinase suppressor of ras 2-like [Source:NCBI gene;Acc:101749809]						ENSGALG00000001664	PTPN9	gga-miR-101-3p	-0.684848	0.0144414	ENSGALG00000006785	IRF1	gga-let-7f-3p	-0.963636	3.66049e-06		ENSGALG00000030147	AFF4	gga-miR-17-5p	-0.648485	0.0212701	ENSGALG00000012159	ACTR3	gga-let-7f-3p	-0.818182	0.00190746
	ENSGALG00000009399	GATAD1	GATA zinc finger domain containing 1 [Source:NCBI gene;Acc:420551]	ENSGALG00000009075	CD99L2	CD99 molecule like 2 [Source:NCBI gene;Acc:422386]		ENSGALG00000038064	LOC426615	mesoderm induction early response protein 3-like [Source:NCBI gene;Acc:426615]						ENSGALG00000001689	SCAMP2	gga-miR-20a-5p	-0.818182	0.00190746	ENSGALG00000006785	IRF1	gga-let-7a-3p	-0.842424	0.00111002		ENSGALG00000030147	AFF4	gga-miR-106-5p	-0.648485	0.0212701	ENSGALG00000012159	ACTR3	gga-let-7a-3p	-0.636364	0.0239559
	ENSGALG00000042771	GBE1	1,4-alpha-glucan branching enzyme 1 [Source:NCBI gene;Acc:427964]	ENSGALG00000038469	CDC25A	cell division cycle 25A [Source:NCBI gene;Acc:420375]		ENSGALG00000014570	LPCAT3	lysophosphatidylcholine acyltransferase 3 [Source:NCBI gene;Acc:418293]						ENSGALG00000001689	SCAMP2	gga-miR-17-5p	-0.684848	0.0144414	ENSGALG00000006785	IRF1	gga-let-7k-3p	-0.757576	0.00557172		ENSGALG00000030147	AFF4	gga-miR-18b-5p	-0.587879	0.0369389	ENSGALG00000012186	CASP6	gga-let-7a-3p	-0.769697	0.00461098
	ENSGALG00000010154	GEMIN2	gem nuclear organelle associated protein 2 [Source:NCBI gene;Acc:423336]	ENSGALG00000035978	CDCA7L	cell division cycle associated 7 like [Source:NCBI gene;Acc:420608]		ENSGALG00000009651	LXN	latexin [Source:NCBI gene;Acc:771519]						ENSGALG00000001689	SCAMP2	gga-miR-20b-5p	-0.660606	0.0187942	ENSGALG00000006785	IRF1	gga-miR-23b-3p	-0.563636	0.044862		ENSGALG00000030147	AFF4	gga-miR-18a-5p	-0.587879	0.0369389	ENSGALG00000012186	CASP6	gga-let-7f-3p	-0.757576	0.00557172
	ENSGALG00000005700	GID8	GID complex subunit 8 homolog [Source:NCBI gene;Acc:419235]	ENSGALG00000039985	CDH11	cadherin 11 [Source:NCBI gene;Acc:415797]		ENSGALG00000011967	MAD2L1	MAD2 mitotic arrest deficient-like 1 (yeast) [Source:NCBI gene;Acc:422675]						ENSGALG00000001689	SCAMP2	gga-miR-106-5p	-0.587879	0.0369389	ENSGALG00000006788	RPRD1B	gga-let-7j-3p	-0.854545	0.000818402		ENSGALG00000032342	MIGA2	gga-miR-181b-5p	-0.793939	0.00304996	ENSGALG00000012561	PKP4	gga-miR-130b-5p	-0.660606	0.0187942
	ENSGALG00000011079	GLRX5	glutaredoxin 5 [Source:NCBI gene;Acc:423440]	ENSGALG00000005483	CDH13	cadherin 13 [Source:NCBI gene;Acc:414849]		ENSGALG00000014718	MAP3K1	mitogen-activated protein kinase kinase kinase 1 [Source:NCBI gene;Acc:427144]						ENSGALG00000001698	GABRA1	gga-miR-30d	-0.866667	0.000586769	ENSGALG00000006788	RPRD1B	gga-miR-12218-3p	-0.781818	0.0037735		ENSGALG00000034099	ATP6V1C1	gga-miR-30e-5p	-0.636364	0.0239559	ENSGALG00000012595	AGTPBP1	gga-miR-2984-3p	-0.660606	0.0187942
	ENSGALG00000027561	GNG5	G protein subunit gamma 5 [Source:NCBI gene;Acc:424538]	ENSGALG00000005319	CDH8	cadherin 8 [Source:NCBI gene;Acc:427553]		ENSGALG00000040023	MAPK11	mitogen-activated protein kinase 11 [Source:NCBI gene;Acc:417739]						ENSGALG00000001698	GABRA1	gga-miR-19a-3p	-0.842424	0.00111002	ENSGALG00000006955	CCNJ	gga-let-7l-5p	-0.745455	0.00666507		ENSGALG00000035230	CSMD1	gga-miR-454-3p	-0.554545	0.048092	ENSGALG00000012595	AGTPBP1	gga-miR-1552-3p	-0.612121	0.0299861
	ENSGALG00000014210	GNPDA2	glucosamine-6-phosphate deaminase 2 [Source:NCBI gene;Acc:422772]	ENSGALG00000009062	CDK14	cyclin dependent kinase 14 [Source:NCBI gene;Acc:420546]		ENSGALG00000006657	MAPRE1	microtubule associated protein RP/EB family member 1 [Source:NCBI gene;Acc:419288]						ENSGALG00000001698	GABRA1	gga-miR-30e-5p	-0.793939	0.00304996	ENSGALG00000006955	CCNJ	gga-miR-125b-5p	-0.660606	0.0187942		ENSGALG00000035466	CACNB4	gga-miR-181b-5p	-0.781818	0.0037735	ENSGALG00000012703	DTNBP1	gga-let-7f-3p	-0.757576	0.00557172
	ENSGALG00000009856	GNS	glucosamine (N-acetyl)-6-sulfatase [Source:NCBI gene;Acc:417829]	ENSGALG00000009476	CDK6	cyclin dependent kinase 6 [Source:NCBI gene;Acc:420558]		ENSGALG00000009483	MARK1	microtubule affinity regulating kinase 1 [Source:NCBI gene;Acc:421342]						ENSGALG00000001698	GABRA1	gga-miR-126-5p	-0.781818	0.0037735	ENSGALG00000007095	CUL2	gga-miR-16-2-3p	-0.842424	0.00111002		ENSGALG00000036932	SPEN	gga-miR-30e-5p	-0.830303	0.00147011	ENSGALG00000012703	DTNBP1	gga-let-7a-3p	-0.721212	0.00928658
	ENSGALG00000003483	GOLGA7	golgin A7 [Source:NCBI gene;Acc:426787]	ENSGALG00000016529	CDKL5	cyclin dependent kinase like 5 [Source:NCBI gene;Acc:428001]		ENSGALG00000014784	MAST4	microtubule associated serine/threonine kinase family member 4 [Source:NCBI gene;Acc:427169]						ENSGALG00000001698	GABRA1	gga-miR-2184a-5p	-0.745455	0.00666507	ENSGALG00000007097	RPS6KA6	gga-miR-16-2-3p	-0.781818	0.0037735		ENSGALG00000036932	SPEN	gga-miR-30a-5p	-0.781818	0.0037735	ENSGALG00000012814	PXDC1	gga-miR-130b-5p	-0.818182	0.00190746
	ENSGALG00000009130	GPCPD1	glycerophosphocholine phosphodiesterase 1 [Source:NCBI gene;Acc:421311]	ENSGALG00000031313	CELF6	CUGBP, Elav-like family member 6 [Source:NCBI gene;Acc:427479]		ENSGALG00000013098	MGST1	microsomal glutathione S-transferase 1 [Source:NCBI gene;Acc:418178]						ENSGALG00000001698	GABRA1	gga-miR-30a-5p	-0.733333	0.0079003	ENSGALG00000007167	CLEC16A	gga-miR-145-5p	-0.748485	0.0063788		ENSGALG00000037170	TRIM39.2	gga-miR-106-3p	-0.939394	2.74203e-05	ENSGALG00000012814	PXDC1	gga-miR-2984-3p	-0.763636	0.00507536
	ENSGALG00000003807	GPN3	GPN-loop GTPase 3 [Source:NCBI gene;Acc:427696]	ENSGALG00000013208	CENPE	centromere protein E [Source:NCBI gene;Acc:422716]		ENSGALG00000014435	MRPL51	mitochondrial ribosomal protein L51 [Source:NCBI gene;Acc:418274]						ENSGALG00000001698	GABRA1	gga-miR-21-5p	-0.648485	0.0212701	ENSGALG00000007199	TRIAP1	gga-miR-12216-3p	-0.793939	0.00304996		ENSGALG00000039155	ZHX3	gga-miR-454-3p	-0.927273	5.60173e-05	ENSGALG00000013098	MGST1	gga-miR-146c-3p	-0.781818	0.0037735
	ENSGALG00000009532	GXYLT1	glucoside xylosyltransferase 1 [Source:NCBI gene;Acc:417789]	ENSGALG00000011639	CEP170B	centrosomal protein 170B [Source:NCBI gene;Acc:423494]		ENSGALG00000017200	MTMR2	myotubularin related protein 2 [Source:NCBI gene;Acc:418992]						ENSGALG00000001698	GABRA1	gga-miR-21-3p	-0.648485	0.0212701	ENSGALG00000007253	IL1RAP	gga-let-7j-3p	-0.612121	0.0299861		ENSGALG00000039155	ZHX3	gga-miR-301a-3p	-0.915152	0.000102236	ENSGALG00000013134	PLEKHA5	gga-miR-190b-5p	-0.757576	0.00557172
	ENSGALG00000002286	H3F3B	H3 histone, family 3B [Source:NCBI gene;Acc:396233]	ENSGALG00000042577	CFAP44	cilia and flagella associated protein 44 [Source:NCBI gene;Acc:418359]		ENSGALG00000014464	MTR	5-methyltetrahydrofolate-homocysteine methyltransferase [Source:NCBI gene;Acc:422069]						ENSGALG00000001725	TNRC6C	gga-miR-130c-3p	-0.818182	0.00190746	ENSGALG00000007492	YME1L1	gga-miR-125b-5p	-0.866667	0.000586769		ENSGALG00000039523	DHRS11	gga-miR-16-5p	-0.793939	0.00304996	ENSGALG00000013177	BCAT1	gga-miR-182-5p	-0.818182	0.00190746
	ENSGALG00000016633	HMBOX1	homeobox containing 1 [Source:NCBI gene;Acc:422024]	ENSGALG00000002853	CFDP1	craniofacial development protein 1 [Source:NCBI gene;Acc:374073]		ENSGALG00000001189	NCF1C	neutrophil cytosolic factor 1C pseudogene [Source:NCBI gene;Acc:417485]						ENSGALG00000001725	TNRC6C	gga-miR-30a-5p	-0.793939	0.00304996	ENSGALG00000007625	FADD	gga-miR-23b-3p	-0.793939	0.00304996		ENSGALG00000039523	DHRS11	gga-miR-16c-5p	-0.733333	0.0079003	ENSGALG00000013177	BCAT1	gga-let-7l-5p	-0.69697	0.0125483
	ENSGALG00000016067	HMGN1	high mobility group nucleosome binding domain 1 [Source:NCBI gene;Acc:395999]	ENSGALG00000000747	CHD5	chromodomain helicase DNA binding protein 5 [Source:NCBI gene;Acc:100857108]		ENSGALG00000008437	NET1	neuroepithelial cell transforming 1 [Source:NCBI gene;Acc:416693]						ENSGALG00000001725	TNRC6C	gga-miR-21-3p	-0.781818	0.0037735	ENSGALG00000007625	FADD	gga-miR-146a-3p	-0.6	0.033344		ENSGALG00000041461	DNMT3B	gga-miR-16-5p	-0.830303	0.00147011	ENSGALG00000013197	GALNT12	gga-miR-1552-3p	-0.757576	0.00557172
	ENSGALG00000015494	HTR1F	5-hydroxytryptamine receptor 1F [Source:NCBI gene;Acc:427963]	ENSGALG00000041080	CHD7	chromodomain helicase DNA binding protein 7 [Source:NCBI gene;Acc:421140]		ENSGALG00000011872	NFAM1	NFAT activating protein with ITAM motif 1 [Source:NCBI gene;Acc:417979]						ENSGALG00000001725	TNRC6C	gga-miR-30e-5p	-0.757576	0.00557172	ENSGALG00000007861	MAGT1	gga-miR-30a-3p	-0.660606	0.0187942		ENSGALG00000041461	DNMT3B	gga-miR-16c-5p	-0.781818	0.0037735	ENSGALG00000013205	ETNK1	gga-miR-130b-5p	-0.866667	0.000586769
	ENSGALG00000034661	ID1	inhibitor of DNA binding 1, HLH protein [Source:NCBI gene;Acc:395282]	ENSGALG00000049517	CHMP2A	charged multivesicular body protein 2A [Source:NCBI gene;Acc:776036]		ENSGALG00000027891	NREP	neuronal regeneration related protein [Source:NCBI gene;Acc:396353]						ENSGALG00000001725	TNRC6C	gga-miR-301a-3p	-0.745455	0.00666507	ENSGALG00000008128	MOB4	gga-let-7j-3p	-0.769697	0.00461098		ENSGALG00000041884	MFSD6	gga-miR-454-3p	-0.878788	0.000406931	ENSGALG00000013742	EZR	gga-miR-182-5p	-0.709091	0.010833
	ENSGALG00000005707	IFT20	intraflagellar transport 20 [Source:NCBI gene;Acc:417671]	ENSGALG00000029502	CLIC2	chloride intracellular channel 2 [Source:NCBI gene;Acc:422178]		ENSGALG00000008970	NRK	Nik related kinase [Source:NCBI gene;Acc:422380]						ENSGALG00000001725	TNRC6C	gga-miR-130a-3p	-0.733333	0.0079003	ENSGALG00000008240	CFLAR	gga-let-7a-3p	-0.963636	3.66049e-06		ENSGALG00000041884	MFSD6	gga-miR-301a-3p	-0.769697	0.00461098	ENSGALG00000013846	ARFGEF3	gga-miR-182-5p	-0.575758	0.0407764
	ENSGALG00000011621	IGF2R	insulin like growth factor 2 receptor [Source:NCBI gene;Acc:395817]	ENSGALG00000008160	CNNM2	cyclin and CBS domain divalent metal cation transport mediator 2 [Source:NCBI gene;Acc:428975]		ENSGALG00000028940	NUDT14	nudix hydrolase 14 [Source:NCBI gene;Acc:423501]						ENSGALG00000001725	TNRC6C	gga-miR-301b-3p	-0.709091	0.010833	ENSGALG00000008240	CFLAR	gga-let-7f-3p	-0.90303	0.000171806		ENSGALG00000041884	MFSD6	gga-miR-30e-5p	-0.684848	0.0144414	ENSGALG00000014435	MRPL51	gga-miR-30c-1-3p	-0.721212	0.00928658
	ENSGALG00000007253	IL1RAP	interleukin 1 receptor accessory protein [Source:NCBI gene;Acc:424908]	ENSGALG00000029646	CNNM4	cyclin and CBS domain divalent metal cation transport mediator 4 [Source:NCBI gene;Acc:425706]		ENSGALG00000011537	PDE10A	phosphodiesterase 10A [Source:NCBI gene;Acc:421574]						ENSGALG00000001725	TNRC6C	gga-miR-30d	-0.684848	0.0144414	ENSGALG00000008240	CFLAR	gga-let-7k-3p	-0.757576	0.00557172		ENSGALG00000043265	ZC3H3	gga-let-7c-5p	-0.648485	0.0212701	ENSGALG00000014464	MTR	gga-let-7a-3p	-0.733333	0.0079003
	ENSGALG00000034487	IMPA1	inositol monophosphatase 1 [Source:NCBI gene;Acc:420199]	ENSGALG00000017197	CNTN5	contactin 5 [Source:NCBI gene;Acc:395317]		ENSGALG00000006939	PFKP	phosphofructokinase, platelet [Source:NCBI gene;Acc:428411]						ENSGALG00000001725	TNRC6C	gga-miR-454-3p	-0.648485	0.0212701	ENSGALG00000008517	MCTS1	gga-miR-30e-3p	-0.684848	0.0144414		ENSGALG00000047014	TNFSF4	gga-miR-181b-5p	-0.757576	0.00557172	ENSGALG00000014464	MTR	gga-let-7f-3p	-0.684848	0.0144414
	ENSGALG00000010493	INPP5A	inositol polyphosphate-5-phosphatase A [Source:NCBI gene;Acc:423973]	ENSGALG00000003123	CNTNAP1	contactin associated protein 1 [Source:NCBI gene;Acc:428309]		ENSGALG00000031538	PI4K2B	phosphatidylinositol 4-kinase type 2 beta [Source:NCBI gene;Acc:422807]						ENSGALG00000001768	TENM2	gga-miR-15a	-0.584848	0.0378753	ENSGALG00000008739	MINDY3	gga-let-7f-3p	-0.963636	3.66049e-06		ENSGALG00000051259	FOXO4	gga-miR-142-3p	-0.806061	0.00243103	ENSGALG00000014570	LPCAT3	gga-miR-122-5p	-0.90303	0.000171806
	ENSGALG00000006785	IRF1	interferon regulatory factor 1 [Source:NCBI gene;Acc:396384]	ENSGALG00000023179	CNTNAP4	contactin associated protein like 4 [Source:NCBI gene;Acc:430532]		ENSGALG00000009510	PIGH	phosphatidylinositol glycan anchor biosynthesis class H [Source:NCBI gene;Acc:423271]						ENSGALG00000001837	ORAI3	gga-miR-30d	-0.90303	0.000171806	ENSGALG00000008739	MINDY3	gga-let-7a-3p	-0.939394	2.74203e-05		ENSGALG00000051919	BAALC	gga-miR-16-5p	-0.660606	0.0187942	ENSGALG00000014575	SEPHS2L	gga-let-7f-3p	-0.781818	0.0037735
	ENSGALG00000010642	IRF2	interferon regulatory factor 2 [Source:NCBI gene;Acc:396115]	ENSGALG00000015908	COL12A1	collagen type XII alpha 1 chain [Source:NCBI gene;Acc:395875]		ENSGALG00000009015	PIGK	phosphatidylinositol glycan anchor biosynthesis class K [Source:NCBI gene;Acc:424556]						ENSGALG00000001837	ORAI3	gga-miR-30e-5p	-0.818182	0.00190746	ENSGALG00000008739	MINDY3	gga-let-7k-3p	-0.721212	0.00928658		ENSGALG00000051919	BAALC	gga-miR-16c-5p	-0.612121	0.0299861	ENSGALG00000014575	SEPHS2L	gga-miR-182-5p	-0.769697	0.00461098
	ENSGALG00000015027	JAK2	Janus kinase 2 [Source:NCBI gene;Acc:374199]	ENSGALG00000035584	COL3A1	collagen type III alpha 1 chain [Source:NCBI gene;Acc:396340]		ENSGALG00000014786	PIK3R1	phosphoinositide-3-kinase regulatory subunit 1 [Source:NCBI gene;Acc:427171]						ENSGALG00000001837	ORAI3	gga-miR-30a-5p	-0.806061	0.00243103	ENSGALG00000008760	WDR92	gga-miR-3528	-0.69697	0.0125483							ENSGALG00000014575	SEPHS2L	gga-let-7a-3p	-0.672727	0.0165206
	ENSGALG00000034077	KCNK5	potassium two pore domain channel subfamily K member 5 [Source:NCBI gene;Acc:421424]	ENSGALG00000036798	COL4A1	collagen type IV alpha 1 chain [Source:NCBI gene;Acc:395530]		ENSGALG00000012561	PKP4	plakophilin 4 [Source:NCBI gene;Acc:424328]						ENSGALG00000001912	EPHA10	gga-miR-30d	-0.672727	0.0165206	ENSGALG00000008864	FXR1	gga-let-7j-3p	-0.854545	0.000818402							ENSGALG00000014718	MAP3K1	gga-let-7l-5p	-0.866667	0.000586769
	ENSGALG00000002175	KIF14	kinesin family member 14 [Source:NCBI gene;Acc:424347]	ENSGALG00000005628	COL9A3	collagen type IX alpha 3 chain [Source:NCBI gene;Acc:396242]		ENSGALG00000013134	PLEKHA5	pleckstrin homology domain containing A5 [Source:NCBI gene;Acc:418183]						ENSGALG00000001912	EPHA10	gga-miR-126-5p	-0.648485	0.0212701	ENSGALG00000008864	FXR1	gga-miR-30a-3p	-0.757576	0.00557172							ENSGALG00000014718	MAP3K1	gga-miR-3536	-0.69697	0.0125483
	ENSGALG00000006378	LIPA	lipase A, lysosomal acid type [Source:NCBI gene;Acc:423789]	ENSGALG00000014516	CPEB2	cytoplasmic polyadenylation element binding protein 2 [Source:NCBI gene;Acc:422832]		ENSGALG00000004809	PPIF	peptidylprolyl isomerase F [Source:NCBI gene;Acc:423723]						ENSGALG00000001912	EPHA10	gga-miR-101-3p	-0.563636	0.044862	ENSGALG00000008867	COMMD5	gga-miR-18a-3p	-0.915152	0.000102236							ENSGALG00000014784	MAST4	gga-let-7a-3p	-0.818182	0.00190746
	ENSGALG00000034899	LOC107049082	sodium/potassium-transporting ATPase subunit beta-1-interacting protein 3-like [Source:NCBI gene;Acc:107049082]	ENSGALG00000029140	CRABP2	cellular retinoic acid binding protein 2 [Source:NCBI gene;Acc:100857929]		ENSGALG00000032092	PPP4R1	protein phosphatase 4 regulatory subunit 1 [Source:NCBI gene;Acc:425903]						ENSGALG00000001916	SLIT3	gga-miR-1454	-0.59697	0.0342203	ENSGALG00000008974	USP33	gga-miR-130b-5p	-0.781818	0.0037735							ENSGALG00000014784	MAST4	gga-let-7f-3p	-0.806061	0.00243103
	ENSGALG00000016998	LPAR6	lysophosphatidic acid receptor 6 [Source:NCBI gene;Acc:396118]	ENSGALG00000012877	CREB3L2	cAMP responsive element binding protein 3 like 2 [Source:NCBI gene;Acc:418123]		ENSGALG00000004621	PREX1	phosphatidylinositol-3,4,5-trisphosphate dependent Rac exchange factor 1 [Source:NCBI gene;Acc:419210]						ENSGALG00000001943	RHBDF2	gga-miR-126-5p	-0.842424	0.00111002	ENSGALG00000008974	USP33	gga-miR-12218-3p	-0.769697	0.00461098							ENSGALG00000014784	MAST4	gga-miR-3536	-0.793939	0.00304996
	ENSGALG00000003574	LPCAT2	lysophosphatidylcholine acyltransferase 2 [Source:NCBI gene;Acc:415716]	ENSGALG00000007762	CREBBP	CREB binding protein [Source:NCBI gene;Acc:416667]		ENSGALG00000015105	PSIP1	PC4 and SFRS1 interacting protein 1 [Source:NCBI gene;Acc:431605]						ENSGALG00000002018	CAPN15	gga-miR-20b-5p	-0.927273	5.60173e-05	ENSGALG00000008974	USP33	gga-miR-23b-3p	-0.636364	0.0239559							ENSGALG00000014786	PIK3R1	gga-miR-3536	-0.709091	0.010833
	ENSGALG00000014836	LPIN2	lipin 2 [Source:NCBI gene;Acc:421059]	ENSGALG00000003304	CRTC1	CREB regulated transcription coactivator 1 [Source:NCBI gene;Acc:771015]		ENSGALG00000002192	PTPRC	protein tyrosine phosphatase, receptor type C [Source:NCBI gene;Acc:386580]						ENSGALG00000002018	CAPN15	gga-miR-20a-5p	-0.927273	5.60173e-05	ENSGALG00000009065	VMA21	gga-miR-3536	-0.624242	0.0268589							ENSGALG00000014992	TMEM128	gga-let-7f-3p	-0.672727	0.0165206
	ENSGALG00000013310	MAEA	macrophage erythroblast attacher [Source:NCBI gene;Acc:426024]	ENSGALG00000002484	CRYM	crystallin mu [Source:NCBI gene;Acc:427008]		ENSGALG00000037423	PTPRK	protein tyrosine phosphatase, receptor type K [Source:NCBI gene;Acc:421711]						ENSGALG00000002018	CAPN15	gga-miR-17-5p	-0.927273	5.60173e-05	ENSGALG00000009096	MTM1	gga-miR-23b-3p	-0.733333	0.0079003							ENSGALG00000014992	TMEM128	gga-let-7a-3p	-0.624242	0.0268589
	ENSGALG00000007861	MAGT1	magnesium transporter 1 [Source:NCBI gene;Acc:422332]	ENSGALG00000030229	CSMD2	CUB and Sushi multiple domains 2 [Source:NCBI gene;Acc:419640]		ENSGALG00000012814	PXDC1	PX domain containing 1 [Source:NCBI gene;Acc:420880]						ENSGALG00000002018	CAPN15	gga-miR-106-5p	-0.854545	0.000818402	ENSGALG00000009096	MTM1	gga-miR-30a-3p	-0.563636	0.044862							ENSGALG00000015105	PSIP1	gga-let-7a-3p	-0.757576	0.00557172
	ENSGALG00000015590	MANEA	mannosidase endo-alpha [Source:NCBI gene;Acc:421807]	ENSGALG00000031578	CSMD3	CUB and Sushi multiple domains 3 [Source:NCBI gene;Acc:420279]		ENSGALG00000009202	RBM45	RNA binding motif protein 45 [Source:NCBI gene;Acc:424132]						ENSGALG00000002018	CAPN15	gga-miR-27b-3p	-0.793939	0.00304996	ENSGALG00000009130	GPCPD1	gga-let-7l-5p	-0.878788	0.000406931							ENSGALG00000015105	PSIP1	gga-let-7f-3p	-0.648485	0.0212701
	ENSGALG00000008517	MCTS1	MCTS1, re-initiation and release factor [Source:NCBI gene;Acc:422363]	ENSGALG00000020561	CSPG4L	FRAS1 related extracellular matrix 3 [Source:NCBI gene;Acc:425372]		ENSGALG00000016442	RRM2	ribonucleotide reductase regulatory subunit M2 [Source:NCBI gene;Acc:421936]						ENSGALG00000002369	F13B	gga-miR-1454	-0.806061	0.00243103	ENSGALG00000009139	TMEM185A	gga-miR-145-5p	-0.693939	0.0130046							ENSGALG00000015112	ZNF521	gga-miR-3536	-0.660606	0.0187942
	ENSGALG00000026838	MDFIC	MyoD family inhibitor domain containing [Source:NCBI gene;Acc:417774]	ENSGALG00000008704	CUBN	cubilin [Source:NCBI gene;Acc:420523]		ENSGALG00000011499	SCARB2	scavenger receptor class B member 2 [Source:NCBI gene;Acc:422638]						ENSGALG00000002484	CRYM	gga-miR-16c-5p	-0.927273	5.60173e-05	ENSGALG00000009240	NFE2L2	gga-miR-128-3p	-0.890909	0.000271072							ENSGALG00000015314	BEND3	gga-miR-2984-3p	-0.654545	0.0200064
	ENSGALG00000013098	MGST1	microsomal glutathione S-transferase 1 [Source:NCBI gene;Acc:418178]	ENSGALG00000007149	CYTH3	cytohesin 3 [Source:NCBI gene;Acc:416626]		ENSGALG00000014575	SEPHS2L	selenophosphate synthetase 2-like [Source:NCBI gene;Acc:426612]						ENSGALG00000002484	CRYM	gga-miR-15a	-0.915152	0.000102236	ENSGALG00000009240	NFE2L2	gga-miR-3536	-0.636364	0.0239559							ENSGALG00000015326	CLTA	gga-miR-133c-3p	-0.733333	0.0079003
	ENSGALG00000008739	MINDY3	family with sequence similarity 188 member A [Source:NCBI gene;Acc:420526]	ENSGALG00000012017	DAAM1	dishevelled associated activator of morphogenesis 1 [Source:NCBI gene;Acc:423532]		ENSGALG00000032830	SEPT7	septin 7 [Source:NCBI gene;Acc:420741]						ENSGALG00000002484	CRYM	gga-miR-16-5p	-0.878788	0.000406931	ENSGALG00000009289	SLC18A2	gga-miR-3536	-0.793939	0.00304996							ENSGALG00000015326	CLTA	gga-miR-133a-3p	-0.721212	0.00928658
	ENSGALG00000008128	MOB4	MOB family member 4, phocein [Source:NCBI gene;Acc:429007]	ENSGALG00000036492	DAGLA	diacylglycerol lipase alpha [Source:NCBI gene;Acc:426017]		ENSGALG00000019553	SERPINB10B	serpin peptidase inhibitor, clade B (ovalbumin), member 10 B [Source:NCBI gene;Acc:395715]						ENSGALG00000002553	PCDH1	gga-miR-1454	-0.660606	0.0187942	ENSGALG00000009289	SLC18A2	gga-let-7k-3p	-0.793939	0.00304996							ENSGALG00000015494	HTR1F	gga-let-7f-3p	-0.769697	0.00461098
	ENSGALG00000036556	MORC4	MORC family CW-type zinc finger 4 [Source:NCBI gene;Acc:418513]	ENSGALG00000011243	DAZL	deleted in azoospermia like [Source:NCBI gene;Acc:374054]		ENSGALG00000030824	SF3B5	splicing factor 3b subunit 5 [Source:NCBI gene;Acc:769794]						ENSGALG00000002557	ADGRD1	gga-miR-30a-5p	-0.612121	0.0299861	ENSGALG00000009289	SLC18A2	gga-let-7j-3p	-0.733333	0.0079003							ENSGALG00000015494	HTR1F	gga-miR-130b-5p	-0.672727	0.0165206
	ENSGALG00000006132	MOSPD1	motile sperm domain containing 1 [Source:NCBI gene;Acc:422238]	ENSGALG00000042454	DCDC2	doublecortin domain containing 2 [Source:NCBI gene;Acc:420821]		ENSGALG00000010006	SLC10A7	solute carrier family 10 member 7 [Source:NCBI gene;Acc:422467]						ENSGALG00000002618	KCTD7	gga-miR-30e-5p	-0.830303	0.00147011	ENSGALG00000009289	SLC18A2	gga-let-7f-3p	-0.636364	0.0239559							ENSGALG00000015494	HTR1F	gga-let-7a-3p	-0.648485	0.0212701
	ENSGALG00000016568	MOSPD2	motile sperm domain containing 2 [Source:NCBI gene;Acc:418627]	ENSGALG00000039967	DDX19	ATP-dependent RNA helicase DDX19B; Uncharacterized protein [Source:NCBI gene;Acc:426504]		ENSGALG00000038336	SLC20A2	solute carrier family 20 member 2 [Source:NCBI gene;Acc:422493]						ENSGALG00000002618	KCTD7	gga-miR-30d	-0.818182	0.00190746	ENSGALG00000009289	SLC18A2	gga-let-7a-3p	-0.624242	0.0268589							ENSGALG00000015605	BACH2	gga-let-7a-3p	-0.721212	0.00928658
	ENSGALG00000031294	MPLKIP	M-phase specific PLK1 interacting protein [Source:NCBI gene;Acc:776599]	ENSGALG00000034225	DEAF1	DEAF1, transcription factor [Source:NCBI gene;Acc:423017]		ENSGALG00000008675	SLC25A5	solute carrier family 25 member 5 [Source:NCBI gene;Acc:772225]						ENSGALG00000002618	KCTD7	gga-miR-30a-5p	-0.818182	0.00190746	ENSGALG00000009289	SLC18A2	gga-miR-211	-0.587879	0.0369389							ENSGALG00000015605	BACH2	gga-miR-182-5p	-0.612121	0.0299861
	ENSGALG00000010988	MPP6	membrane palmitoylated protein 6 [Source:NCBI gene;Acc:420622]	ENSGALG00000004009	DHRS13	dehydrogenase/reductase 13 [Source:NCBI gene;Acc:100858939]		ENSGALG00000043618	SLC40A1	solute carrier family 40 member 1 [Source:NCBI gene;Acc:423984]						ENSGALG00000002618	KCTD7	gga-miR-15a	-0.793939	0.00304996	ENSGALG00000009314	CACUL1	gga-miR-133c-3p	-0.915152	0.000102236							ENSGALG00000015605	BACH2	gga-miR-190b-5p	-0.587879	0.0369389
	ENSGALG00000037867	MRPL53	mitochondrial ribosomal protein L53 [Source:NCBI gene;Acc:420196]	ENSGALG00000004662	DISP3	dispatched RND transporter family member 3 [Source:NCBI gene;Acc:419497]		ENSGALG00000015959	SMAP1	small ArfGAP 1 [Source:NCBI gene;Acc:100858913]						ENSGALG00000002618	KCTD7	gga-miR-16c-5p	-0.769697	0.00461098	ENSGALG00000009314	CACUL1	gga-miR-133a-3p	-0.915152	0.000102236							ENSGALG00000015605	BACH2	gga-miR-3536	-0.575758	0.0407764
	ENSGALG00000041433	MSL3	male-specific lethal 3 homolog (Drosophila) [Source:NCBI gene;Acc:418641]	ENSGALG00000028041	DKK2	dickkopf WNT signaling pathway inhibitor 2 [Source:NCBI gene;Acc:422531]		ENSGALG00000015812	SMIM8	small integral membrane protein 8 [Source:NCBI gene;Acc:421827]						ENSGALG00000002618	KCTD7	gga-miR-16-5p	-0.769697	0.00461098	ENSGALG00000009399	GATAD1	gga-miR-145-5p	-0.724242	0.00892535							ENSGALG00000015624	VCAN	gga-miR-30e-3p	-0.818182	0.00190746
	ENSGALG00000009096	MTM1	myotubularin 1 [Source:NCBI gene;Acc:422388]	ENSGALG00000043018	DLG5	discs large MAGUK scaffold protein 5 [Source:NCBI gene;Acc:423728]		ENSGALG00000008985	SRI	sorcin [Source:NCBI gene;Acc:420538]						ENSGALG00000002618	KCTD7	gga-miR-32-5p	-0.751515	0.00610124	ENSGALG00000009477	PDCD10	gga-miR-425-5p	-0.90303	0.000171806							ENSGALG00000015701	TSTD1	gga-miR-128-3p	-0.745455	0.00666507
	ENSGALG00000017112	MTMR6	myotubularin related protein 6 [Source:NCBI gene;Acc:418938]	ENSGALG00000001046	DLGAP4	discs, large (Drosophila) homolog-associated protein 4 [Source:NCBI gene;Acc:419119]		ENSGALG00000013920	SUV39H2	suppressor of variegation 3-9 homolog 2 [Source:NCBI gene;Acc:426314]						ENSGALG00000002651	ST3GAL2	gga-miR-107-3p	-0.866667	0.000586769	ENSGALG00000009477	PDCD10	gga-let-7j-3p	-0.878788	0.000406931							ENSGALG00000015812	SMIM8	gga-miR-2984-3p	-0.739394	0.00726437
	ENSGALG00000012704	MYLIP	myosin regulatory light chain interacting protein [Source:NCBI gene;Acc:420841]	ENSGALG00000010104	DMAP1	DNA methyltransferase 1 associated protein 1 [Source:NCBI gene;Acc:424578]		ENSGALG00000011131	TANK	TRAF family member associated NFKB activator [Source:NCBI gene;Acc:424190]						ENSGALG00000002651	ST3GAL2	gga-miR-16c-5p	-0.745455	0.00666507	ENSGALG00000009532	GXYLT1	gga-miR-128-3p	-0.842424	0.00111002							ENSGALG00000015959	SMAP1	gga-miR-142-5p	-0.781818	0.0037735
	ENSGALG00000005365	NARFL	nuclear prelamin A recognition factor like [Source:NCBI gene;Acc:416535]	ENSGALG00000028568	DNAL1	dynein axonemal light chain 1 [Source:NCBI gene;Acc:423246]		ENSGALG00000029673	TBC1D19	TBC1 domain family member 19 [Source:NCBI gene;Acc:422800]						ENSGALG00000002651	ST3GAL2	gga-miR-15a	-0.684848	0.0144414	ENSGALG00000009532	GXYLT1	gga-miR-22-5p	-0.830303	0.00147011							ENSGALG00000015959	SMAP1	gga-miR-128-3p	-0.709091	0.010833
	ENSGALG00000009240	NFE2L2	nuclear factor, erythroid 2 like 2 [Source:NCBI gene;Acc:396014]	ENSGALG00000000843	DOT1L	DOT1 like histone lysine methyltransferase [Source:NCBI gene;Acc:420078]		ENSGALG00000040006	TBL1X	transducin beta like 1X-linked [Source:NCBI gene;Acc:426045]						ENSGALG00000002651	ST3GAL2	gga-miR-16-5p	-0.636364	0.0239559	ENSGALG00000009856	GNS	gga-miR-3536	-0.684848	0.0144414							ENSGALG00000016363	ACP1	gga-miR-214b-5p	-0.739394	0.00726437
	ENSGALG00000004614	NPL	N-acetylneuraminate pyruvate lyase [Source:NCBI gene;Acc:429074]	ENSGALG00000000227	DPYSL2	dihydropyrimidinase like 2 [Source:NCBI gene;Acc:395155]		ENSGALG00000003722	THG1L	tRNA-histidine guanylyltransferase 1 like [Source:NCBI gene;Acc:416242]						ENSGALG00000002666	RAB11FIP3	gga-miR-194	-0.806061	0.00243103	ENSGALG00000009927	RAP1B	gga-miR-128-3p	-0.721212	0.00928658							ENSGALG00000016433	YWHAQ	gga-miR-122-5p	-0.672727	0.0165206
	ENSGALG00000002959	NRBF2	nuclear receptor binding factor 2 [Source:NCBI gene;Acc:423656]	ENSGALG00000042505	DSEL	dermatan sulfate epimerase like [Source:NCBI gene;Acc:421028]		ENSGALG00000014992	TMEM128	transmembrane protein 128 [Source:NCBI gene;Acc:422845]						ENSGALG00000002666	RAB11FIP3	gga-miR-2188-3p	-0.624242	0.0268589	ENSGALG00000009927	RAP1B	gga-let-7j-3p	-0.684848	0.0144414							ENSGALG00000016442	RRM2	gga-miR-142-5p	-0.721212	0.00928658
	ENSGALG00000027891	NREP	neuronal regeneration related protein [Source:NCBI gene;Acc:396353]	ENSGALG00000005673	DTWD1	DTW domain containing 1 [Source:NCBI gene;Acc:770318]		ENSGALG00000047269	TMEM135	transmembrane protein 135 [Source:NCBI gene;Acc:419015]						ENSGALG00000002690	PDPR	gga-let-7j-5p	-0.951515	1.13993e-05	ENSGALG00000009927	RAP1B	gga-miR-3536	-0.587879	0.0369389							ENSGALG00000016720	CD2AP	gga-miR-130b-5p	-0.684848	0.0144414
	ENSGALG00000006181	NUB1	negative regulator of ubiquitin like proteins 1 [Source:NCBI gene;Acc:420433]	ENSGALG00000032618	DUSP5	dual specificity phosphatase 5 [Source:NCBI gene;Acc:423890]		ENSGALG00000004266	TNFAIP8L1	TNF alpha induced protein 8 like 1 [Source:NCBI gene;Acc:420162]						ENSGALG00000002690	PDPR	gga-let-7c-5p	-0.915152	0.000102236	ENSGALG00000010006	SLC10A7	gga-let-7l-5p	-0.90303	0.000171806							ENSGALG00000017019	WDFY2	gga-let-7l-5p	-0.806061	0.00243103
	ENSGALG00000001602	NUTF2	nuclear transport factor 2 [Source:NCBI gene;Acc:415655]	ENSGALG00000003699	EBF1	early B-cell factor 1 [Source:NCBI gene;Acc:395512]		ENSGALG00000009864	TRAF5	TNF receptor associated factor 5 [Source:NCBI gene;Acc:374055]						ENSGALG00000002690	PDPR	gga-miR-130c-3p	-0.90303	0.000171806	ENSGALG00000010006	SLC10A7	gga-miR-211	-0.866667	0.000586769							ENSGALG00000017035	COG6	gga-miR-16-2-3p	-0.769697	0.00461098
	ENSGALG00000005834	PAFAH1B1	platelet activating factor acetylhydrolase 1b regulatory subunit 1 [Source:NCBI gene;Acc:374224]	ENSGALG00000009157	ECT2	epithelial cell transforming 2 [Source:NCBI gene;Acc:424983]		ENSGALG00000015701	TSTD1	thiosulfate sulfurtransferase like domain containing 1 [Source:NCBI gene;Acc:418473]						ENSGALG00000002690	PDPR	gga-let-7g-5p	-0.890909	0.000271072	ENSGALG00000010023	CALM2	gga-miR-2131-3p	-0.769697	0.00461098							ENSGALG00000017075	FRY	gga-miR-3536	-0.660606	0.0187942
	ENSGALG00000002488	PAIP2B	poly(A) binding protein interacting protein 2B [Source:NCBI gene;Acc:416187]	ENSGALG00000015799	ELAVL2	ELAV like RNA binding protein 2 [Source:NCBI gene;Acc:770158]		ENSGALG00000011286	UBE2E1	ubiquitin conjugating enzyme E2 E1 [Source:NCBI gene;Acc:420653]						ENSGALG00000002690	PDPR	gga-miR-20a-5p	-0.842424	0.00111002	ENSGALG00000010046	FAM177A1	gga-let-7a-3p	-0.963636	3.66049e-06							ENSGALG00000017200	MTMR2	gga-miR-190b-5p	-0.781818	0.0037735
	ENSGALG00000045511	PARP9	poly(ADP-ribose) polymerase family member 9 [Source:NCBI gene;Acc:424269]	ENSGALG00000010533	ELAVL4	ELAV like RNA binding protein 4 [Source:NCBI gene;Acc:395634]		ENSGALG00000005257	VCAM1	vascular cell adhesion molecule 1 [Source:NCBI gene;Acc:424467]						ENSGALG00000002690	PDPR	gga-miR-301a-3p	-0.806061	0.00243103	ENSGALG00000010046	FAM177A1	gga-let-7f-3p	-0.951515	1.13993e-05							ENSGALG00000019553	SERPINB10B	gga-miR-142-5p	-0.745455	0.00666507
	ENSGALG00000012388	PCMT1	protein-L-isoaspartate (D-aspartate) O-methyltransferase [Source:NCBI gene;Acc:428607]	ENSGALG00000042137	ELK4	ELK4, ETS transcription factor [Source:NCBI gene;Acc:419832]		ENSGALG00000015624	VCAN	versican [Source:NCBI gene;Acc:395565]						ENSGALG00000002690	PDPR	gga-miR-130a-3p	-0.793939	0.00304996	ENSGALG00000010046	FAM177A1	gga-let-7k-3p	-0.745455	0.00666507							ENSGALG00000023812	CCNI2	gga-miR-2984-3p	-0.684848	0.0144414
	ENSGALG00000031035	PCMTD1	protein-L-isoaspartate (D-aspartate) O-methyltransferase domain containing 1 [Source:NCBI gene;Acc:421114]	ENSGALG00000010639	EML5	echinoderm microtubule associated protein like 5 [Source:NCBI gene;Acc:423400]		ENSGALG00000028254	WASHC4	WASH complex subunit 4 [Source:NCBI gene;Acc:418077]						ENSGALG00000002690	PDPR	gga-let-7k-5p	-0.793939	0.00304996	ENSGALG00000010131	BTBD9	gga-miR-128-3p	-0.866667	0.000586769							ENSGALG00000026590	KLF13	gga-miR-3536	-0.806061	0.00243103
	ENSGALG00000009477	PDCD10	programmed cell death 10 [Source:NCBI gene;Acc:425003]	ENSGALG00000008139	EML6	echinoderm microtubule associated protein like 6 [Source:NCBI gene;Acc:421215]		ENSGALG00000017019	WDFY2	WD repeat and FYVE domain containing 2 [Source:NCBI gene;Acc:770107]						ENSGALG00000002690	PDPR	gga-miR-301b-3p	-0.769697	0.00461098	ENSGALG00000010190	TBC1D15	gga-let-7a-3p	-0.866667	0.000586769							ENSGALG00000026757	DHFR	gga-miR-128-3p	-0.721212	0.00928658
	ENSGALG00000013400	PDCD6	programmed cell death 6 [Source:NCBI gene;Acc:420988]	ENSGALG00000011992	EP300	E1A binding protein p300 [Source:NCBI gene;Acc:418000]		ENSGALG00000054428	XXYLT1	xyloside xylosyltransferase 1 [Source:NCBI gene;Acc:424896]						ENSGALG00000002690	PDPR	gga-miR-454-3p	-0.745455	0.00666507	ENSGALG00000010190	TBC1D15	gga-let-7f-3p	-0.830303	0.00147011							ENSGALG00000027561	GNG5	gga-miR-182-5p	-0.684848	0.0144414
	ENSGALG00000011689	PDIA5	protein disulfide isomerase family A member 5 [Source:NCBI gene;Acc:424249]	ENSGALG00000001912	EPHA10	EPH receptor A10 [Source:NCBI gene;Acc:428219]		ENSGALG00000016433	YWHAQ	tyrosine 3-monooxygenase/tryptophan 5-monooxygenase activation protein theta [Source:NCBI gene;Acc:421932]						ENSGALG00000002690	PDPR	gga-miR-17-5p	-0.745455	0.00666507	ENSGALG00000010190	TBC1D15	gga-miR-101-2-5p	-0.806061	0.00243103							ENSGALG00000027561	GNG5	gga-let-7l-5p	-0.624242	0.0268589
	ENSGALG00000011953	PHF5A	PHD finger protein 5A [Source:NCBI gene;Acc:417991]	ENSGALG00000039895	EPHA2	EPH receptor A2 [Source:NCBI gene;Acc:771550]		ENSGALG00000015112	ZNF521	zinc finger protein 521 [Source:NCBI gene;Acc:421083]						ENSGALG00000002690	PDPR	gga-miR-20b-5p	-0.709091	0.010833	ENSGALG00000010190	TBC1D15	gga-let-7k-3p	-0.806061	0.00243103							ENSGALG00000027645	LOC100859020	gga-miR-182-5p	-0.624242	0.0268589
	ENSGALG00000037734	PIGB	phosphatidylinositol glycan anchor biosynthesis class B [Source:NCBI gene;Acc:100858627]	ENSGALG00000008537	EPHB3	EPH receptor B3 [Source:NCBI gene;Acc:396179]		ENSGALG00000033997	ZNF800	zinc finger protein 800 [Source:NCBI gene;Acc:417747]						ENSGALG00000002690	PDPR	gga-let-7a-5p	-0.709091	0.010833	ENSGALG00000010190	TBC1D15	gga-miR-145-5p	-0.7	0.0121032							ENSGALG00000027777	CNN2	gga-miR-133c-3p	-0.587879	0.0369389
	ENSGALG00000006942	PIK3IP1	phosphoinositide-3-kinase interacting protein 1 [Source:NCBI gene;Acc:416964]	ENSGALG00000006019	EPHX4	epoxide hydrolase 3 [Source:NCBI gene;Acc:424505]		ENSGALG00000049068	ZNF831	zinc finger protein 831 [Source:NCBI gene;Acc:419309]						ENSGALG00000002690	PDPR	gga-let-7f-5p	-0.672727	0.0165206	ENSGALG00000010273	PPP2CB	gga-miR-146c-3p	-0.793939	0.00304996							ENSGALG00000027777	CNN2	gga-miR-133a-3p	-0.587879	0.0369389
	ENSGALG00000015107	PIP5K1B	phosphatidylinositol-4-phosphate 5-kinase type 1 beta [Source:NCBI gene;Acc:427243]	ENSGALG00000013091	EPS8	epidermal growth factor receptor pathway substrate 8 [Source:NCBI gene;Acc:418174]										ENSGALG00000002690	PDPR	gga-miR-106-5p	-0.636364	0.0239559	ENSGALG00000010273	PPP2CB	gga-miR-133c-3p	-0.733333	0.0079003							ENSGALG00000027891	NREP	gga-miR-128-3p	-0.709091	0.010833
	ENSGALG00000005086	PLAU	plasminogen activator, urokinase [Source:NCBI gene;Acc:396424]	ENSGALG00000003374	ESRP2	epithelial splicing regulatory protein 2 [Source:NCBI gene;Acc:415710]										ENSGALG00000002723	ANKS1A	gga-miR-27b-3p	-0.818182	0.00190746	ENSGALG00000010273	PPP2CB	gga-miR-133a-3p	-0.733333	0.0079003							ENSGALG00000028254	WASHC4	gga-miR-128-3p	-0.721212	0.00928658
	ENSGALG00000016721	PLCXD1	phosphatidylinositol specific phospholipase C X domain containing 1 [Source:NCBI gene;Acc:418673]	ENSGALG00000035504	ETV1	ETS variant 1 [Source:NCBI gene;Acc:395748]										ENSGALG00000002723	ANKS1A	gga-miR-15a	-0.781818	0.0037735	ENSGALG00000010493	INPP5A	gga-miR-142-5p	-0.624242	0.0268589							ENSGALG00000028807	AP1AR	gga-miR-2984-3p	-0.618182	0.028394
	ENSGALG00000014725	PLK2	polo like kinase 2 [Source:NCBI gene;Acc:427150]	ENSGALG00000000669	ETV3	ETS variant 3 [Source:NCBI gene;Acc:426718]										ENSGALG00000002723	ANKS1A	gga-miR-16-5p	-0.757576	0.00557172	ENSGALG00000010551	CDC42EP3	gga-let-7k-3p	-0.721212	0.00928658							ENSGALG00000028898	CPTP	gga-miR-12266-5p	-0.878788	0.000406931
	ENSGALG00000014711	PLPP1	phospholipid phosphatase 1 [Source:NCBI gene;Acc:427138]	ENSGALG00000005768	ETV5	ETS variant 5 [Source:NCBI gene;Acc:395749]										ENSGALG00000002723	ANKS1A	gga-miR-16c-5p	-0.721212	0.00928658	ENSGALG00000010551	CDC42EP3	gga-let-7f-3p	-0.69697	0.0125483							ENSGALG00000028940	NUDT14	gga-miR-142-5p	-0.769697	0.00461098
	ENSGALG00000010273	PPP2CB	protein phosphatase 2 catalytic subunit beta [Source:NCBI gene;Acc:396021]	ENSGALG00000015029	EVC2	EvC ciliary complex subunit 2 [Source:NCBI gene;Acc:770095]										ENSGALG00000002762	UHRF1BP1	gga-miR-15a	-0.915152	0.000102236	ENSGALG00000010551	CDC42EP3	gga-let-7a-3p	-0.648485	0.0212701							ENSGALG00000029673	TBC1D19	gga-miR-3536	-0.636364	0.0239559
	ENSGALG00000023648	PPP3R1	protein phosphatase 3 regulatory subunit B, alpha [Source:NCBI gene;Acc:378804]	ENSGALG00000031656	EYA4	EYA transcriptional coactivator and phosphatase 4 [Source:NCBI gene;Acc:395716]										ENSGALG00000002762	UHRF1BP1	gga-miR-20a-5p	-0.890909	0.000271072	ENSGALG00000010621	DPY30	gga-miR-101-2-5p	-0.721212	0.00928658							ENSGALG00000030022	FANCL	gga-miR-182-5p	-0.757576	0.00557172
	ENSGALG00000012039	PSMA3	proteasome subunit alpha 3 [Source:NCBI gene;Acc:423542]	ENSGALG00000002369	F13B	coagulation factor XIII B chain [Source:NCBI gene;Acc:424355]										ENSGALG00000002762	UHRF1BP1	gga-miR-16-5p	-0.890909	0.000271072	ENSGALG00000010642	IRF2	gga-miR-23b-3p	-0.551515	0.0492006							ENSGALG00000030629	KRT6A	gga-let-7f-3p	-0.636364	0.0239559
	ENSGALG00000005552	PTBP2	polypyrimidine tract binding protein 2 [Source:NCBI gene;Acc:424479]	ENSGALG00000005619	F3	coagulation factor III, tissue factor [Source:NCBI gene;Acc:429084]										ENSGALG00000002762	UHRF1BP1	gga-miR-20b-5p	-0.806061	0.00243103	ENSGALG00000010988	MPP6	gga-miR-128-3p	-0.6	0.033344							ENSGALG00000030629	KRT6A	gga-let-7a-3p	-0.563636	0.044862
	ENSGALG00000003634	PTEN	phosphatase and tensin homolog [Source:NCBI gene;Acc:423675]	ENSGALG00000042679	FAM134B	family with sequence similarity 134 member B [Source:NCBI gene;Acc:100859798]										ENSGALG00000002762	UHRF1BP1	gga-miR-27b-3p	-0.793939	0.00304996	ENSGALG00000011079	GLRX5	gga-let-7l-5p	-0.830303	0.00147011							ENSGALG00000030824	SF3B5	gga-miR-146c-3p	-0.69697	0.0125483
	ENSGALG00000013867	PTPN2	protein tyrosine phosphatase, non-receptor type 2 [Source:NCBI gene;Acc:396409]	ENSGALG00000031305	FAM13C	family with sequence similarity 13 member C [Source:NCBI gene;Acc:423602]										ENSGALG00000002762	UHRF1BP1	gga-miR-16c-5p	-0.793939	0.00304996	ENSGALG00000011079	GLRX5	gga-miR-23b-3p	-0.636364	0.0239559							ENSGALG00000030866	CPQ	gga-miR-3536	-0.624242	0.0268589
	ENSGALG00000031582	RAB1B	RAB1B, member RAS oncogene family [Source:NCBI gene;Acc:421273]	ENSGALG00000055101	FAM208B	family with sequence similarity 208 member B [Source:NCBI gene;Acc:416689]										ENSGALG00000002762	UHRF1BP1	gga-miR-17-5p	-0.781818	0.0037735	ENSGALG00000011464	EIF5	gga-miR-128-3p	-0.684848	0.0144414							ENSGALG00000030943	KRAS	gga-let-7f-3p	-0.636364	0.0239559
	ENSGALG00000003487	RAB8B	RAB8B, member RAS oncogene family [Source:NCBI gene;Acc:415371]	ENSGALG00000031906	FAM83C	family with sequence similarity 83 member C [Source:NCBI gene;Acc:769474]										ENSGALG00000002762	UHRF1BP1	gga-miR-106-5p	-0.733333	0.0079003	ENSGALG00000011514	SLC25A3	gga-miR-2984-3p	-0.757576	0.00557172							ENSGALG00000030943	KRAS	gga-let-7a-3p	-0.587879	0.0369389
	ENSGALG00000007653	RAE1	ribonucleic acid export 1 [Source:NCBI gene;Acc:419324]	ENSGALG00000016459	FAM84A	family with sequence similarity 84 member A [Source:NCBI gene;Acc:421946]										ENSGALG00000002798	WDR59	gga-miR-20a-5p	-0.878788	0.000406931	ENSGALG00000011534	ZFYVE21	gga-let-7a-3p	-0.890909	0.000271072							ENSGALG00000031538	PI4K2B	gga-miR-133c-3p	-0.793939	0.00304996
	ENSGALG00000026493	RALB	RAS like proto-oncogene B [Source:NCBI gene;Acc:424237]	ENSGALG00000016886	FARP1	FERM, ARH/RhoGEF and pleckstrin domain protein 1 [Source:NCBI gene;Acc:418781]										ENSGALG00000002798	WDR59	gga-miR-17-5p	-0.757576	0.00557172	ENSGALG00000011534	ZFYVE21	gga-let-7f-3p	-0.781818	0.0037735							ENSGALG00000031538	PI4K2B	gga-miR-133a-3p	-0.733333	0.0079003
	ENSGALG00000009927	RAP1B	RAP1B, member of RAS oncogene family [Source:NCBI gene;Acc:417840]	ENSGALG00000011823	FAT4	FAT atypical cadherin 4 [Source:NCBI gene;Acc:395166]										ENSGALG00000002798	WDR59	gga-miR-20b-5p	-0.745455	0.00666507	ENSGALG00000011534	ZFYVE21	gga-let-7k-3p	-0.745455	0.00666507							ENSGALG00000032092	PPP4R1	gga-miR-190b-5p	-0.69697	0.0125483
	ENSGALG00000012712	RBM24	RNA binding motif protein 24 [Source:NCBI gene;Acc:420846]	ENSGALG00000004960	FBN1	fibrillin 1 [Source:NCBI gene;Acc:373992]										ENSGALG00000002798	WDR59	gga-miR-106-5p	-0.672727	0.0165206	ENSGALG00000011621	IGF2R	gga-miR-211	-0.806061	0.00243103							ENSGALG00000032452	GAS7	gga-let-7l-5p	-0.551515	0.0492006
	ENSGALG00000004282	RCAN3	RCAN family member 3 [Source:NCBI gene;Acc:419698]	ENSGALG00000032159	FBXL14	F-box and leucine rich repeat protein 14 [Source:NCBI gene;Acc:427926]										ENSGALG00000002816	STK10	gga-miR-30e-5p	-0.575758	0.0407764	ENSGALG00000011685	CSTF3	gga-miR-142-5p	-0.890909	0.000271072							ENSGALG00000032830	SEPT7	gga-miR-182-5p	-0.818182	0.00190746
	ENSGALG00000019087	RFXAP	regulatory factor X associated protein [Source:NCBI gene;Acc:418899]	ENSGALG00000005779	FBXO31	F-box protein 31 [Source:NCBI gene;Acc:100857445]										ENSGALG00000002816	STK10	gga-miR-30d	-0.575758	0.0407764	ENSGALG00000011689	PDIA5	gga-miR-128-3p	-0.757576	0.00557172							ENSGALG00000032830	SEPT7	gga-miR-142-5p	-0.745455	0.00666507
	ENSGALG00000016684	RHAG	Rh associated glycoprotein [Source:NCBI gene;Acc:395118]	ENSGALG00000003731	FBXO42	F-box protein 42 [Source:NCBI gene;Acc:419461]										ENSGALG00000002870	LEMD2	gga-miR-21-3p	-0.769697	0.00461098	ENSGALG00000011868	SNAPC1	gga-let-7f-3p	-0.878788	0.000406931							ENSGALG00000033226	FAM107B	gga-miR-182-5p	-0.781818	0.0037735
	ENSGALG00000039724	RHOF	ras homolog family member F, filopodia associated [Source:NCBI gene;Acc:416848]	ENSGALG00000014872	FGF10	fibroblast growth factor 10 [Source:NCBI gene;Acc:395432]										ENSGALG00000002906	TARDBP	gga-miR-21-3p	-0.878788	0.000406931	ENSGALG00000011868	SNAPC1	gga-let-7a-3p	-0.745455	0.00666507							ENSGALG00000033470	ADGRA3	gga-miR-3536	-0.769697	0.00461098
	ENSGALG00000041977	RNF128	ring finger protein 128, E3 ubiquitin protein ligase [Source:NCBI gene;Acc:422382]	ENSGALG00000028158	FGF7	fibroblast growth factor 7 [Source:NCBI gene;Acc:415439]										ENSGALG00000002906	TARDBP	gga-miR-27b-3p	-0.793939	0.00304996	ENSGALG00000011868	SNAPC1	gga-let-7k-3p	-0.709091	0.010833							ENSGALG00000033997	ZNF800	gga-let-7f-3p	-0.781818	0.0037735
	ENSGALG00000029586	RNF141	ring finger protein 141 [Source:NCBI gene;Acc:423039]	ENSGALG00000015708	FGFR3	fibroblast growth factor receptor 3 [Source:NCBI gene;Acc:396515]										ENSGALG00000002955	ADAMTSL2	gga-miR-20b-5p	-0.69697	0.0125483	ENSGALG00000011868	SNAPC1	gga-miR-23b-3p	-0.624242	0.0268589							ENSGALG00000033997	ZNF800	gga-miR-182-5p	-0.745455	0.00666507
	ENSGALG00000052529	RNF4	ring finger protein 4 [Source:NCBI gene;Acc:422886]	ENSGALG00000016797	FHL2	four and a half LIM domains 2 [Source:NCBI gene;Acc:418726]										ENSGALG00000002955	ADAMTSL2	gga-miR-17-5p	-0.69697	0.0125483	ENSGALG00000011953	PHF5A	gga-miR-30a-3p	-0.672727	0.0165206							ENSGALG00000033997	ZNF800	gga-let-7a-3p	-0.745455	0.00666507
	ENSGALG00000035453	RP9	retinitis pigmentosa 9 (autosomal dominant) [Source:NCBI gene;Acc:420747]	ENSGALG00000033339	FIGNL2	fidgetin like 2 [Source:NCBI gene;Acc:431296]										ENSGALG00000002955	ADAMTSL2	gga-miR-106-5p	-0.69697	0.0125483	ENSGALG00000011953	PHF5A	gga-miR-12216-3p	-0.612121	0.0299861							ENSGALG00000033997	ZNF800	gga-miR-128-3p	-0.6	0.033344
	ENSGALG00000006788	RPRD1B	regulation of nuclear pre-mRNA domain containing 1B [Source:NCBI gene;Acc:419295]	ENSGALG00000009222	FNDC3B	fibronectin type III domain containing 3B [Source:NCBI gene;Acc:424984]										ENSGALG00000002955	ADAMTSL2	gga-miR-20a-5p	-0.587879	0.0369389	ENSGALG00000012039	PSMA3	gga-miR-146a-3p	-0.563636	0.044862							ENSGALG00000033997	ZNF800	gga-miR-142-5p	-0.587879	0.0369389
	ENSGALG00000013990	RPS12	ribosomal protein S12 [Source:NCBI gene;Acc:421698]	ENSGALG00000020251	FNIP2	folliculin interacting protein 2 [Source:NCBI gene;Acc:422417]										ENSGALG00000002980	RTKN2	gga-miR-30d	-0.636364	0.0239559	ENSGALG00000012105	EXOC5	gga-miR-26a-3p	-0.709091	0.010833							ENSGALG00000035201	HSPA14	gga-let-7f-3p	-0.806061	0.00243103
	ENSGALG00000029810	RPS19BP1	ribosomal protein S19 binding protein 1 [Source:NCBI gene;Acc:418011]	ENSGALG00000004460	FOXK1	forkhead box K1 [Source:NCBI gene;Acc:395463]										ENSGALG00000002980	RTKN2	gga-miR-101-3p	-0.636364	0.0239559	ENSGALG00000012159	ACTR3	gga-let-7a-3p	-0.90303	0.000171806							ENSGALG00000035201	HSPA14	gga-let-7a-3p	-0.721212	0.00928658
	ENSGALG00000015082	RPS6	ribosomal protein S6 [Source:NCBI gene;Acc:396148]	ENSGALG00000012530	FOXRED2	FAD dependent oxidoreductase domain containing 2 [Source:NCBI gene;Acc:418054]										ENSGALG00000003118	ADGRA2	gga-miR-30d	-0.854545	0.000818402	ENSGALG00000012159	ACTR3	gga-let-7f-3p	-0.769697	0.00461098							ENSGALG00000035244	HIST2H3D	gga-miR-3536	-0.806061	0.00243103
	ENSGALG00000007097	RPS6KA6	ribosomal protein S6 kinase A6 [Source:NCBI gene;Acc:422273]	ENSGALG00000023843	FRMD7	FERM domain containing 7 [Source:NCBI gene;Acc:428710]										ENSGALG00000003118	ADGRA2	gga-miR-30e-5p	-0.793939	0.00304996	ENSGALG00000012159	ACTR3	gga-let-7k-3p	-0.733333	0.0079003							ENSGALG00000036677	ITSN1	gga-miR-182-5p	-0.818182	0.00190746
	ENSGALG00000005004	SAMD8	sterile alpha motif domain containing 8 [Source:NCBI gene;Acc:428946]	ENSGALG00000003447	FRS3	fibroblast growth factor receptor substrate 3 [Source:NCBI gene;Acc:419923]										ENSGALG00000003118	ADGRA2	gga-miR-30a-5p	-0.769697	0.00461098	ENSGALG00000012166	SLC35F5	gga-let-7a-3p	-0.915152	0.000102236							ENSGALG00000037203	CTNNB1	gga-let-7f-3p	-0.806061	0.00243103
	ENSGALG00000038753	SAR1B	secretion associated Ras related GTPase 1B [Source:NCBI gene;Acc:416314]	ENSGALG00000042356	FSTL3	follistatin like 3 [Source:NCBI gene;Acc:770427]										ENSGALG00000003123	CNTNAP1	gga-miR-107-3p	-0.827273	0.00157186	ENSGALG00000012166	SLC35F5	gga-miR-125b-5p	-0.866667	0.000586769							ENSGALG00000037203	CTNNB1	gga-let-7a-3p	-0.660606	0.0187942
	ENSGALG00000035482	SEC24B	SEC24 homolog B, COPII coat complex component [Source:NCBI gene;Acc:422523]	ENSGALG00000042116	FUT9	fucosyltransferase 9 [Source:NCBI gene;Acc:771133]										ENSGALG00000003123	CNTNAP1	gga-miR-16c-5p	-0.809091	0.00229156	ENSGALG00000012166	SLC35F5	gga-let-7f-3p	-0.818182	0.00190746							ENSGALG00000038064	LOC426615	gga-let-7f-3p	-0.745455	0.00666507
	ENSGALG00000014798	SERINC5	serine incorporator 5 [Source:NCBI gene;Acc:427175]	ENSGALG00000001698	GABRA1	gamma-aminobutyric acid type A receptor alpha1 subunit [Source:NCBI gene;Acc:374214]										ENSGALG00000003123	CNTNAP1	gga-miR-17-5p	-0.784848	0.0035823	ENSGALG00000012166	SLC35F5	gga-miR-145-5p	-0.675758	0.0159829							ENSGALG00000038064	LOC426615	gga-let-7a-3p	-0.745455	0.00666507
	ENSGALG00000019553	SERPINB10B	serpin peptidase inhibitor, clade B (ovalbumin), member 10 B [Source:NCBI gene;Acc:395715]	ENSGALG00000028373	GAS2L3	growth arrest specific 2 like 3 [Source:NCBI gene;Acc:417931]										ENSGALG00000003123	CNTNAP1	gga-miR-20b-5p	-0.748485	0.0063788	ENSGALG00000012166	SLC35F5	gga-let-7k-3p	-0.636364	0.0239559							ENSGALG00000038336	SLC20A2	gga-miR-16-2-3p	-0.660606	0.0187942
	ENSGALG00000019552	SERPINB2	serpin family B member 2 [Source:NCBI gene;Acc:420896]	ENSGALG00000029270	GATA3	GATA binding protein 3 [Source:NCBI gene;Acc:419106]										ENSGALG00000003123	CNTNAP1	gga-miR-106-5p	-0.748485	0.0063788	ENSGALG00000012311	UBE2D3	gga-miR-101-2-5p	-0.866667	0.000586769							ENSGALG00000039349	DISC1	gga-let-7l-5p	-0.793939	0.00304996
	ENSGALG00000012866	SERPINB6	serpin peptidase inhibitor, clade B (ovalbumin), member 6 [Source:NCBI gene;Acc:420895]	ENSGALG00000039705	GFPT2	glutamine-fructose-6-phosphate transaminase 2 [Source:NCBI gene;Acc:426962]										ENSGALG00000003123	CNTNAP1	gga-miR-20a-5p	-0.687879	0.013951	ENSGALG00000012388	PCMT1	gga-miR-425-5p	-0.878788	0.000406931							ENSGALG00000039791	DOLPP1	gga-miR-133c-3p	-0.648485	0.0212701
	ENSGALG00000005135	SERPINE2	serpin family E member 2 [Source:NCBI gene;Acc:424805]	ENSGALG00000009395	GLRB	glycine receptor beta [Source:NCBI gene;Acc:422411]										ENSGALG00000003123	CNTNAP1	gga-miR-16-5p	-0.669697	0.0170705	ENSGALG00000012585	UBQLN1	gga-let-7a-3p	-0.939394	2.74203e-05							ENSGALG00000039791	DOLPP1	gga-miR-133a-3p	-0.575758	0.0407764
	ENSGALG00000020005	SFT2D1	SFT2 domain containing 1 [Source:NCBI gene;Acc:769380]	ENSGALG00000038488	GMEB1	glucocorticoid modulatory element binding protein 1 [Source:NCBI gene;Acc:769918]										ENSGALG00000003123	CNTNAP1	gga-miR-15a	-0.657576	0.0193939	ENSGALG00000012585	UBQLN1	gga-let-7f-3p	-0.830303	0.00147011							ENSGALG00000040006	TBL1X	gga-miR-30c-1-3p	-0.890909	0.000271072
	ENSGALG00000028448	SH2D1B	SH2 domain containing 1B [Source:NCBI gene;Acc:418411]	ENSGALG00000016902	GPC5	glypican 5 [Source:NCBI gene;Acc:418795]										ENSGALG00000003428	PIK3R2	gga-miR-101-3p	-0.793939	0.00304996	ENSGALG00000012585	UBQLN1	gga-let-7k-3p	-0.636364	0.0239559							ENSGALG00000040023	MAPK11	gga-miR-182-5p	-0.709091	0.010833
	ENSGALG00000006284	SH3GLB1	SH3 domain containing GRB2 like endophilin B1 [Source:NCBI gene;Acc:424522]	ENSGALG00000016575	GPM6B	glycoprotein M6B [Source:NCBI gene;Acc:418632]										ENSGALG00000003447	FRS3	gga-miR-27b-3p	-0.90303	0.000171806	ENSGALG00000012610	CTSV	gga-miR-23b-3p	-0.757576	0.00557172							ENSGALG00000041573	IMPAD1	gga-miR-182-5p	-0.781818	0.0037735
	ENSGALG00000006474	SKP1	S-phase kinase-associated protein 1 [Source:NCBI gene;Acc:416319]	ENSGALG00000014925	GPRC6A	G protein-coupled receptor class C group 6 member A [Source:NCBI gene;Acc:428620]										ENSGALG00000003475	ACLY	gga-miR-27b-3p	-0.672727	0.0165206	ENSGALG00000012712	RBM24	gga-miR-211	-0.818182	0.00190746							ENSGALG00000041577	ITGA4	gga-let-7l-5p	-0.648485	0.0212701
	ENSGALG00000010006	SLC10A7	solute carrier family 10 member 7 [Source:NCBI gene;Acc:422467]	ENSGALG00000020703	GRB14	growth factor receptor bound protein 14 [Source:NCBI gene;Acc:424183]										ENSGALG00000003499	MAST3	gga-miR-21-5p	-0.721212	0.00928658	ENSGALG00000012798	SSR1	gga-miR-30a-3p	-0.757576	0.00557172							ENSGALG00000043618	SLC40A1	gga-miR-133c-3p	-0.793939	0.00304996
	ENSGALG00000009289	SLC18A2	solute carrier family 18 member A2 [Source:NCBI gene;Acc:423921]	ENSGALG00000014935	GREB1L	GREB1 like retinoic acid receptor coactivator [Source:NCBI gene;Acc:421064]										ENSGALG00000003601	ATP2B4	gga-miR-2188-3p	-0.6	0.033344	ENSGALG00000012866	SERPINB6	gga-miR-145-5p	-0.584848	0.0378753							ENSGALG00000043618	SLC40A1	gga-miR-133a-3p	-0.769697	0.00461098
	ENSGALG00000011514	SLC25A3	solute carrier family 25 member 3 [Source:NCBI gene;Acc:417924]	ENSGALG00000009405	GRIA2	glutamate ionotropic receptor AMPA type subunit 2 [Source:NCBI gene;Acc:414894]										ENSGALG00000003699	EBF1	gga-miR-126-5p	-0.587879	0.0369389	ENSGALG00000013098	MGST1	gga-miR-146c-3p	-0.612121	0.0299861							ENSGALG00000044480	IL13RA1	gga-let-7l-5p	-0.672727	0.0165206
	ENSGALG00000012166	SLC35F5	solute carrier family 35 member F5 [Source:NCBI gene;Acc:424281]	ENSGALG00000006576	GRM3	glutamate metabotropic receptor 3 [Source:NCBI gene;Acc:418644]										ENSGALG00000003712	RAPGEF1	gga-miR-19a-3p	-0.757576	0.00557172	ENSGALG00000013400	PDCD6	gga-miR-148a-5p	-0.757576	0.00557172							ENSGALG00000045246	GOLIM4	gga-miR-133c-3p	-0.721212	0.00928658
	ENSGALG00000043618	SLC40A1	solute carrier family 40 member 1 [Source:NCBI gene;Acc:423984]	ENSGALG00000031896	GSE1	Gse1 coiled-coil protein [Source:NCBI gene;Acc:426226]										ENSGALG00000003731	FBXO42	gga-miR-27b-3p	-0.648485	0.0212701	ENSGALG00000013410	UBA3	gga-let-7f-3p	-0.939394	2.74203e-05							ENSGALG00000045246	GOLIM4	gga-miR-133a-3p	-0.684848	0.0144414
	ENSGALG00000026639	SMCO4	single-pass membrane protein with coiled-coil domains 4 [Source:NCBI gene;Acc:772206]	ENSGALG00000026747	GTF2A1L	general transcription factor IIA, 1-like [Source:NCBI gene;Acc:100534591]										ENSGALG00000003736	ABCB9	gga-miR-20a-5p	-0.854545	0.000818402	ENSGALG00000013410	UBA3	gga-let-7a-3p	-0.866667	0.000586769							ENSGALG00000047269	TMEM135	gga-miR-2984-3p	-0.709091	0.010833
	ENSGALG00000049882	SMPDL3A	sphingomyelin phosphodiesterase acid like 3A [Source:NCBI gene;Acc:776223]	ENSGALG00000015044	GTF3C6	general transcription factor IIIC subunit 6 [Source:NCBI gene;Acc:421754]										ENSGALG00000003736	ABCB9	gga-let-7c-5p	-0.830303	0.00147011	ENSGALG00000013410	UBA3	gga-let-7k-3p	-0.793939	0.00304996							ENSGALG00000047516	CCDC107	gga-miR-3536	-0.660606	0.0187942
	ENSGALG00000011868	SNAPC1	small nuclear RNA activating complex polypeptide 1 [Source:NCBI gene;Acc:423517]	ENSGALG00000035946	GUCY1A1	guanylate cyclase 1 soluble subunit alpha [Source:NCBI gene;Acc:422407]										ENSGALG00000003736	ABCB9	gga-miR-17-5p	-0.818182	0.00190746	ENSGALG00000013867	PTPN2	gga-miR-145-5p	-0.857576	0.000755196							ENSGALG00000049068	ZNF831	gga-miR-2984-3p	-0.733333	0.0079003
	ENSGALG00000001309	SNF8	SNF8, ESCRT-II complex subunit [Source:NCBI gene;Acc:419990]	ENSGALG00000008659	HACD1	3-hydroxyacyl-CoA dehydratase 1 [Source:NCBI gene;Acc:420518]										ENSGALG00000003736	ABCB9	gga-miR-19a-3p	-0.769697	0.00461098	ENSGALG00000013990	RPS12	gga-miR-12277-3p	-0.951515	1.13993e-05							ENSGALG00000049751	HIST1H2BF	gga-miR-130b-5p	-0.636364	0.0239559
	ENSGALG00000007158	SOCS1	suppressor of cytokine signaling 1 [Source:NCBI gene;Acc:416630]	ENSGALG00000029596	HAS2	hyaluronan synthase 2 [Source:NCBI gene;Acc:395594]										ENSGALG00000003736	ABCB9	gga-let-7j-5p	-0.745455	0.00666507	ENSGALG00000014078	DCUN1D4	gga-let-7a-3p	-0.830303	0.00147011							ENSGALG00000050065	CYSLTR2	gga-miR-190b-5p	-0.624242	0.0268589
	ENSGALG00000031796	SP3	Sp3 transcription factor [Source:NCBI gene;Acc:395302]	ENSGALG00000039710	HDAC7	histone deacetylase 7 [Source:NCBI gene;Acc:426885]										ENSGALG00000003736	ABCB9	gga-miR-20b-5p	-0.721212	0.00928658	ENSGALG00000014078	DCUN1D4	gga-let-7j-3p	-0.660606	0.0187942							ENSGALG00000053000	C4H20ORF194	gga-miR-128-3p	-0.721212	0.00928658
	ENSGALG00000001410	SPNS3	sphingolipid transporter 3 (putative) [Source:NCBI gene;Acc:417493]	ENSGALG00000011799	HEBP1	heme binding protein 1 [Source:NCBI gene;Acc:417961]										ENSGALG00000003736	ABCB9	gga-let-7g-5p	-0.69697	0.0125483	ENSGALG00000014078	DCUN1D4	gga-let-7k-3p	-0.636364	0.0239559							ENSGALG00000053000	C4H20ORF194	gga-miR-12266-5p	-0.684848	0.0144414
	ENSGALG00000017010	SPRYD7	SPRY domain containing 7 [Source:NCBI gene;Acc:418871]	ENSGALG00000037193	HECW1	HECT, C2 and WW domain containing E3 ubiquitin protein ligase 1 [Source:NCBI gene;Acc:420774]										ENSGALG00000003736	ABCB9	gga-let-7k-5p	-0.672727	0.0165206	ENSGALG00000014078	DCUN1D4	gga-let-7f-3p	-0.6	0.033344							ENSGALG00000053000	C4H20ORF194	gga-miR-2984-3p	-0.612121	0.0299861
	ENSGALG00000015119	SS18	SS18, nBAF chromatin remodeling complex subunit [Source:NCBI gene;Acc:421085]	ENSGALG00000033974	HGF	hepatocyte growth factor [Source:NCBI gene;Acc:395941]										ENSGALG00000003736	ABCB9	gga-miR-106-5p	-0.636364	0.0239559	ENSGALG00000014210	GNPDA2	gga-miR-30a-3p	-0.587879	0.0369389							ENSGALG00000053854	AKR1E2	gga-miR-122-5p	-0.587879	0.0369389
	ENSGALG00000012798	SSR1	signal sequence receptor subunit 1 [Source:NCBI gene;Acc:420871]	ENSGALG00000040908	HIP1	huntingtin interacting protein 1 [Source:NCBI gene;Acc:770683]										ENSGALG00000003736	ABCB9	gga-let-7a-5p	-0.624242	0.0268589	ENSGALG00000014276	CIR1	gga-let-7j-3p	-0.890909	0.000271072							ENSGALG00000054428	XXYLT1	gga-miR-30e-3p	-0.781818	0.0037735
	ENSGALG00000006049	STK26	serine/threonine protein kinase 26 [Source:NCBI gene;Acc:422231]	ENSGALG00000027365	HIVEP3	human immunodeficiency virus type I enhancer binding protein 3 [Source:NCBI gene;Acc:428208]										ENSGALG00000003736	ABCB9	gga-let-7d	-0.6	0.033344	ENSGALG00000014290	UBE2K	gga-miR-30e-3p	-0.648485	0.0212701
	ENSGALG00000001434	STOM	stomatin [Source:NCBI gene;Acc:417118]	ENSGALG00000025929	HOXA5	homeobox A5 [Source:NCBI gene;Acc:100858404]										ENSGALG00000003745	NECAP2	gga-miR-454-3p	-0.890909	0.000271072	ENSGALG00000014290	UBE2K	gga-miR-30a-3p	-0.636364	0.0239559
	ENSGALG00000029927	STRBP	spermatid perinuclear RNA binding protein [Source:NCBI gene;Acc:417105]	ENSGALG00000007410	IGDCC4	immunoglobulin superfamily DCC subclass member 4 [Source:NCBI gene;Acc:415537]										ENSGALG00000003816	NT5C1A	gga-miR-301a-3p	-0.648485	0.0212701	ENSGALG00000014648	CETN3	gga-miR-211	-0.672727	0.0165206
	ENSGALG00000000723	STX12	syntaxin 12 [Source:NCBI gene;Acc:769300]	ENSGALG00000033195	IGF2BP2	insulin like growth factor 2 mRNA binding protein 2 [Source:NCBI gene;Acc:424865]										ENSGALG00000003816	NT5C1A	gga-miR-301b-3p	-0.6	0.033344	ENSGALG00000014711	PLPP1	gga-let-7j-3p	-0.651515	0.0206317
	ENSGALG00000001238	STX8	syntaxin 8 [Source:NCBI gene;Acc:417321]	ENSGALG00000036738	IGSF3	immunoglobulin superfamily member 3 [Source:NCBI gene;Acc:418451]										ENSGALG00000003816	NT5C1A	gga-miR-130c-3p	-0.587879	0.0369389	ENSGALG00000014723	GABARAPL1	gga-miR-145-5p	-0.712121	0.0104309
	ENSGALG00000002001	STXBP3	syntaxin binding protein 3 [Source:NCBI gene;Acc:424341]	ENSGALG00000011347	IHH	indian hedgehog [Source:NCBI gene;Acc:395801]										ENSGALG00000003816	NT5C1A	gga-miR-454-3p	-0.575758	0.0407764	ENSGALG00000014798	SERINC5	gga-miR-101-2-5p	-0.927273	5.60173e-05
	ENSGALG00000003248	SUB1	SUB1 homolog, transcriptional regulator [Source:NCBI gene;Acc:427425]	ENSGALG00000008554	IL17REL	interleukin 17 receptor E like [Source:NCBI gene;Acc:769256]										ENSGALG00000003816	NT5C1A	gga-miR-130a-3p	-0.563636	0.044862	ENSGALG00000014798	SERINC5	gga-miR-145-5p	-0.845455	0.00103103
	ENSGALG00000003781	SUN1	Sad1 and UNC84 domain containing 1 [Source:NCBI gene;Acc:416449]	ENSGALG00000008888	IL1RAPL2	interleukin 1 receptor accessory protein like 2 [Source:NCBI gene;Acc:422379]										ENSGALG00000003845	MKNK2	gga-miR-20a-5p	-0.6	0.033344	ENSGALG00000014798	SERINC5	gga-miR-23b-3p	-0.6	0.033344
	ENSGALG00000033589	SYN3	synapsin III [Source:NCBI gene;Acc:100857420]	ENSGALG00000029701	INO80D	INO80 complex subunit D [Source:NCBI gene;Acc:424103]										ENSGALG00000003845	MKNK2	gga-miR-21-5p	-0.563636	0.044862	ENSGALG00000014836	LPIN2	gga-miR-22-5p	-0.878788	0.000406931
	ENSGALG00000013741	SYTL3	synaptotagmin like 3 [Source:NCBI gene;Acc:100858462]	ENSGALG00000008747	ITGA8	integrin subunit alpha 8 [Source:NCBI gene;Acc:396225]										ENSGALG00000004002	LYPLA2	gga-miR-16c-5p	-0.927273	5.60173e-05	ENSGALG00000014877	EMB	gga-miR-2984-3p	-0.587879	0.0369389
	ENSGALG00000012356	TAB2	TGF-beta activated kinase 1/MAP3K7 binding protein 2 [Source:NCBI gene;Acc:421622]	ENSGALG00000011141	ITGB6	integrin subunit beta 6 [Source:NCBI gene;Acc:424191]										ENSGALG00000004002	LYPLA2	gga-miR-15a	-0.90303	0.000171806	ENSGALG00000014954	ZNF518B	gga-miR-6648-3p	-0.660606	0.0187942
	ENSGALG00000010190	TBC1D15	TBC1 domain family member 15 [Source:NCBI gene;Acc:417857]	ENSGALG00000010875	ITGB8	integrin subunit beta 8 [Source:NCBI gene;Acc:395470]										ENSGALG00000004002	LYPLA2	gga-miR-16-5p	-0.890909	0.000271072	ENSGALG00000014954	ZNF518B	gga-miR-30a-3p	-0.612121	0.0299861
	ENSGALG00000015273	TBC1D23	TBC1 domain family member 23 [Source:NCBI gene;Acc:418383]	ENSGALG00000006891	ITIH5	inter-alpha-trypsin inhibitor heavy chain family member 5 [Source:NCBI gene;Acc:419111]										ENSGALG00000004009	DHRS13	gga-miR-107-3p	-0.915152	0.000102236	ENSGALG00000015027	JAK2	gga-miR-101-2-5p	-0.757576	0.00557172
	ENSGALG00000004304	TCF12	transcription factor 12 [Source:NCBI gene;Acc:396334]	ENSGALG00000003149	ITPR3	inositol 1,4,5-trisphosphate receptor type 3 [Source:NCBI gene;Acc:419910]										ENSGALG00000004009	DHRS13	gga-miR-19a-3p	-0.563636	0.044862	ENSGALG00000015027	JAK2	gga-miR-193b-3p	-0.721212	0.00928658
	ENSGALG00000016823	TFDP1	transcription factor Dp family member 3 [Source:NCBI gene;Acc:418739]	ENSGALG00000006424	JADE2	jade family PHD finger 2 [Source:NCBI gene;Acc:416315]										ENSGALG00000004042	NUFIP2	gga-miR-15a	-0.878788	0.000406931	ENSGALG00000015027	JAK2	gga-miR-128-3p	-0.69697	0.0125483
	ENSGALG00000016898	TGDS	TDP-glucose 4,6-dehydratase [Source:NCBI gene;Acc:418793]	ENSGALG00000007593	JAKMIP2	janus kinase and microtubule interacting protein 2 [Source:NCBI gene;Acc:416352]										ENSGALG00000004042	NUFIP2	gga-miR-30d	-0.866667	0.000586769	ENSGALG00000015082	RPS6	gga-miR-30a-3p	-0.733333	0.0079003
	ENSGALG00000033179	TGFBR1	transforming growth factor beta receptor 1 [Source:NCBI gene;Acc:374094]	ENSGALG00000007346	JCAD	KIAA1462 [Source:NCBI gene;Acc:420476]										ENSGALG00000004042	NUFIP2	gga-miR-30e-5p	-0.830303	0.00147011	ENSGALG00000015107	PIP5K1B	gga-miR-2984-3p	-0.830303	0.00147011
	ENSGALG00000005534	TM9SF3	transmembrane 9 superfamily member 3 [Source:NCBI gene;Acc:395460]	ENSGALG00000010322	JDP2	Jun dimerization protein 2 [Source:NCBI gene;Acc:423363]										ENSGALG00000004042	NUFIP2	gga-miR-16c-5p	-0.830303	0.00147011	ENSGALG00000015119	SS18	gga-miR-128-3p	-0.769697	0.00461098
	ENSGALG00000009139	TMEM185A	transmembrane protein 185B [Source:NCBI gene;Acc:422391]	ENSGALG00000010158	KANK1	KN motif and ankyrin repeat domains 1 [Source:NCBI gene;Acc:395475]										ENSGALG00000004042	NUFIP2	gga-miR-16-5p	-0.830303	0.00147011	ENSGALG00000015119	SS18	gga-miR-3536	-0.624242	0.0268589
	ENSGALG00000026906	TMEM189	transmembrane protein 189 [Source:NCBI gene;Acc:100538348]	ENSGALG00000001645	KCNT1	potassium sodium-activated channel subfamily T member 1 [Source:NCBI gene;Acc:395248]										ENSGALG00000004042	NUFIP2	gga-miR-30a-5p	-0.793939	0.00304996	ENSGALG00000015273	TBC1D23	gga-miR-30a-3p	-0.721212	0.00928658
	ENSGALG00000034396	TMEM50B	transmembrane protein 50B [Source:NCBI gene;Acc:418503]	ENSGALG00000002618	KCTD7	potassium channel tetramerization domain containing 7 [Source:NCBI gene;Acc:417547]										ENSGALG00000004042	NUFIP2	gga-miR-21-3p	-0.648485	0.0212701	ENSGALG00000015387	ATG5	gga-miR-3536	-0.648485	0.0212701
	ENSGALG00000029571	TMEM55A	transmembrane protein 55A [Source:NCBI gene;Acc:420221]	ENSGALG00000041953	KDM2A	lysine (K)-specific demethylase 2A [Source:NCBI gene;Acc:425999]										ENSGALG00000004324	SETD1A	gga-miR-18b-5p	-0.818182	0.00190746	ENSGALG00000015494	HTR1F	gga-let-7a-3p	-0.636364	0.0239559
	ENSGALG00000026383	TMSB4X	thymosin beta 4, X-linked [Source:NCBI gene;Acc:408047]	ENSGALG00000006519	KIAA1024	KIAA1024 [Source:NCBI gene;Acc:415485]										ENSGALG00000004324	SETD1A	gga-miR-18a-5p	-0.781818	0.0037735	ENSGALG00000015496	CHMP2B	gga-let-7a-3p	-0.90303	0.000171806
	ENSGALG00000040167	TPD52	tumor protein D52 [Source:NCBI gene;Acc:770339]	ENSGALG00000036645	KIF15	kinesin family member 15 [Source:NCBI gene;Acc:420708]										ENSGALG00000004364	ABR	gga-miR-19a-3p	-0.551515	0.0492006	ENSGALG00000015496	CHMP2B	gga-let-7f-3p	-0.890909	0.000271072
	ENSGALG00000007199	TRIAP1	TP53 regulated inhibitor of apoptosis 1 [Source:NCBI gene;Acc:416977]	ENSGALG00000011581	KIF26A	kinesin family member 26A [Source:NCBI gene;Acc:423489]										ENSGALG00000004460	FOXK1	gga-miR-15a	-0.830303	0.00147011	ENSGALG00000015496	CHMP2B	gga-let-7k-3p	-0.733333	0.0079003
	ENSGALG00000016385	TSSC1	tumor suppressing subtransferable candidate 1 [Source:NCBI gene;Acc:421916]	ENSGALG00000012462	KIF5C	kinesin family member 5C [Source:NCBI gene;Acc:408046]										ENSGALG00000004460	FOXK1	gga-miR-16-5p	-0.769697	0.00461098	ENSGALG00000015590	MANEA	gga-let-7f-3p	-0.927273	5.60173e-05
	ENSGALG00000016198	U2AF1	U2 small nuclear RNA auxiliary factor 1 [Source:NCBI gene;Acc:395370]	ENSGALG00000000518	KLHL12	kelch like family member 12 [Source:NCBI gene;Acc:101748977]										ENSGALG00000004460	FOXK1	gga-miR-16c-5p	-0.69697	0.0125483	ENSGALG00000015590	MANEA	gga-let-7a-3p	-0.781818	0.0037735
	ENSGALG00000013410	UBA3	ubiquitin like modifier activating enzyme 3 [Source:NCBI gene;Acc:426073]	ENSGALG00000005582	KLHL18	kelch like family member 18 [Source:NCBI gene;Acc:420406]										ENSGALG00000004610	SH2B3	gga-miR-30d	-0.660606	0.0187942	ENSGALG00000015590	MANEA	gga-let-7k-3p	-0.684848	0.0144414
	ENSGALG00000032664	UBE2B	ubiquitin conjugating enzyme E2 B [Source:NCBI gene;Acc:100857678]	ENSGALG00000049653	KMT2C	lysine methyltransferase 2C [Source:NCBI gene;Acc:420437]										ENSGALG00000004610	SH2B3	gga-miR-30a-5p	-0.575758	0.0407764	ENSGALG00000016067	HMGN1	gga-let-7f-3p	-0.684848	0.0144414
	ENSGALG00000021213	UBE2D1	ubiquitin conjugating enzyme E2 D1 [Source:NCBI gene;Acc:423641]	ENSGALG00000036962	KPNB1	karyopherin subunit beta 1 [Source:NCBI gene;Acc:426499]										ENSGALG00000004620	LAMC1	gga-miR-16c-5p	-0.648485	0.0212701	ENSGALG00000016067	HMGN1	gga-let-7a-3p	-0.636364	0.0239559
	ENSGALG00000038128	UBE2D2	ubiquitin conjugating enzyme E2 D2 [Source:NCBI gene;Acc:416137]	ENSGALG00000004620	LAMC1	laminin subunit gamma 1 [Source:NCBI gene;Acc:424442]										ENSGALG00000004620	LAMC1	gga-miR-15a	-0.563636	0.044862	ENSGALG00000016198	U2AF1	gga-miR-145-5p	-0.724242	0.00892535
	ENSGALG00000012311	UBE2D3	ubiquitin conjugating enzyme E2 D3 [Source:NCBI gene;Acc:422713]	ENSGALG00000012559	LARGE1	LARGE xylosyl- and glucuronyltransferase 1 [Source:NCBI gene;Acc:418062]										ENSGALG00000004620	LAMC1	gga-miR-16-5p	-0.551515	0.0492006	ENSGALG00000016385	TSSC1	gga-miR-22-5p	-0.890909	0.000271072
	ENSGALG00000006428	UBE2I	ubiquitin conjugating enzyme E2 I [Source:NCBI gene;Acc:374123]	ENSGALG00000040109	LARP1	La ribonucleoprotein domain family member 1 [Source:NCBI gene;Acc:416258]										ENSGALG00000004662	DISP3	gga-miR-20b-5p	-0.842424	0.00111002	ENSGALG00000016410	EIF1AX	gga-miR-30e-3p	-0.69697	0.0125483
	ENSGALG00000014290	UBE2K	ubiquitin conjugating enzyme E2 K [Source:NCBI gene;Acc:428787]	ENSGALG00000028512	LCOR	ligand dependent nuclear receptor corepressor [Source:NCBI gene;Acc:423847]										ENSGALG00000004662	DISP3	gga-miR-106-5p	-0.842424	0.00111002	ENSGALG00000016410	EIF1AX	gga-miR-30a-3p	-0.587879	0.0369389
	ENSGALG00000030515	UBE2N	ubiquitin conjugating enzyme E2 N [Source:NCBI gene;Acc:417898]	ENSGALG00000002870	LEMD2	LEM domain containing 2 [Source:NCBI gene;Acc:419907]										ENSGALG00000004662	DISP3	gga-miR-17-5p	-0.781818	0.0037735	ENSGALG00000016454	E2F6	gga-let-7f-3p	-0.793939	0.00304996
	ENSGALG00000028133	UBE2V2	ubiquitin conjugating enzyme E2 V2 [Source:NCBI gene;Acc:421109]	ENSGALG00000043283	LGI2	leucine rich repeat LGI family member 2 [Source:NCBI gene;Acc:422809]										ENSGALG00000004662	DISP3	gga-miR-20a-5p	-0.757576	0.00557172	ENSGALG00000016454	E2F6	gga-let-7k-3p	-0.781818	0.0037735
	ENSGALG00000012585	UBQLN1	ubiquilin 1 [Source:NCBI gene;Acc:427454]	ENSGALG00000001076	LIMK1	LIM domain kinase 1 [Source:NCBI gene;Acc:373922]										ENSGALG00000004745	NATD1	gga-miR-16c-5p	-0.927273	5.60173e-05	ENSGALG00000016454	E2F6	gga-let-7a-3p	-0.757576	0.00557172
	ENSGALG00000008974	USP33	ubiquitin specific peptidase 33 [Source:NCBI gene;Acc:424553]	ENSGALG00000036358	LMO3	LIM domain only 3 [Source:NCBI gene;Acc:418179]										ENSGALG00000004745	NATD1	gga-miR-16-5p	-0.890909	0.000271072	ENSGALG00000016568	MOSPD2	gga-let-7f-3p	-0.90303	0.000171806
	ENSGALG00000005569	USP47	ubiquitin specific peptidase 47 [Source:NCBI gene;Acc:423032]	ENSGALG00000004959	LOC107051846	uncharacterized LOC107051846 [Source:NCBI gene;Acc:107051846]										ENSGALG00000004745	NATD1	gga-miR-15a	-0.878788	0.000406931	ENSGALG00000016568	MOSPD2	gga-let-7a-3p	-0.793939	0.00304996
	ENSGALG00000016801	UXS1	UDP-glucuronate decarboxylase 1 [Source:NCBI gene;Acc:418728]	ENSGALG00000041030	LOC426023	poly(rC)-binding protein 2-like [Source:NCBI gene;Acc:426023]										ENSGALG00000004781	ZBTB40	gga-miR-32-5p	-0.739394	0.00726437	ENSGALG00000016568	MOSPD2	gga-let-7k-3p	-0.769697	0.00461098
	ENSGALG00000009065	VMA21	VMA21 vacuolar H+-ATPase homolog (S. cerevisiae) [Source:NCBI gene;Acc:422385]	ENSGALG00000037829	LOXHD1	lipoxygenase homology domains 1 [Source:NCBI gene;Acc:427648]										ENSGALG00000004798	MPRIP	gga-miR-21-5p	-0.842424	0.00111002	ENSGALG00000016684	RHAG	gga-miR-12277-3p	-0.672727	0.0165206
	ENSGALG00000013993	VNN1	vanin 1 [Source:NCBI gene;Acc:421702]	ENSGALG00000009755	LRIG3	leucine rich repeats and immunoglobulin like domains 3 [Source:NCBI gene;Acc:417813]										ENSGALG00000004801	PHKA1	gga-miR-16c-5p	-0.745455	0.00666507	ENSGALG00000016721	PLCXD1	gga-let-7l-5p	-0.563636	0.044862
	ENSGALG00000002219	WBP2	WW domain binding protein 2 [Source:NCBI gene;Acc:417368]	ENSGALG00000012407	LRP1B	LDL receptor related protein 1B [Source:NCBI gene;Acc:424301]										ENSGALG00000004801	PHKA1	gga-miR-15a	-0.721212	0.00928658	ENSGALG00000016801	UXS1	gga-miR-22-5p	-0.951515	1.13993e-05
	ENSGALG00000043081	WDR26	WD repeat domain 26 [Source:NCBI gene;Acc:421324]	ENSGALG00000010858	LRP2	LDL receptor related protein 2 [Source:NCBI gene;Acc:424168]										ENSGALG00000004801	PHKA1	gga-miR-16-5p	-0.709091	0.010833	ENSGALG00000016801	UXS1	gga-miR-130b-5p	-0.842424	0.00111002
	ENSGALG00000052210	WDR33	WD repeat domain 33 [Source:NCBI gene;Acc:424753]	ENSGALG00000011314	LRRC3B	leucine rich repeat containing 3B [Source:NCBI gene;Acc:420657]										ENSGALG00000004850	ZMIZ1	gga-miR-194	-0.587879	0.0369389	ENSGALG00000016801	UXS1	gga-miR-16-2-3p	-0.824242	0.00167857
	ENSGALG00000008760	WDR92	WD repeat domain 92 [Source:NCBI gene;Acc:769534]	ENSGALG00000015967	LRRTM1	leucine rich repeat transmembrane neuronal 1 [Source:NCBI gene;Acc:771502]										ENSGALG00000004959	LOC107051846	gga-miR-30a-5p	-0.915152	0.000102236	ENSGALG00000016823	TFDP1	gga-miR-142-5p	-0.830303	0.00147011
	ENSGALG00000007492	YME1L1	YME1 like 1 ATPase [Source:NCBI gene;Acc:428418]	ENSGALG00000050403	LYPD1	LY6/PLAUR domain containing 1 [Source:NCBI gene;Acc:100859784]										ENSGALG00000004959	LOC107051846	gga-miR-30e-5p	-0.90303	0.000171806	ENSGALG00000016853	ABHD13	gga-miR-30e-3p	-0.745455	0.00666507
	ENSGALG00000042762	ZBTB26	zinc finger and BTB domain containing 26 [Source:NCBI gene;Acc:417107]	ENSGALG00000004002	LYPLA2	lysophospholipase II [Source:NCBI gene;Acc:419685]										ENSGALG00000004959	LOC107051846	gga-miR-30d	-0.866667	0.000586769	ENSGALG00000016898	TGDS	gga-let-7l-5p	-0.854545	0.000818402
	ENSGALG00000011534	ZFYVE21	zinc finger FYVE-type containing 21 [Source:NCBI gene;Acc:423486]	ENSGALG00000007092	LYSMD4	LysM domain containing 4 [Source:NCBI gene;Acc:427510]										ENSGALG00000004959	LOC107051846	gga-miR-1454	-0.818182	0.00190746	ENSGALG00000016922	COMMD6	gga-miR-22-5p	-0.939394	2.74203e-05
	ENSGALG00000014954	ZNF518B	zinc finger protein 518B [Source:NCBI gene;Acc:422841]	ENSGALG00000026258	MAF	MAF bZIP transcription factor [Source:NCBI gene;Acc:693248]										ENSGALG00000004959	LOC107051846	gga-miR-27b-3p	-0.806061	0.00243103	ENSGALG00000016922	COMMD6	gga-miR-30a-3p	-0.672727	0.0165206
				ENSGALG00000007431	MAGI1	membrane associated guanylate kinase, WW and PDZ domain containing 1 [Source:NCBI gene;Acc:416083]										ENSGALG00000004959	LOC107051846	gga-miR-16-5p	-0.745455	0.00666507	ENSGALG00000017010	SPRYD7	gga-miR-142-5p	-0.818182	0.00190746
				ENSGALG00000038834	MAGI2	membrane associated guanylate kinase, WW and PDZ domain containing 2 [Source:NCBI gene;Acc:417729]										ENSGALG00000004959	LOC107051846	gga-miR-126-3p	-0.745455	0.00666507	ENSGALG00000017112	MTMR6	gga-let-7a-3p	-0.915152	0.000102236
				ENSGALG00000015115	MAMDC2	MAM domain containing 2 [Source:NCBI gene;Acc:427247]										ENSGALG00000004959	LOC107051846	gga-miR-15a	-0.733333	0.0079003	ENSGALG00000017112	MTMR6	gga-miR-125b-5p	-0.90303	0.000171806
				ENSGALG00000041285	MAP2K3	mitogen-activated protein kinase kinase 3 [Source:NCBI gene;Acc:416496]										ENSGALG00000004959	LOC107051846	gga-miR-16c-5p	-0.709091	0.010833	ENSGALG00000017112	MTMR6	gga-let-7f-3p	-0.818182	0.00190746
				ENSGALG00000000685	MAP3K14	mitogen-activated protein kinase kinase kinase 14 [Source:NCBI gene;Acc:419964]										ENSGALG00000004960	FBN1	gga-miR-101-3p	-0.709091	0.010833	ENSGALG00000017112	MTMR6	gga-let-7k-3p	-0.721212	0.00928658
				ENSGALG00000020003	MAP3K4	mitogen-activated protein kinase kinase kinase 4 [Source:NCBI gene;Acc:421579]										ENSGALG00000005005	MIEF2	gga-miR-30a-5p	-0.745455	0.00666507	ENSGALG00000019087	RFXAP	gga-miR-125b-5p	-0.624242	0.0268589
				ENSGALG00000021634	MAP7D1	MAP7 domain containing 1 [Source:NCBI gene;Acc:419624]										ENSGALG00000005005	MIEF2	gga-miR-30d	-0.733333	0.0079003	ENSGALG00000019231	CD200R1	gga-let-7j-3p	-0.878788	0.000406931
				ENSGALG00000011109	MAPK10	mitogen-activated protein kinase 10 [Source:NCBI gene;Acc:422592]										ENSGALG00000005005	MIEF2	gga-miR-30e-5p	-0.660606	0.0187942	ENSGALG00000019231	CD200R1	gga-miR-101-2-5p	-0.830303	0.00147011
				ENSGALG00000035490	MAPK1IP1L	mitogen-activated protein kinase 1 interacting protein 1-like [Source:NCBI gene;Acc:423556]										ENSGALG00000005140	RRAD	gga-miR-30d	-0.757576	0.00557172	ENSGALG00000019514	CNDP2	gga-miR-128-3p	-0.854545	0.000818402
				ENSGALG00000003499	MAST3	microtubule associated serine/threonine kinase 3 [Source:NCBI gene;Acc:420130]										ENSGALG00000005140	RRAD	gga-miR-454-3p	-0.709091	0.010833	ENSGALG00000019552	SERPINB2	gga-miR-22-5p	-0.563636	0.044862
				ENSGALG00000007218	MB21D2	Mab-21 domain containing 2 [Source:NCBI gene;Acc:424905]										ENSGALG00000005140	RRAD	gga-miR-30e-5p	-0.684848	0.0144414	ENSGALG00000020005	SFT2D1	gga-miR-142-5p	-0.915152	0.000102236
				ENSGALG00000005230	MED13	mediator complex subunit 13 [Source:NCBI gene;Acc:417639]										ENSGALG00000005140	RRAD	gga-miR-130a-3p	-0.672727	0.0165206	ENSGALG00000020201	CEP44	gga-let-7a-3p	-0.842424	0.00111002
				ENSGALG00000008238	MED13L	mediator complex subunit 13 like [Source:NCBI gene;Acc:417027]										ENSGALG00000005140	RRAD	gga-miR-301a-3p	-0.648485	0.0212701	ENSGALG00000020201	CEP44	gga-let-7k-3p	-0.769697	0.00461098
				ENSGALG00000036883	MET	MET proto-oncogene, receptor tyrosine kinase [Source:NCBI gene;Acc:396134]										ENSGALG00000005140	RRAD	gga-miR-301b-3p	-0.6	0.033344	ENSGALG00000020201	CEP44	gga-let-7f-3p	-0.769697	0.00461098
				ENSGALG00000051748	METTL11B	methyltransferase like 11B [Source:NCBI gene;Acc:429066]										ENSGALG00000005140	RRAD	gga-miR-30a-5p	-0.575758	0.0407764	ENSGALG00000020201	CEP44	gga-let-7j-3p	-0.757576	0.00557172
				ENSGALG00000047320	MFAP5	microfibrillar associated protein 5 [Source:NCBI gene;Acc:418256]										ENSGALG00000005232	USP54	gga-miR-107-3p	-0.793939	0.00304996	ENSGALG00000021213	UBE2D1	gga-miR-23b-3p	-0.612121	0.0299861
				ENSGALG00000036743	MGAT3	mannosyl (beta-1,4-)-glycoprotein beta-1,4-N-acetylglucosaminyltransferase [Source:NCBI gene;Acc:418013]										ENSGALG00000005319	CDH8	gga-miR-1454	-0.827273	0.00157186	ENSGALG00000026203	FAM174A	gga-let-7j-3p	-0.672727	0.0165206
				ENSGALG00000032736	MGLL	monoglyceride lipase [Source:NCBI gene;Acc:416024]										ENSGALG00000005332	CACNA1D	gga-miR-1454	-0.578788	0.039794	ENSGALG00000026383	TMSB4X	gga-miR-26a-3p	-0.624242	0.0268589
				ENSGALG00000012144	MIEF1	mitochondrial elongation factor 1 [Source:NCBI gene;Acc:418012]										ENSGALG00000005347	ADAMTS18	gga-miR-454-3p	-0.733333	0.0079003	ENSGALG00000026493	RALB	gga-miR-23b-3p	-0.733333	0.0079003
				ENSGALG00000005005	MIEF2	mitochondrial elongation factor 2 [Source:NCBI gene;Acc:416516]										ENSGALG00000005347	ADAMTS18	gga-miR-21-5p	-0.721212	0.00928658	ENSGALG00000026639	SMCO4	gga-miR-148a-5p	-0.612121	0.0299861
				ENSGALG00000001108	MIER2	MIER family member 2 [Source:NCBI gene;Acc:770192]										ENSGALG00000005468	SYNRG	gga-miR-16-5p	-0.769697	0.00461098	ENSGALG00000026838	MDFIC	gga-let-7a-3p	-0.878788	0.000406931
				ENSGALG00000003845	MKNK2	MAP kinase interacting serine/threonine kinase 2 [Source:NCBI gene;Acc:429269]										ENSGALG00000005468	SYNRG	gga-miR-15a	-0.757576	0.00557172	ENSGALG00000026838	MDFIC	gga-miR-145-5p	-0.845455	0.00103103
				ENSGALG00000001596	MLLT1	MLLT1, super elongation complex subunit [Source:NCBI gene;Acc:420089]										ENSGALG00000005468	SYNRG	gga-miR-16c-5p	-0.672727	0.0165206	ENSGALG00000026838	MDFIC	gga-let-7f-3p	-0.842424	0.00111002
				ENSGALG00000004798	MPRIP	myosin phosphatase Rho interacting protein [Source:NCBI gene;Acc:416502]										ENSGALG00000005530	VEZF1	gga-miR-126-5p	-0.757576	0.00557172	ENSGALG00000026838	MDFIC	gga-miR-23b-3p	-0.745455	0.00666507
				ENSGALG00000015628	MSANTD1	Myb/SANT DNA binding domain containing 1 [Source:NCBI gene;Acc:422877]										ENSGALG00000005582	KLHL18	gga-miR-15a	-0.721212	0.00928658	ENSGALG00000026838	MDFIC	gga-let-7k-3p	-0.721212	0.00928658
				ENSGALG00000007227	MSI1	musashi RNA binding protein 1 [Source:NCBI gene;Acc:416979]										ENSGALG00000005582	KLHL18	gga-miR-16c-5p	-0.684848	0.0144414	ENSGALG00000026906	TMEM189	gga-let-7j-3p	-0.854545	0.000818402
				ENSGALG00000001042	MTMR4	myotubularin related protein 4 [Source:NCBI gene;Acc:417472]										ENSGALG00000005582	KLHL18	gga-miR-16-5p	-0.684848	0.0144414	ENSGALG00000027262	CAB39	gga-miR-16-2-3p	-0.878788	0.000406931
				ENSGALG00000013882	MXD1	MAX dimerization protein 1 [Source:NCBI gene;Acc:426299]										ENSGALG00000005714	PKD1	gga-miR-17-5p	-0.733333	0.0079003	ENSGALG00000027262	CAB39	gga-miR-128-3p	-0.854545	0.000818402
				ENSGALG00000024047	MYCL	v-myc avian myelocytomatosis viral oncogene lung carcinoma derived homolog [Source:NCBI gene;Acc:428231]										ENSGALG00000005714	PKD1	gga-miR-20a-5p	-0.69697	0.0125483	ENSGALG00000027262	CAB39	gga-miR-2131-3p	-0.818182	0.00190746
				ENSGALG00000001183	MYH10	myosin, heavy chain 10, non-muscle [Source:NCBI gene;Acc:396465]										ENSGALG00000005714	PKD1	gga-miR-20b-5p	-0.648485	0.0212701	ENSGALG00000027561	GNG5	gga-let-7l-5p	-0.769697	0.00461098
				ENSGALG00000016837	MYO16	myosin XVI [Source:NCBI gene;Acc:418751]										ENSGALG00000005714	PKD1	gga-miR-106-5p	-0.575758	0.0407764	ENSGALG00000028133	UBE2V2	gga-let-7j-3p	-0.842424	0.00111002
				ENSGALG00000033618	MYO9A	myosin IXA [Source:NCBI gene;Acc:101748321]										ENSGALG00000005768	ETV5	gga-miR-2188-3p	-0.939394	2.74203e-05	ENSGALG00000028290	C1H21ORF91	gga-miR-101-2-5p	-0.6	0.033344
				ENSGALG00000016384	MYT1L	myelin transcription factor 1 like [Source:NCBI gene;Acc:421915]										ENSGALG00000005779	FBXO31	gga-miR-126-5p	-0.866667	0.000586769	ENSGALG00000028448	SH2D1B	gga-miR-30a-3p	-0.590909	0.0360176
				ENSGALG00000004745	NATD1	N-acetyltransferase domain containing 1 [Source:NCBI gene;Acc:416497]										ENSGALG00000006013	ZNF512B	gga-miR-20a-5p	-0.6	0.033344	ENSGALG00000028643	ANAPC10	gga-let-7f-3p	-0.90303	0.000171806
				ENSGALG00000010311	NAV3	neuron navigator 3 [Source:NCBI gene;Acc:417869]										ENSGALG00000006013	ZNF512B	gga-miR-17-5p	-0.551515	0.0492006	ENSGALG00000028643	ANAPC10	gga-let-7k-3p	-0.842424	0.00111002
				ENSGALG00000015737	NCAM2	neural cell adhesion molecule 2 [Source:NCBI gene;Acc:427968]										ENSGALG00000006025	XIRP1	gga-miR-2184a-5p	-0.842424	0.00111002	ENSGALG00000028643	ANAPC10	gga-let-7a-3p	-0.842424	0.00111002
				ENSGALG00000012177	NCKAP5	NCK associated protein 5 [Source:NCBI gene;Acc:424283]										ENSGALG00000006040	UCKL1	gga-miR-18a-5p	-0.660606	0.0187942	ENSGALG00000028643	ANAPC10	gga-miR-211	-0.818182	0.00190746
				ENSGALG00000011962	NDNF	neuron-derived neurotrophic factor [Source:NCBI gene;Acc:422672]										ENSGALG00000006040	UCKL1	gga-miR-18b-5p	-0.648485	0.0212701	ENSGALG00000028643	ANAPC10	gga-miR-30a-3p	-0.757576	0.00557172
				ENSGALG00000031565	NEBL	nebulette [Source:NCBI gene;Acc:395148]										ENSGALG00000006062	ZBTB46	gga-miR-456-3p	-0.757576	0.00557172	ENSGALG00000029145	DCUN1D2	gga-miR-146c-3p	-0.757576	0.00557172
				ENSGALG00000003745	NECAP2	NECAP endocytosis associated 2 [Source:NCBI gene;Acc:419464]										ENSGALG00000006062	ZBTB46	gga-miR-16c-5p	-0.757576	0.00557172	ENSGALG00000029571	TMEM55A	gga-miR-3536	-0.563636	0.044862
				ENSGALG00000015367	NECTIN3	nectin cell adhesion molecule 3 [Source:NCBI gene;Acc:418415]										ENSGALG00000006062	ZBTB46	gga-miR-16-5p	-0.672727	0.0165206	ENSGALG00000029586	RNF141	gga-miR-2984-3p	-0.806061	0.00243103
				ENSGALG00000034584	NEDD4L	neural precursor cell expressed, developmentally down-regulated 4-like, E3 ubiquitin protein ligase [Source:NCBI gene;Acc:374119]										ENSGALG00000006062	ZBTB46	gga-miR-15a	-0.612121	0.0299861	ENSGALG00000029810	RPS19BP1	gga-miR-211	-0.709091	0.010833
				ENSGALG00000031056	NEMP1	nuclear envelope integral membrane protein 1 [Source:NCBI gene;Acc:769312]										ENSGALG00000006097	PLXNA1	gga-miR-16-5p	-0.806061	0.00243103	ENSGALG00000029927	STRBP	gga-let-7l-5p	-0.878788	0.000406931
				ENSGALG00000007755	NEXMIF	KIAA2022 [Source:NCBI gene;Acc:422325]										ENSGALG00000006097	PLXNA1	gga-miR-15a	-0.793939	0.00304996	ENSGALG00000029927	STRBP	gga-miR-16-2-3p	-0.751515	0.00610124
				ENSGALG00000031776	NFASC	neurofascin [Source:NCBI gene;Acc:419824]										ENSGALG00000006097	PLXNA1	gga-miR-16c-5p	-0.781818	0.0037735	ENSGALG00000030515	UBE2N	gga-miR-16-2-3p	-0.878788	0.000406931
				ENSGALG00000042534	NFATC1	nuclear factor of activated T-cells 1 [Source:NCBI gene;Acc:420815]										ENSGALG00000006286	USP31	gga-miR-15a	-0.890909	0.000271072	ENSGALG00000030515	UBE2N	gga-miR-142-5p	-0.854545	0.000818402
				ENSGALG00000007963	NFATC2	nuclear factor of activated T-cells 2 [Source:NCBI gene;Acc:419346]										ENSGALG00000006420	ABHD17C	gga-let-7k-5p	-0.709091	0.010833	ENSGALG00000030515	UBE2N	gga-miR-146c-3p	-0.842424	0.00111002
				ENSGALG00000026981	NHSL1	NHS like 1 [Source:NCBI gene;Acc:421680]										ENSGALG00000006420	ABHD17C	gga-miR-27b-3p	-0.6	0.033344	ENSGALG00000030515	UBE2N	gga-miR-128-3p	-0.842424	0.00111002
				ENSGALG00000012361	NIN	ninein [Source:NCBI gene;Acc:428928]										ENSGALG00000006420	ABHD17C	gga-miR-19a-3p	-0.563636	0.044862	ENSGALG00000031035	PCMTD1	gga-miR-130b-5p	-0.806061	0.00243103
				ENSGALG00000017405	NPR3	natriuretic peptide receptor 3 [Source:NCBI gene;Acc:431663]										ENSGALG00000006420	ABHD17C	gga-let-7a-5p	-0.563636	0.044862	ENSGALG00000031035	PCMTD1	gga-miR-221-3p	-0.575758	0.0407764
				ENSGALG00000009280	NPY2R	neuropeptide Y receptor Y2 [Source:NCBI gene;Acc:422405]										ENSGALG00000006424	JADE2	gga-miR-130a-3p	-0.769697	0.00461098	ENSGALG00000031294	MPLKIP	gga-miR-22-5p	-0.878788	0.000406931
				ENSGALG00000010035	NR3C2	nuclear receptor subfamily 3 group C member 2 [Source:NCBI gene;Acc:374131]										ENSGALG00000006424	JADE2	gga-miR-301a-3p	-0.745455	0.00666507	ENSGALG00000031461	CTDP1	gga-let-7f-3p	-0.939394	2.74203e-05
				ENSGALG00000009514	NRCAM	neuronal cell adhesion molecule [Source:NCBI gene;Acc:396202]										ENSGALG00000006424	JADE2	gga-miR-130c-3p	-0.745455	0.00666507	ENSGALG00000031461	CTDP1	gga-let-7a-3p	-0.830303	0.00147011
				ENSGALG00000014264	NSUN7	NOP2/Sun RNA methyltransferase family member 7 [Source:NCBI gene;Acc:422782]										ENSGALG00000006424	JADE2	gga-miR-301b-3p	-0.660606	0.0187942	ENSGALG00000031461	CTDP1	gga-let-7k-3p	-0.709091	0.010833
				ENSGALG00000003816	NT5C1A	5'-nucleotidase, cytosolic IA [Source:NCBI gene;Acc:419675]										ENSGALG00000006424	JADE2	gga-miR-454-3p	-0.6	0.033344	ENSGALG00000031582	RAB1B	gga-miR-16-2-3p	-0.806061	0.00243103
				ENSGALG00000004042	NUFIP2	NUFIP2, FMR1 interacting protein 2 [Source:NCBI gene;Acc:417582]										ENSGALG00000006439	ARHGEF6	gga-miR-30d	-0.612121	0.0299861	ENSGALG00000031582	RAB1B	gga-miR-221-3p	-0.624242	0.0268589
				ENSGALG00000012720	NUP153	nucleoporin 153 [Source:NCBI gene;Acc:420848]										ENSGALG00000006571	SETD5	gga-miR-101-3p	-0.951515	1.13993e-05	ENSGALG00000031796	SP3	gga-miR-101-2-5p	-0.890909	0.000271072
				ENSGALG00000041111	NUP214	nucleoporin 214 [Source:NCBI gene;Acc:427760]										ENSGALG00000006571	SETD5	gga-miR-30a-5p	-0.915152	0.000102236	ENSGALG00000032664	UBE2B	gga-miR-16-2-3p	-0.775758	0.00417741
				ENSGALG00000004966	NYAP2	neuronal tyrosine-phosphorylated phosphoinositide-3-kinase adaptor 2 [Source:NCBI gene;Acc:424802]										ENSGALG00000006571	SETD5	gga-miR-30e-5p	-0.842424	0.00111002	ENSGALG00000033179	TGFBR1	gga-let-7l-5p	-0.951515	1.13993e-05
				ENSGALG00000001837	ORAI3	ORAI calcium release-activated calcium modulator 3 [Source:NCBI gene;Acc:417509]										ENSGALG00000006571	SETD5	gga-miR-30d	-0.806061	0.00243103	ENSGALG00000033179	TGFBR1	gga-miR-30a-3p	-0.587879	0.0369389
				ENSGALG00000029142	ORMDL3	ORMDL sphingolipid biosynthesis regulator 3 [Source:NCBI gene;Acc:426131]										ENSGALG00000006571	SETD5	gga-miR-2184a-5p	-0.745455	0.00666507	ENSGALG00000034077	KCNK5	gga-miR-128-3p	-0.757576	0.00557172
				ENSGALG00000007758	OSBP2	oxysterol binding protein 2 [Source:NCBI gene;Acc:417002]										ENSGALG00000006571	SETD5	gga-miR-194	-0.745455	0.00666507	ENSGALG00000034396	TMEM50B	gga-miR-211	-0.818182	0.00190746
				ENSGALG00000009172	OSBPL6	oxysterol binding protein like 6 [Source:NCBI gene;Acc:424130]										ENSGALG00000006576	GRM3	gga-miR-19a-3p	-0.612121	0.0299861	ENSGALG00000034430	CMC2	gga-miR-146c-3p	-0.878788	0.000406931
				ENSGALG00000006677	P4HA2	prolyl 4-hydroxylase subunit alpha 2 [Source:NCBI gene;Acc:416326]										ENSGALG00000006598	SORL1	gga-miR-27b-3p	-0.684848	0.0144414	ENSGALG00000034487	IMPA1	gga-miR-193b-3p	-0.890909	0.000271072
				ENSGALG00000008567	PACSL	phosphofurin acidic cluster sorting protein 1 [Source:NCBI gene;Acc:421254]										ENSGALG00000006598	SORL1	gga-miR-20b-5p	-0.575758	0.0407764	ENSGALG00000034509	DYNLRB1	gga-miR-30a-3p	-0.672727	0.0165206
				ENSGALG00000037879	PAF1	PAF1 homolog, Paf1/RNA polymerase II complex component [Source:NCBI gene;Acc:100858108]										ENSGALG00000006795	ABCG4	gga-miR-20b-5p	-0.769697	0.00461098	ENSGALG00000034509	DYNLRB1	gga-miR-30e-3p	-0.563636	0.044862
				ENSGALG00000007125	PARD3	par-3 family cell polarity regulator [Source:NCBI gene;Acc:420468]										ENSGALG00000006795	ABCG4	gga-miR-17-5p	-0.769697	0.00461098	ENSGALG00000034661	ID1	gga-let-7a-3p	-0.757576	0.00557172
				ENSGALG00000042641	PATL1	PAT1 homolog 1, processing body mRNA decay factor [Source:NCBI gene;Acc:426566]										ENSGALG00000006795	ABCG4	gga-miR-20a-5p	-0.745455	0.00666507	ENSGALG00000034661	ID1	gga-let-7k-3p	-0.709091	0.010833
				ENSGALG00000002553	PCDH1	protocadherin 1 [Source:NCBI gene;Acc:416194]										ENSGALG00000006795	ABCG4	gga-miR-106-5p	-0.709091	0.010833	ENSGALG00000034661	ID1	gga-let-7f-3p	-0.684848	0.0144414
				ENSGALG00000028565	PCDHGC3	Gallus gallus protocadherin gamma subfamily A, 2 (PCDHGA2), mRNA. [Source:RefSeq mRNA;Acc:NM_001245037]										ENSGALG00000006901	AATK	gga-miR-2188-3p	-0.781818	0.0037735	ENSGALG00000034899	LOC107049082	gga-miR-146c-3p	-0.818182	0.00190746
				ENSGALG00000018815	PCGF2	polycomb group ring finger 2 [Source:NCBI gene;Acc:425919]										ENSGALG00000006901	AATK	gga-miR-21-3p	-0.781818	0.0037735	ENSGALG00000035453	RP9	gga-miR-130b-5p	-0.806061	0.00243103
				ENSGALG00000007474	PCYT1A	phosphate cytidylyltransferase 1, choline, alpha [Source:NCBI gene;Acc:424915]										ENSGALG00000006901	AATK	gga-miR-32-5p	-0.606061	0.0316358	ENSGALG00000036556	MORC4	gga-let-7f-3p	-0.975758	7.33773e-07
				ENSGALG00000031794	PDCD1LG2	programmed cell death 1 ligand 2 [Source:NCBI gene;Acc:427225]										ENSGALG00000006969	USP28	gga-miR-454-3p	-0.587879	0.0369389	ENSGALG00000036556	MORC4	gga-let-7a-3p	-0.878788	0.000406931
				ENSGALG00000039935	PDE1C	phosphodiesterase 1C [Source:NCBI gene;Acc:420752]										ENSGALG00000007092	LYSMD4	gga-miR-27b-3p	-0.939394	2.74203e-05	ENSGALG00000036556	MORC4	gga-let-7k-3p	-0.781818	0.0037735
				ENSGALG00000006626	PDE6C	phosphodiesterase 6C [Source:NCBI gene;Acc:395834]										ENSGALG00000007144	SIK3	gga-miR-30a-5p	-0.866667	0.000586769	ENSGALG00000036556	MORC4	gga-miR-146a-3p	-0.684848	0.0144414
				ENSGALG00000004339	PDE8B	phosphodiesterase 8B [Source:NCBI gene;Acc:427645]										ENSGALG00000007144	SIK3	gga-miR-30e-5p	-0.806061	0.00243103	ENSGALG00000036791	COA5	gga-miR-145-5p	-0.809091	0.00229156
				ENSGALG00000013929	PDGFRA	platelet-derived growth factor receptor, alpha polypeptide [Source:NCBI gene;Acc:395509]										ENSGALG00000007144	SIK3	gga-miR-126-5p	-0.769697	0.00461098	ENSGALG00000036850	DNAJA4	gga-miR-30a-3p	-0.684848	0.0144414
				ENSGALG00000002690	PDPR	pyruvate dehydrogenase phosphatase regulatory subunit [Source:NCBI gene;Acc:415683]										ENSGALG00000007144	SIK3	gga-miR-30d	-0.721212	0.00928658	ENSGALG00000036941	CUL1	gga-let-7f-3p	-0.963636	3.66049e-06
				ENSGALG00000031368	PHF12	PHD finger protein 12 [Source:NCBI gene;Acc:417580]										ENSGALG00000007177	PTPRG	gga-miR-130c-3p	-0.551515	0.0492006	ENSGALG00000036941	CUL1	gga-let-7a-3p	-0.939394	2.74203e-05
				ENSGALG00000028148	PHF13	PHD finger protein 13 [Source:NCBI gene;Acc:101750144]										ENSGALG00000007218	MB21D2	gga-miR-454-3p	-0.660606	0.0187942	ENSGALG00000036941	CUL1	gga-miR-2188-5p	-0.806061	0.00243103
				ENSGALG00000001595	PHF19	PHD finger protein 19 [Source:NCBI gene;Acc:772213]										ENSGALG00000007218	MB21D2	gga-miR-130c-3p	-0.630303	0.0253798	ENSGALG00000036941	CUL1	gga-let-7k-3p	-0.721212	0.00928658
				ENSGALG00000004801	PHKA1	phosphorylase kinase regulatory subunit alpha 1 [Source:NCBI gene;Acc:422181]										ENSGALG00000007218	MB21D2	gga-miR-107-3p	-0.593939	0.0351114	ENSGALG00000037327	DCAF17	gga-miR-23b-3p	-0.69697	0.0125483
				ENSGALG00000003428	PIK3R2	phosphoinositide-3-kinase regulatory subunit 2 [Source:NCBI gene;Acc:771142]										ENSGALG00000007218	MB21D2	gga-miR-301b-3p	-0.575758	0.0407764	ENSGALG00000037734	PIGB	gga-miR-193b-5p	-0.842424	0.00111002
				ENSGALG00000001610	PIP4K2B	phosphatidylinositol-5-phosphate 4-kinase type 2 beta [Source:NCBI gene;Acc:419999]										ENSGALG00000007218	MB21D2	gga-miR-16c-5p	-0.569697	0.0427879	ENSGALG00000037867	MRPL53	gga-let-7a-3p	-0.939394	2.74203e-05
				ENSGALG00000000784	PIP5K1C	phosphatidylinositol-4-phosphate 5-kinase, type I, gamma [Source:NCBI gene;Acc:420072]										ENSGALG00000007218	MB21D2	gga-miR-301a-3p	-0.551515	0.0492006	ENSGALG00000037867	MRPL53	gga-let-7f-3p	-0.915152	0.000102236
				ENSGALG00000005714	PKD1	polycystin 1, transient receptor potential channel interacting [Source:NCBI gene;Acc:416553]										ENSGALG00000007227	MSI1	gga-miR-21-3p	-0.721212	0.00928658	ENSGALG00000037867	MRPL53	gga-let-7k-3p	-0.733333	0.0079003
				ENSGALG00000039528	PLCE1	phospholipase C epsilon 1 [Source:NCBI gene;Acc:425224]										ENSGALG00000007227	MSI1	gga-miR-2184a-5p	-0.709091	0.010833	ENSGALG00000038128	UBE2D2	gga-miR-130b-5p	-0.709091	0.010833
				ENSGALG00000010737	PLD5	phospholipase D family member 5 [Source:NCBI gene;Acc:421501]										ENSGALG00000007227	MSI1	gga-miR-101-3p	-0.672727	0.0165206	ENSGALG00000038128	UBE2D2	gga-miR-2984-3p	-0.612121	0.0299861
				ENSGALG00000052641	PLD6	phospholipase D family member 6 [Source:NCBI gene;Acc:107054610]										ENSGALG00000007247	TGFB1I1	gga-miR-27b-3p	-0.733333	0.0079003	ENSGALG00000038753	SAR1B	gga-miR-3536	-0.624242	0.0268589
				ENSGALG00000038399	PLEKHA6	pleckstrin homology domain containing A6 [Source:NCBI gene;Acc:419821]										ENSGALG00000007287	ZFP91	gga-miR-301a-3p	-0.854545	0.000818402	ENSGALG00000039724	RHOF	gga-miR-128-3p	-0.636364	0.0239559
				ENSGALG00000009431	PLEKHD1	pleckstrin homology and coiled-coil domain containing D1 [Source:NCBI gene;Acc:423260]										ENSGALG00000007287	ZFP91	gga-miR-130c-3p	-0.854545	0.000818402	ENSGALG00000039995	BOD1	gga-miR-145-5p	-0.736364	0.00757769
				ENSGALG00000000835	PLEKHJ1	pleckstrin homology domain containing J1 [Source:NCBI gene;Acc:428324]										ENSGALG00000007287	ZFP91	gga-miR-20a-5p	-0.842424	0.00111002	ENSGALG00000040956	CHIC1	gga-miR-16-2-3p	-0.806061	0.00243103
				ENSGALG00000006097	PLXNA1	plexin A1 [Source:NCBI gene;Acc:416030]										ENSGALG00000007287	ZFP91	gga-miR-130a-3p	-0.842424	0.00111002	ENSGALG00000041644	ATP11A	gga-miR-12216-3p	-0.660606	0.0187942
				ENSGALG00000001264	PLXNA2	plexin A2 [Source:NCBI gene;Acc:419857]										ENSGALG00000007287	ZFP91	gga-miR-301b-3p	-0.830303	0.00147011	ENSGALG00000041844	DERL2	gga-miR-145-5p	-0.669697	0.0170705
				ENSGALG00000008473	PLXND1	plexin D1 [Source:NCBI gene;Acc:416124]										ENSGALG00000007287	ZFP91	gga-miR-454-3p	-0.781818	0.0037735	ENSGALG00000042762	ZBTB26	gga-miR-128-3p	-0.684848	0.0144414
				ENSGALG00000016620	PNOC	prepronociceptin [Source:NCBI gene;Acc:422019]										ENSGALG00000007287	ZFP91	gga-miR-17-5p	-0.781818	0.0037735	ENSGALG00000043081	WDR26	gga-miR-22-5p	-0.939394	2.74203e-05
				ENSGALG00000029674	POM121C	POM121 transmembrane nucleoporin C [Source:NCBI gene;Acc:417463]										ENSGALG00000007287	ZFP91	gga-miR-20b-5p	-0.745455	0.00666507	ENSGALG00000043405	BNIP3L	gga-miR-23b-3p	-0.6	0.033344
				ENSGALG00000015495	POU1F1	POU class 1 homeobox 1 [Source:NCBI gene;Acc:374215]										ENSGALG00000007287	ZFP91	gga-miR-19a-3p	-0.709091	0.010833	ENSGALG00000043618	SLC40A1	gga-miR-133c-3p	-0.745455	0.00666507
				ENSGALG00000042851	PPARGC1A	PPARG coactivator 1 alpha [Source:NCBI gene;Acc:422815]										ENSGALG00000007287	ZFP91	gga-miR-106-5p	-0.684848	0.0144414	ENSGALG00000043618	SLC40A1	gga-miR-133a-3p	-0.745455	0.00666507
				ENSGALG00000029341	PPP6R2	protein phosphatase 6, regulatory subunit 2 [Source:NCBI gene;Acc:430580]										ENSGALG00000007324	TP63	gga-miR-130c-3p	-0.69697	0.0125483	ENSGALG00000043618	SLC40A1	gga-miR-26a-3p	-0.672727	0.0165206
				ENSGALG00000048349	PRC1	protein regulator of cytokinesis 1 [Source:NCBI gene;Acc:770336]										ENSGALG00000007324	TP63	gga-miR-130a-3p	-0.660606	0.0187942	ENSGALG00000045511	PARP9	gga-miR-30a-3p	-0.709091	0.010833
				ENSGALG00000015388	PRDM1	PR/SET domain 1 [Source:NCBI gene;Acc:445340]										ENSGALG00000007324	TP63	gga-miR-301b-3p	-0.612121	0.0299861	ENSGALG00000048716	FBXL3	gga-let-7a-3p	-0.915152	0.000102236
				ENSGALG00000042354	PREX2	phosphatidylinositol-3,4,5-trisphosphate dependent Rac exchange factor 2 [Source:NCBI gene;Acc:420172]										ENSGALG00000007324	TP63	gga-miR-301a-3p	-0.575758	0.0407764	ENSGALG00000048716	FBXL3	gga-let-7f-3p	-0.818182	0.00190746
				ENSGALG00000003446	PRLR	prolactin receptor [Source:NCBI gene;Acc:395660]										ENSGALG00000007410	IGDCC4	gga-let-7a-5p	-0.878788	0.000406931	ENSGALG00000048716	FBXL3	gga-let-7j-3p	-0.793939	0.00304996
				ENSGALG00000009791	PROX1	prospero homeobox 1 [Source:NCBI gene;Acc:395802]										ENSGALG00000007410	IGDCC4	gga-let-7k-5p	-0.842424	0.00111002	ENSGALG00000048716	FBXL3	gga-miR-18a-3p	-0.684848	0.0144414
				ENSGALG00000012004	PRSS12	protease, serine 12 [Source:NCBI gene;Acc:422685]										ENSGALG00000007410	IGDCC4	gga-let-7f-5p	-0.781818	0.0037735	ENSGALG00000048716	FBXL3	gga-let-7k-3p	-0.636364	0.0239559
				ENSGALG00000015167	PRUNE2	prune homolog 2 [Source:NCBI gene;Acc:768768]										ENSGALG00000007410	IGDCC4	gga-let-7d	-0.745455	0.00666507	ENSGALG00000049204	BLOC1S6	gga-miR-30a-3p	-0.648485	0.0212701
				ENSGALG00000023142	PTGER3	prostaglandin E receptor 3 [Source:NCBI gene;Acc:429116]										ENSGALG00000007410	IGDCC4	gga-let-7j-5p	-0.672727	0.0165206	ENSGALG00000049882	SMPDL3A	gga-miR-23b-3p	-0.927273	5.60173e-05
				ENSGALG00000042878	PTH	parathyroid hormone [Source:NCBI gene;Acc:396436]										ENSGALG00000007410	IGDCC4	gga-let-7g-5p	-0.672727	0.0165206	ENSGALG00000052210	WDR33	gga-let-7j-3p	-0.818182	0.00190746
				ENSGALG00000040493	PTN	pleiotrophin [Source:NCBI gene;Acc:418125]										ENSGALG00000007410	IGDCC4	gga-let-7c-5p	-0.636364	0.0239559	ENSGALG00000052210	WDR33	gga-miR-145-5p	-0.742424	0.00696022
				ENSGALG00000001664	PTPN9	protein tyrosine phosphatase, non-receptor type 9 [Source:NCBI gene;Acc:415308]										ENSGALG00000007431	MAGI1	gga-miR-126-5p	-0.648485	0.0212701	ENSGALG00000052210	WDR33	gga-miR-30a-3p	-0.587879	0.0369389
				ENSGALG00000010049	PTPRB	protein tyrosine phosphatase, receptor type B [Source:NCBI gene;Acc:417853]										ENSGALG00000007431	MAGI1	gga-miR-2188-3p	-0.636364	0.0239559
				ENSGALG00000007177	PTPRG	protein tyrosine phosphatase, receptor type G [Source:NCBI gene;Acc:374208]										ENSGALG00000007474	PCYT1A	gga-miR-30a-5p	-0.745455	0.00666507
				ENSGALG00000013085	PTPRO	protein tyrosine phosphatase, receptor type O [Source:NCBI gene;Acc:373911]										ENSGALG00000007474	PCYT1A	gga-miR-30e-5p	-0.684848	0.0144414
				ENSGALG00000027562	PURG	purine rich element binding protein G [Source:NCBI gene;Acc:428737]										ENSGALG00000007474	PCYT1A	gga-miR-30d	-0.636364	0.0239559
				ENSGALG00000002666	RAB11FIP3	RAB11 family interacting protein 3 [Source:NCBI gene;Acc:100857269]										ENSGALG00000007593	JAKMIP2	gga-miR-107-3p	-0.575758	0.0407764
				ENSGALG00000047393	RAB11FIP5	RAB11 family interacting protein 5 [Source:NCBI gene;Acc:422952]										ENSGALG00000007599	AMER1	gga-miR-456-3p	-0.672727	0.0165206
				ENSGALG00000016279	RAB23	RAB23, member RAS oncogene family [Source:NCBI gene;Acc:421879]										ENSGALG00000007609	ARHGAP19	gga-miR-27b-3p	-0.636364	0.0239559
				ENSGALG00000042482	RAB5B	RAB5B, member RAS oncogene family [Source:NCBI gene;Acc:100529061]										ENSGALG00000007646	VEGFRKDRL	gga-miR-130c-3p	-0.890909	0.000271072
				ENSGALG00000043597	RAD54B	RAD54 homolog B (S. cerevisiae) [Source:NCBI gene;Acc:395449]										ENSGALG00000007646	VEGFRKDRL	gga-miR-27b-3p	-0.842424	0.00111002
				ENSGALG00000003712	RAPGEF1	Rap guanine nucleotide exchange factor 1 [Source:NCBI gene;Acc:417173]										ENSGALG00000007646	VEGFRKDRL	gga-miR-301a-3p	-0.721212	0.00928658
				ENSGALG00000012542	RASD2	RASD family member 2 [Source:NCBI gene;Acc:418057]										ENSGALG00000007646	VEGFRKDRL	gga-miR-301b-3p	-0.709091	0.010833
				ENSGALG00000030432	RASSF2	Ras association domain family member 2 [Source:NCBI gene;Acc:419521]										ENSGALG00000007646	VEGFRKDRL	gga-miR-130a-3p	-0.69697	0.0125483
				ENSGALG00000027643	RD3L	retinal degeneration 3-like [Source:NCBI gene;Acc:772190]										ENSGALG00000007646	VEGFRKDRL	gga-miR-454-3p	-0.6	0.033344
				ENSGALG00000008193	RELN	reelin [Source:NCBI gene;Acc:427850]										ENSGALG00000007758	OSBP2	gga-miR-2188-3p	-0.672727	0.0165206
				ENSGALG00000002232	RERE	arginine-glutamic acid dipeptide repeats [Source:NCBI gene;Acc:419435]										ENSGALG00000007762	CREBBP	gga-miR-1454	-0.781818	0.0037735
				ENSGALG00000036471	RFTN2	raftlin family member 2 [Source:NCBI gene;Acc:424062]										ENSGALG00000007963	NFATC2	gga-miR-143-3p	-0.745455	0.00666507
				ENSGALG00000015626	RGS12	regulator of G-protein signaling 12 [Source:NCBI gene;Acc:395619]										ENSGALG00000007964	CASTOR1	gga-miR-194	-0.890909	0.000271072
				ENSGALG00000001943	RHBDF2	rhomboid 5 homolog 2 [Source:NCBI gene;Acc:417358]										ENSGALG00000008003	ZC3HC1	gga-miR-15a	-0.781818	0.0037735
				ENSGALG00000040184	RIMKLB	ribosomal modification protein rimK like family member B [Source:NCBI gene;Acc:418255]										ENSGALG00000008003	ZC3HC1	gga-miR-16c-5p	-0.745455	0.00666507
				ENSGALG00000037219	RNF2	ring finger protein 2 [Source:NCBI gene;Acc:424452]										ENSGALG00000008003	ZC3HC1	gga-miR-16-5p	-0.733333	0.0079003
				ENSGALG00000026443	RNF44	ring finger protein 44 [Source:NCBI gene;Acc:416224]										ENSGALG00000008076	TMEM164	gga-miR-2184a-5p	-0.624242	0.0268589
				ENSGALG00000008321	RNPEPL1	arginyl aminopeptidase like 1 [Source:NCBI gene;Acc:424946]										ENSGALG00000008139	EML6	gga-miR-15a	-0.709091	0.010833
				ENSGALG00000015511	ROBO1	roundabout guidance receptor 1 [Source:NCBI gene;Acc:395292]										ENSGALG00000008139	EML6	gga-miR-16c-5p	-0.672727	0.0165206
				ENSGALG00000015519	ROBO2	roundabout guidance receptor 2 [Source:NCBI gene;Acc:395291]										ENSGALG00000008139	EML6	gga-miR-16-5p	-0.587879	0.0369389
				ENSGALG00000011019	ROR1	receptor tyrosine kinase like orphan receptor 1 [Source:NCBI gene;Acc:395179]										ENSGALG00000008139	EML6	gga-miR-107-3p	-0.551515	0.0492006
				ENSGALG00000014913	ROS1	ROS proto-oncogene 1, receptor tyrosine kinase [Source:NCBI gene;Acc:396192]										ENSGALG00000008160	CNNM2	gga-miR-16-5p	-0.709091	0.010833
				ENSGALG00000005140	RRAD	RRAD, Ras related glycolysis inhibitor and calcium channel regulator [Source:NCBI gene;Acc:415790]										ENSGALG00000008160	CNNM2	gga-miR-15a	-0.709091	0.010833
				ENSGALG00000012799	RREB1	ras responsive element binding protein 1 [Source:NCBI gene;Acc:395920]										ENSGALG00000008160	CNNM2	gga-miR-107-3p	-0.709091	0.010833
				ENSGALG00000002980	RTKN2	rhotekin 2 [Source:NCBI gene;Acc:423660]										ENSGALG00000008160	CNNM2	gga-miR-19a-3p	-0.684848	0.0144414
				ENSGALG00000043372	RUNX3	runt related transcription factor 3 [Source:NCBI gene;Acc:769687]										ENSGALG00000008160	CNNM2	gga-miR-16c-5p	-0.636364	0.0239559
				ENSGALG00000009429	RXFP1	relaxin/insulin like family peptide receptor 1 [Source:NCBI gene;Acc:422415]										ENSGALG00000008185	AOX1	gga-miR-107-3p	-0.672727	0.0165206
				ENSGALG00000042055	RXRA	retinoid X receptor alpha [Source:NCBI gene;Acc:417143]										ENSGALG00000008193	RELN	gga-miR-27b-3p	-0.624242	0.0268589
				ENSGALG00000039238	SALL1	spalt like transcription factor 1 [Source:NCBI gene;Acc:395446]										ENSGALG00000008193	RELN	gga-miR-16c-5p	-0.612121	0.0299861
				ENSGALG00000041365	SALL4	spalt like transcription factor 4 [Source:NCBI gene;Acc:769286]										ENSGALG00000008193	RELN	gga-miR-16-5p	-0.575758	0.0407764
				ENSGALG00000034453	SAMD11	sterile alpha motif domain containing 11 [Source:NCBI gene;Acc:419434]										ENSGALG00000008238	MED13L	gga-miR-2188-3p	-0.660606	0.0187942
				ENSGALG00000012342	SASH1	SAM and SH3 domain containing 1 [Source:NCBI gene;Acc:421621]										ENSGALG00000008238	MED13L	gga-miR-126-5p	-0.563636	0.044862
				ENSGALG00000001689	SCAMP2	secretory carrier membrane protein 2 [Source:NCBI gene;Acc:769853]										ENSGALG00000008293	SH3PXD2A	gga-miR-17-5p	-0.721212	0.00928658
				ENSGALG00000011009	SCN2A	sodium voltage-gated channel alpha subunit 2 [Source:NCBI gene;Acc:395945]										ENSGALG00000008293	SH3PXD2A	gga-miR-20a-5p	-0.684848	0.0144414
				ENSGALG00000011040	SCN3A	sodium voltage-gated channel alpha subunit 3 [Source:NCBI gene;Acc:424180]										ENSGALG00000008293	SH3PXD2A	gga-miR-20b-5p	-0.648485	0.0212701
				ENSGALG00000043728	SCN8A	sodium voltage-gated channel alpha subunit 8 [Source:NCBI gene;Acc:426869]										ENSGALG00000008293	SH3PXD2A	gga-miR-106-5p	-0.648485	0.0212701
				ENSGALG00000047990	SCRG1	stimulator of chondrogenesis 1 [Source:NCBI gene;Acc:422563]										ENSGALG00000008442	TENM1	gga-miR-301b-3p	-0.733333	0.0079003
				ENSGALG00000031424	SDC2	syndecan 2 [Source:NCBI gene;Acc:374102]										ENSGALG00000008442	TENM1	gga-miR-130a-3p	-0.69697	0.0125483
				ENSGALG00000016560	SELENOI	selenoprotein I [Source:NCBI gene;Acc:428661]										ENSGALG00000008442	TENM1	gga-miR-301a-3p	-0.672727	0.0165206
				ENSGALG00000001412	SEMA7A	semaphorin 7A (John Milton Hagen blood group) [Source:NCBI gene;Acc:415298]										ENSGALG00000008442	TENM1	gga-miR-454-3p	-0.575758	0.0407764
				ENSGALG00000026298	SERTAD2	SERTA domain containing 2 [Source:NCBI gene;Acc:421276]										ENSGALG00000008473	PLXND1	gga-miR-27b-3p	-0.806061	0.00243103
				ENSGALG00000004324	SETD1A	SET domain containing 1A [Source:NCBI gene;Acc:416851]										ENSGALG00000008473	PLXND1	gga-miR-20a-5p	-0.672727	0.0165206
				ENSGALG00000006571	SETD5	SET domain containing 5 [Source:NCBI gene;Acc:416046]										ENSGALG00000008537	EPHB3	gga-miR-126-5p	-0.587879	0.0369389
				ENSGALG00000007937	SF3A1	splicing factor 3a subunit 1 [Source:NCBI gene;Acc:427717]										ENSGALG00000008567	PACSL	gga-miR-21-3p	-0.612121	0.0299861
				ENSGALG00000004610	SH2B3	SH2B adaptor protein 3 [Source:NCBI gene;Acc:416876]										ENSGALG00000008747	ITGA8	gga-miR-32-5p	-0.69697	0.0125483
				ENSGALG00000001121	SH3GL1	SH3 domain containing GRB2 like 1, endophilin A2 [Source:NCBI gene;Acc:395202]										ENSGALG00000008888	IL1RAPL2	gga-miR-30d	-0.636364	0.0239559
				ENSGALG00000008293	SH3PXD2A	SH3 and PX domains 2A [Source:NCBI gene;Acc:423876]										ENSGALG00000009004	ZNF804B	gga-miR-130c-3p	-0.763636	0.00507536
				ENSGALG00000038637	SHF	Src homology 2 domain containing F [Source:NCBI gene;Acc:415339]										ENSGALG00000009004	ZNF804B	gga-miR-301b-3p	-0.648485	0.0212701
				ENSGALG00000043035	SHISA2	shisa family member 2 [Source:NCBI gene;Acc:395162]										ENSGALG00000009004	ZNF804B	gga-miR-130a-3p	-0.636364	0.0239559
				ENSGALG00000007144	SIK3	SIK family kinase 3 [Source:NCBI gene;Acc:419764]										ENSGALG00000009004	ZNF804B	gga-miR-301a-3p	-0.606061	0.0316358
				ENSGALG00000016884	SLC15A1	solute carrier family 15 member 1 [Source:NCBI gene;Acc:378789]										ENSGALG00000009012	ZNF385B	gga-miR-107-3p	-0.709091	0.010833
				ENSGALG00000015218	SLC19A2	solute carrier family 19 member 2 [Source:NCBI gene;Acc:427957]										ENSGALG00000009075	CD99L2	gga-miR-30d	-0.757576	0.00557172
				ENSGALG00000037556	SLC1A2	solute carrier family 1 member 2 [Source:NCBI gene;Acc:423156]										ENSGALG00000009075	CD99L2	gga-miR-30e-5p	-0.587879	0.0369389
				ENSGALG00000038336	SLC20A2	solute carrier family 20 member 2 [Source:NCBI gene;Acc:422493]										ENSGALG00000009157	ECT2	gga-miR-19a-3p	-0.793939	0.00304996
				ENSGALG00000027423	SLC26A1	solute carrier family 26 member 1 [Source:NCBI gene;Acc:101748788]										ENSGALG00000009172	OSBPL6	gga-miR-2188-3p	-0.709091	0.010833
				ENSGALG00000000184	SLC27A6	solute carrier family 27 (fatty acid transporter), member 6 [Source:NCBI gene;Acc:769933]										ENSGALG00000009405	GRIA2	gga-miR-2184a-5p	-0.89697	0.000217308
				ENSGALG00000049446	SLC29A3	solute carrier family 29 member 3 [Source:NCBI gene;Acc:423717]										ENSGALG00000009405	GRIA2	gga-miR-12211-3p	-0.872727	0.000490874
				ENSGALG00000012094	SLC35F4	solute carrier family 35 member F4 [Source:NCBI gene;Acc:776258]										ENSGALG00000009429	RXFP1	gga-miR-30e-5p	-0.612121	0.0299861
				ENSGALG00000038582	SLC36A1	solute carrier family 36 member 1 [Source:NCBI gene;Acc:770250]										ENSGALG00000009429	RXFP1	gga-miR-30a-5p	-0.581818	0.0388269
				ENSGALG00000000703	SLC45A3	solute carrier family 45 member 3 [Source:NCBI gene;Acc:771751]										ENSGALG00000009431	PLEKHD1	gga-miR-20b-5p	-0.745455	0.00666507
				ENSGALG00000030032	SLC4A10	solute carrier family 4 member 10 [Source:NCBI gene;Acc:424188]										ENSGALG00000009431	PLEKHD1	gga-miR-17-5p	-0.69697	0.0125483
				ENSGALG00000031274	SLC4A8	solute carrier family 4 member 8 [Source:NCBI gene;Acc:425441]										ENSGALG00000009431	PLEKHD1	gga-miR-20a-5p	-0.684848	0.0144414
				ENSGALG00000019290	SLC6A12	solute carrier family 6 member 12 [Source:NCBI gene;Acc:418147]										ENSGALG00000009431	PLEKHD1	gga-miR-106-5p	-0.648485	0.0212701
				ENSGALG00000012985	SLC6A13	solute carrier family 6 member 13 [Source:NCBI gene;Acc:100858230]										ENSGALG00000009476	CDK6	gga-miR-107-3p	-0.684848	0.0144414
				ENSGALG00000017085	SLC7A1	solute carrier family 7 member 1 [Source:NCBI gene;Acc:418922]										ENSGALG00000009476	CDK6	gga-miR-21-5p	-0.551515	0.0492006
				ENSGALG00000013627	SLC7A2	solute carrier family 7 member 2 [Source:NCBI gene;Acc:422730]										ENSGALG00000009572	ADAMTS20	gga-miR-301b-3p	-0.721212	0.00928658
				ENSGALG00000041121	SLIT2	slit guidance ligand 2 [Source:NCBI gene;Acc:373967]										ENSGALG00000009572	ADAMTS20	gga-miR-130c-3p	-0.660606	0.0187942
				ENSGALG00000001916	SLIT3	slit guidance ligand 3 [Source:NCBI gene;Acc:374173]										ENSGALG00000009572	ADAMTS20	gga-miR-130a-3p	-0.660606	0.0187942
				ENSGALG00000029304	SMARCD2	SWI/SNF related, matrix associated, actin dependent regulator of chromatin, subfamily d, member 2 [Source:NCBI gene;Acc:428275]										ENSGALG00000009572	ADAMTS20	gga-miR-454-3p	-0.648485	0.0212701
				ENSGALG00000011205	SMOC2	SPARC related modular calcium binding 2 [Source:NCBI gene;Acc:421559]										ENSGALG00000009572	ADAMTS20	gga-miR-301a-3p	-0.624242	0.0268589
				ENSGALG00000003409	SOGA1	suppressor of glucose, autophagy associated 1 [Source:NCBI gene;Acc:419159]										ENSGALG00000009755	LRIG3	gga-miR-19a-3p	-0.672727	0.0165206
				ENSGALG00000013427	SORBS2	sorbin and SH3 domain containing 2 [Source:NCBI gene;Acc:422719]										ENSGALG00000009755	LRIG3	gga-let-7c-5p	-0.666667	0.0176326
				ENSGALG00000006598	SORL1	sortilin related receptor 1 [Source:NCBI gene;Acc:395998]										ENSGALG00000009755	LRIG3	gga-let-7a-5p	-0.660606	0.0187942
				ENSGALG00000000583	SOX13	SRY-box 13 [Source:NCBI gene;Acc:419820]										ENSGALG00000009755	LRIG3	gga-let-7k-5p	-0.654545	0.0200064
				ENSGALG00000001942	SPDL1	spindle apparatus coiled-coil protein 1 [Source:NCBI gene;Acc:416172]										ENSGALG00000009755	LRIG3	gga-let-7j-5p	-0.551515	0.0492006
				ENSGALG00000036932	SPEN	spen family transcriptional repressor [Source:NCBI gene;Acc:419460]										ENSGALG00000009791	PROX1	gga-miR-2184a-5p	-0.639394	0.0232643
				ENSGALG00000046409	SPIA9	serpin peptidase inhibitor, clade A (alpha-1 antiproteinase, antitrypsin), member 9 [Source:NCBI gene;Acc:423436]										ENSGALG00000010049	PTPRB	gga-miR-2188-3p	-0.721212	0.00928658
				ENSGALG00000036805	SPTB	spectrin beta, erythrocytic [Source:NCBI gene;Acc:769410]										ENSGALG00000010104	DMAP1	gga-miR-2188-3p	-0.939394	2.74203e-05
				ENSGALG00000000816	SRGAP2	SLIT-ROBO Rho GTPase activating protein 2 [Source:NCBI gene;Acc:419843]										ENSGALG00000010158	KANK1	gga-miR-16c-5p	-0.590909	0.0360176
				ENSGALG00000030759	SRPRA	SRP receptor alpha subunit [Source:NCBI gene;Acc:419713]										ENSGALG00000010158	KANK1	gga-miR-16-5p	-0.584848	0.0378753
				ENSGALG00000021572	SSH2	slingshot protein phosphatase 2 [Source:NCBI gene;Acc:417586]										ENSGALG00000010165	TCTE1	gga-miR-456-3p	-0.781818	0.0037735
				ENSGALG00000002651	ST3GAL2	ST3 beta-galactoside alpha-2,3-sialyltransferase 2 [Source:NCBI gene;Acc:395139]										ENSGALG00000010311	NAV3	gga-miR-30d	-0.551515	0.0492006
				ENSGALG00000009017	STEAP2	STEAP2 metalloreductase [Source:NCBI gene;Acc:420541]										ENSGALG00000010322	JDP2	gga-miR-30a-5p	-0.866667	0.000586769
				ENSGALG00000002816	STK10	serine/threonine kinase 10 [Source:NCBI gene;Acc:416204]										ENSGALG00000010322	JDP2	gga-miR-30e-5p	-0.806061	0.00243103
				ENSGALG00000032925	STK40	serine/threonine kinase 40 [Source:NCBI gene;Acc:395120]										ENSGALG00000010322	JDP2	gga-miR-30d	-0.769697	0.00461098
				ENSGALG00000010646	STOX2	storkhead box 2 [Source:NCBI gene;Acc:769288]										ENSGALG00000010385	TJAP1	gga-miR-21-3p	-0.733333	0.0079003
				ENSGALG00000042730	STT3A	STT3A, catalytic subunit of the oligosaccharyltransferase complex [Source:NCBI gene;Acc:100857165]										ENSGALG00000010639	EML5	gga-miR-2184a-5p	-0.915152	0.000102236
				ENSGALG00000040003	STXBP1	syntaxin binding protein 1 [Source:NCBI gene;Acc:404293]										ENSGALG00000010639	EML5	gga-miR-2188-3p	-0.854545	0.000818402
				ENSGALG00000038776	SYDE2	synapse defective Rho GTPase homolog 2 [Source:NCBI gene;Acc:424530]										ENSGALG00000010646	STOX2	gga-miR-30d	-0.890909	0.000271072
				ENSGALG00000011811	SYNE2	spectrin repeat containing nuclear envelope protein 2 [Source:NCBI gene;Acc:423509]										ENSGALG00000010646	STOX2	gga-miR-30a-5p	-0.890909	0.000271072
				ENSGALG00000005468	SYNRG	synergin gamma [Source:NCBI gene;Acc:417658]										ENSGALG00000010646	STOX2	gga-miR-30e-5p	-0.866667	0.000586769
				ENSGALG00000007284	SYP	synaptophysin [Source:NCBI gene;Acc:396359]										ENSGALG00000010646	STOX2	gga-miR-19a-3p	-0.866667	0.000586769
				ENSGALG00000029006	SYPL1	synaptophysin like 1 [Source:NCBI gene;Acc:417708]										ENSGALG00000010646	STOX2	gga-miR-16-5p	-0.781818	0.0037735
				ENSGALG00000041094	SYT1	synaptotagmin 1 [Source:NCBI gene;Acc:396083]										ENSGALG00000010646	STOX2	gga-miR-16c-5p	-0.757576	0.00557172
				ENSGALG00000000478	TANC2	tetratricopeptide repeat, ankyrin repeat and coiled-coil containing 2 [Source:NCBI gene;Acc:419951]										ENSGALG00000010646	STOX2	gga-miR-15a	-0.709091	0.010833
				ENSGALG00000002906	TARDBP	TAR DNA binding protein [Source:NCBI gene;Acc:419453]										ENSGALG00000010858	LRP2	gga-miR-19a-3p	-0.612121	0.0299861
				ENSGALG00000010165	TCTE1	t-complex-associated-testis-expressed 1 [Source:NCBI gene;Acc:421437]										ENSGALG00000010875	ITGB8	gga-miR-101-3p	-0.648485	0.0212701
				ENSGALG00000008442	TENM1	teneurin transmembrane protein 1 [Source:NCBI gene;Acc:395668]										ENSGALG00000010875	ITGB8	gga-miR-20a-5p	-0.557576	0.0469994
				ENSGALG00000001768	TENM2	teneurin transmembrane protein 2 [Source:NCBI gene;Acc:373854]										ENSGALG00000011009	SCN2A	gga-miR-30d	-0.781818	0.0037735
				ENSGALG00000030065	TENM3	teneurin transmembrane protein 3 [Source:NCBI gene;Acc:422557]										ENSGALG00000011009	SCN2A	gga-miR-107-3p	-0.757576	0.00557172
				ENSGALG00000027823	TFAP4	transcription factor AP-4 [Source:NCBI gene;Acc:430233]										ENSGALG00000011009	SCN2A	gga-miR-20b-5p	-0.745455	0.00666507
				ENSGALG00000007247	TGFB1I1	transforming growth factor beta 1 induced transcript 1 [Source:NCBI gene;Acc:395832]										ENSGALG00000011009	SCN2A	gga-miR-17-5p	-0.709091	0.010833
				ENSGALG00000029429	TGFBI	transforming growth factor beta induced [Source:NCBI gene;Acc:395897]										ENSGALG00000011009	SCN2A	gga-miR-30e-5p	-0.684848	0.0144414
				ENSGALG00000011442	TGFBR2	transforming growth factor beta receptor 2 [Source:NCBI gene;Acc:396399]										ENSGALG00000011009	SCN2A	gga-miR-106-5p	-0.660606	0.0187942
				ENSGALG00000014795	TGIF1	TGFB induced factor homeobox 1 [Source:NCBI gene;Acc:396339]										ENSGALG00000011009	SCN2A	gga-miR-30a-5p	-0.648485	0.0212701
				ENSGALG00000011200	THBS2	thrombospondin 2 [Source:NCBI gene;Acc:414837]										ENSGALG00000011009	SCN2A	gga-miR-2188-3p	-0.624242	0.0268589
				ENSGALG00000010385	TJAP1	tight junction associated protein 1 [Source:NCBI gene;Acc:421455]										ENSGALG00000011009	SCN2A	gga-miR-20a-5p	-0.624242	0.0268589
				ENSGALG00000009567	TLL1	tolloid like 1 [Source:NCBI gene;Acc:395441]										ENSGALG00000011019	ROR1	gga-miR-107-3p	-0.709091	0.010833
				ENSGALG00000004081	TMCO4	transmembrane and coiled-coil domains 4 [Source:NCBI gene;Acc:419476]										ENSGALG00000011019	ROR1	gga-miR-1451-3p	-0.612121	0.0299861
				ENSGALG00000033092	TMEM127	transmembrane protein 127 [Source:NCBI gene;Acc:100857207]										ENSGALG00000011019	ROR1	gga-miR-19a-3p	-0.563636	0.044862
				ENSGALG00000008076	TMEM164	transmembrane protein 164 [Source:NCBI gene;Acc:422344]										ENSGALG00000011136	CAPN9	gga-miR-16-5p	-0.893939	0.000243103
				ENSGALG00000012272	TMEM184B	transmembrane protein 184B [Source:NCBI gene;Acc:418027]										ENSGALG00000011136	CAPN9	gga-miR-16c-5p	-0.857576	0.000755196
				ENSGALG00000027198	TMEM47	transmembrane protein 47 [Source:NCBI gene;Acc:418585]										ENSGALG00000011136	CAPN9	gga-miR-15a	-0.833333	0.00137319
				ENSGALG00000039990	TNC	tenascin C [Source:NCBI gene;Acc:396440]										ENSGALG00000011200	THBS2	gga-miR-1454	-0.890909	0.000271072
				ENSGALG00000017119	TNFRSF19	TNF receptor superfamily member 19 [Source:NCBI gene;Acc:418943]										ENSGALG00000011200	THBS2	gga-miR-2188-3p	-0.854545	0.000818402
				ENSGALG00000016719	TNFRSF21	TNF receptor superfamily member 21 [Source:NCBI gene;Acc:422062]										ENSGALG00000011200	THBS2	gga-miR-20b-5p	-0.854545	0.000818402
				ENSGALG00000027983	TNK2	tyrosine kinase non receptor 2 [Source:NCBI gene;Acc:431014]										ENSGALG00000011200	THBS2	gga-miR-20a-5p	-0.830303	0.00147011
				ENSGALG00000001725	TNRC6C	trinucleotide repeat containing 6C [Source:NCBI gene;Acc:417348]										ENSGALG00000011200	THBS2	gga-miR-126-5p	-0.830303	0.00147011
				ENSGALG00000041013	TNS1	tensin 1 [Source:NCBI gene;Acc:396439]										ENSGALG00000011200	THBS2	gga-miR-30d	-0.806061	0.00243103
				ENSGALG00000007324	TP63	tumor protein p63 [Source:NCBI gene;Acc:374269]										ENSGALG00000011200	THBS2	gga-miR-17-5p	-0.793939	0.00304996
				ENSGALG00000030569	TRIM41	tripartite motif containing 41 [Source:NCBI gene;Acc:417043]										ENSGALG00000011200	THBS2	gga-miR-106-5p	-0.781818	0.0037735
				ENSGALG00000031495	TRIO	trio Rho guanine nucleotide exchange factor [Source:NCBI gene;Acc:420919]										ENSGALG00000011200	THBS2	gga-miR-30a-5p	-0.745455	0.00666507
				ENSGALG00000017044	TRPC4	transient receptor potential cation channel subfamily C member 4 [Source:NCBI gene;Acc:418895]										ENSGALG00000011200	THBS2	gga-miR-30e-5p	-0.721212	0.00928658
				ENSGALG00000027991	TTLL4	tubulin tyrosine ligase like 4 [Source:NCBI gene;Acc:424209]										ENSGALG00000011347	IHH	gga-miR-16c-5p	-0.554545	0.048092
				ENSGALG00000026940	TTYH2	tweety family member 1 [Source:NCBI gene;Acc:100858879]										ENSGALG00000011442	TGFBR2	gga-miR-107-3p	-0.69697	0.0125483
				ENSGALG00000006040	UCKL1	uridine-cytidine kinase 1 like 1 [Source:NCBI gene;Acc:419255]										ENSGALG00000011442	TGFBR2	gga-miR-106-5p	-0.624242	0.0268589
				ENSGALG00000002762	UHRF1BP1	UHRF1 binding protein 1 [Source:NCBI gene;Acc:419900]										ENSGALG00000011442	TGFBR2	gga-miR-20b-5p	-0.575758	0.0407764
				ENSGALG00000004727	ULK2	unc-51 like autophagy activating kinase 2 [Source:NCBI gene;Acc:417614]										ENSGALG00000011581	KIF26A	gga-miR-2188-3p	-0.551515	0.0492006
				ENSGALG00000006969	USP28	ubiquitin specific peptidase 28 [Source:NCBI gene;Acc:428246]										ENSGALG00000011831	ANKRD50	gga-miR-1454	-0.842424	0.00111002
				ENSGALG00000006286	USP31	ubiquitin specific peptidase 31 [Source:NCBI gene;Acc:416580]										ENSGALG00000011831	ANKRD50	gga-miR-101-3p	-0.733333	0.0079003
				ENSGALG00000005232	USP54	ubiquitin specific peptidase 54 [Source:NCBI gene;Acc:423746]										ENSGALG00000011831	ANKRD50	gga-miR-2184a-5p	-0.672727	0.0165206
				ENSGALG00000030643	VANGL2	VANGL planar cell polarity protein 2 [Source:NCBI gene;Acc:426903]										ENSGALG00000011962	NDNF	gga-miR-30e-5p	-0.651515	0.0206317
				ENSGALG00000007646	VEGFRKDRL	vascular endothelial growth factor receptor kdr-like [Source:NCBI gene;Acc:422316]										ENSGALG00000011962	NDNF	gga-miR-30d	-0.651515	0.0206317
				ENSGALG00000005530	VEZF1	vascular endothelial zinc finger 1 [Source:NCBI gene;Acc:417664]										ENSGALG00000011962	NDNF	gga-miR-30a-5p	-0.584848	0.0378753
				ENSGALG00000041764	VSTM2A	V-set and transmembrane domain containing 2A [Source:NCBI gene;Acc:420951]										ENSGALG00000011992	EP300	gga-miR-2188-3p	-0.830303	0.00147011
				ENSGALG00000017103	WASF3	WAS protein family member 3 [Source:NCBI gene;Acc:418934]										ENSGALG00000011992	EP300	gga-miR-21-3p	-0.830303	0.00147011
				ENSGALG00000002798	WDR59	WD repeat domain 59 [Source:NCBI gene;Acc:415688]										ENSGALG00000012017	DAAM1	gga-miR-130a-3p	-0.890909	0.000271072
				ENSGALG00000036441	WIPF1	WAS/WASL interacting protein family member 1 [Source:NCBI gene;Acc:424143]										ENSGALG00000012017	DAAM1	gga-miR-301b-3p	-0.866667	0.000586769
				ENSGALG00000004849	WSCD2	WSC domain containing 2 [Source:NCBI gene;Acc:416887]										ENSGALG00000012017	DAAM1	gga-miR-301a-3p	-0.854545	0.000818402
				ENSGALG00000006025	XIRP1	xin actin binding repeat containing 1 [Source:NCBI gene;Acc:374266]										ENSGALG00000012017	DAAM1	gga-miR-454-3p	-0.818182	0.00190746
				ENSGALG00000035360	XPO6	exportin 6 [Source:NCBI gene;Acc:416410]										ENSGALG00000012017	DAAM1	gga-miR-130c-3p	-0.769697	0.00461098
				ENSGALG00000051654	YLPM1	YLP motif containing 1 [Source:NCBI gene;Acc:423356]										ENSGALG00000012017	DAAM1	gga-miR-32-5p	-0.636364	0.0239559
				ENSGALG00000034831	YTHDF2	YTH domain family, member 2 [Source:NCBI gene;Acc:419583]										ENSGALG00000012144	MIEF1	gga-miR-15a	-0.878788	0.000406931
				ENSGALG00000017358	YWHAG	tyrosine 3-monooxygenase/tryptophan 5-monooxygenase activation protein gamma [Source:NCBI gene;Acc:427820]										ENSGALG00000012144	MIEF1	gga-miR-16-5p	-0.866667	0.000586769
				ENSGALG00000035502	ZBTB39	zinc finger and BTB domain containing 39 [Source:NCBI gene;Acc:100858734]										ENSGALG00000012144	MIEF1	gga-miR-16c-5p	-0.769697	0.00461098
				ENSGALG00000004781	ZBTB40	zinc finger and BTB domain containing 40 [Source:NCBI gene;Acc:419505]										ENSGALG00000012177	NCKAP5	gga-miR-130c-3p	-0.736364	0.00757769
				ENSGALG00000006062	ZBTB46	zinc finger and BTB domain containing 46 [Source:NCBI gene;Acc:419259]										ENSGALG00000012177	NCKAP5	gga-miR-301a-3p	-0.584848	0.0378753
				ENSGALG00000008003	ZC3HC1	zinc finger C3HC-type containing 1 [Source:NCBI gene;Acc:416679]										ENSGALG00000012177	NCKAP5	gga-miR-301b-3p	-0.566667	0.0438171
				ENSGALG00000012889	ZCCHC2	zinc finger CCHC-type containing 2 [Source:NCBI gene;Acc:420905]										ENSGALG00000012177	NCKAP5	gga-miR-130a-3p	-0.560606	0.0459228
				ENSGALG00000000713	ZFHX3	zinc finger homeobox 3 [Source:NCBI gene;Acc:395682]										ENSGALG00000012272	TMEM184B	gga-miR-107-3p	-0.721212	0.00928658
				ENSGALG00000037164	ZFHX4	zinc finger homeobox 4 [Source:NCBI gene;Acc:395904]										ENSGALG00000012342	SASH1	gga-miR-126-5p	-0.69697	0.0125483
				ENSGALG00000007287	ZFP91	ZFP91 zinc finger protein [Source:NCBI gene;Acc:423128]										ENSGALG00000012342	SASH1	gga-miR-2184a-5p	-0.660606	0.0187942
				ENSGALG00000040079	ZFPM2	zinc finger protein, FOG family member 2 [Source:NCBI gene;Acc:420269]										ENSGALG00000012361	NIN	gga-miR-20b-5p	-0.551515	0.0492006
				ENSGALG00000039155	ZHX3	zinc fingers and homeoboxes 3 [Source:NCBI gene;Acc:419176]										ENSGALG00000012361	NIN	gga-miR-106-5p	-0.551515	0.0492006
				ENSGALG00000004850	ZMIZ1	zinc finger MIZ-type containing 1 [Source:NCBI gene;Acc:423724]										ENSGALG00000012407	LRP1B	gga-miR-16c-5p	-0.6	0.033344
				ENSGALG00000034040	ZNF318	zinc finger protein 318 [Source:NCBI gene;Acc:421457]										ENSGALG00000012407	LRP1B	gga-miR-20a-5p	-0.575758	0.0407764
				ENSGALG00000009012	ZNF385B	zinc finger protein 385B [Source:NCBI gene;Acc:424124]										ENSGALG00000012407	LRP1B	gga-miR-17-5p	-0.551515	0.0492006
				ENSGALG00000047024	ZNF469	zinc finger protein 469 [Source:NCBI gene;Acc:101748749]										ENSGALG00000012462	KIF5C	gga-miR-15a	-0.915152	0.000102236
				ENSGALG00000006013	ZNF512B	zinc finger protein 512B [Source:NCBI gene;Acc:771616]										ENSGALG00000012462	KIF5C	gga-miR-16-5p	-0.890909	0.000271072
				ENSGALG00000031589	ZNF592	zinc finger protein 592 [Source:NCBI gene;Acc:415335]										ENSGALG00000012462	KIF5C	gga-miR-16c-5p	-0.830303	0.00147011
				ENSGALG00000044788	ZNF628	zinc finger protein 628 [Source:NCBI gene;Acc:100857228]										ENSGALG00000012530	FOXRED2	gga-miR-301a-3p	-0.709091	0.010833
				ENSGALG00000036163	ZNF710	zinc finger protein 710 [Source:NCBI gene;Acc:100858113]										ENSGALG00000012530	FOXRED2	gga-miR-130a-3p	-0.672727	0.0165206
				ENSGALG00000009004	ZNF804B	zinc finger protein 804B [Source:NCBI gene;Acc:420539]										ENSGALG00000012530	FOXRED2	gga-miR-454-3p	-0.612121	0.0299861
																ENSGALG00000012530	FOXRED2	gga-miR-301b-3p	-0.6	0.033344
																ENSGALG00000012542	RASD2	gga-miR-2184a-5p	-0.709091	0.010833
																ENSGALG00000012559	LARGE1	gga-miR-2188-3p	-0.818182	0.00190746
																ENSGALG00000012559	LARGE1	gga-miR-30d	-0.793939	0.00304996
																ENSGALG00000012559	LARGE1	gga-miR-27b-3p	-0.684848	0.0144414
																ENSGALG00000012559	LARGE1	gga-miR-30e-5p	-0.672727	0.0165206
																ENSGALG00000012559	LARGE1	gga-miR-30a-5p	-0.636364	0.0239559
																ENSGALG00000012579	BAZ2B	gga-miR-2184a-5p	-0.636364	0.0239559
																ENSGALG00000012709	ATXN1	gga-miR-126-5p	-0.866667	0.000586769
																ENSGALG00000012709	ATXN1	gga-miR-2188-3p	-0.757576	0.00557172
																ENSGALG00000012709	ATXN1	gga-miR-2184a-5p	-0.745455	0.00666507
																ENSGALG00000012709	ATXN1	gga-miR-101-3p	-0.745455	0.00666507
																ENSGALG00000012709	ATXN1	gga-miR-19a-3p	-0.612121	0.0299861
																ENSGALG00000012720	NUP153	gga-miR-27b-3p	-0.745455	0.00666507
																ENSGALG00000012799	RREB1	gga-miR-27b-3p	-0.781818	0.0037735
																ENSGALG00000012799	RREB1	gga-miR-21-3p	-0.769697	0.00461098
																ENSGALG00000012799	RREB1	gga-miR-126-5p	-0.745455	0.00666507
																ENSGALG00000012799	RREB1	gga-miR-107-3p	-0.721212	0.00928658
																ENSGALG00000012877	CREB3L2	gga-miR-2188-3p	-0.69697	0.0125483
																ENSGALG00000012889	ZCCHC2	gga-miR-2184a-5p	-0.890909	0.000271072
																ENSGALG00000012889	ZCCHC2	gga-miR-101-3p	-0.890909	0.000271072
																ENSGALG00000012889	ZCCHC2	gga-miR-16-5p	-0.830303	0.00147011
																ENSGALG00000012889	ZCCHC2	gga-miR-15a	-0.806061	0.00243103
																ENSGALG00000012889	ZCCHC2	gga-miR-30a-5p	-0.793939	0.00304996
																ENSGALG00000012889	ZCCHC2	gga-miR-16c-5p	-0.781818	0.0037735
																ENSGALG00000012889	ZCCHC2	gga-miR-107-3p	-0.757576	0.00557172
																ENSGALG00000012889	ZCCHC2	gga-miR-30d	-0.721212	0.00928658
																ENSGALG00000012889	ZCCHC2	gga-miR-30e-5p	-0.69697	0.0125483
																ENSGALG00000012934	BICD1	gga-miR-19a-3p	-0.781818	0.0037735
																ENSGALG00000012934	BICD1	gga-miR-16c-5p	-0.757576	0.00557172
																ENSGALG00000012934	BICD1	gga-miR-16-5p	-0.684848	0.0144414
																ENSGALG00000012934	BICD1	gga-miR-15a	-0.612121	0.0299861
																ENSGALG00000012985	SLC6A13	gga-miR-18b-5p	-0.842424	0.00111002
																ENSGALG00000012985	SLC6A13	gga-miR-18a-5p	-0.818182	0.00190746
																ENSGALG00000013091	EPS8	gga-miR-2188-3p	-0.806061	0.00243103
																ENSGALG00000013091	EPS8	gga-miR-32-5p	-0.757576	0.00557172
																ENSGALG00000013427	SORBS2	gga-miR-107-3p	-0.636364	0.0239559
																ENSGALG00000013627	SLC7A2	gga-miR-2188-3p	-0.624242	0.0268589
																ENSGALG00000013627	SLC7A2	gga-miR-194	-0.6	0.033344
																ENSGALG00000013627	SLC7A2	gga-miR-16c-5p	-0.587879	0.0369389
																ENSGALG00000013627	SLC7A2	gga-miR-16-5p	-0.551515	0.0492006
																ENSGALG00000013882	MXD1	gga-miR-21-3p	-0.648485	0.0212701
																ENSGALG00000013929	PDGFRA	gga-miR-1454	-0.606061	0.0316358
																ENSGALG00000014463	ACTN2	gga-miR-1454	-0.818182	0.00190746
																ENSGALG00000014516	CPEB2	gga-miR-15a	-0.709091	0.010833
																ENSGALG00000014516	CPEB2	gga-miR-16c-5p	-0.563636	0.044862
																ENSGALG00000014795	TGIF1	gga-miR-19a-3p	-0.745455	0.00666507
																ENSGALG00000014872	FGF10	gga-miR-130a-3p	-0.960606	5.02326e-06
																ENSGALG00000014872	FGF10	gga-miR-301a-3p	-0.936364	3.32057e-05
																ENSGALG00000014872	FGF10	gga-miR-130c-3p	-0.930303	4.74253e-05
																ENSGALG00000014872	FGF10	gga-miR-454-3p	-0.918182	8.87271e-05
																ENSGALG00000014872	FGF10	gga-miR-301b-3p	-0.887879	0.000301326
																ENSGALG00000014911	ARL15	gga-miR-2184a-5p	-0.648485	0.0212701
																ENSGALG00000014913	ROS1	gga-miR-20b-5p	-0.678788	0.0154572
																ENSGALG00000014913	ROS1	gga-miR-20a-5p	-0.618182	0.028394
																ENSGALG00000014913	ROS1	gga-miR-17-5p	-0.606061	0.0316358
																ENSGALG00000014913	ROS1	gga-miR-106-5p	-0.575758	0.0407764
																ENSGALG00000014923	ARHGEF28	gga-miR-27b-3p	-0.672727	0.0165206
																ENSGALG00000014925	GPRC6A	gga-miR-107-3p	-0.684848	0.0144414
																ENSGALG00000014938	ABHD3	gga-miR-301b-3p	-0.575758	0.0407764
																ENSGALG00000015029	EVC2	gga-miR-12211-3p	-0.918182	8.87271e-05
																ENSGALG00000015029	EVC2	gga-miR-21-3p	-0.827273	0.00157186
																ENSGALG00000015029	EVC2	gga-let-7d	-0.748485	0.0063788
																ENSGALG00000015044	GTF3C6	gga-let-7k-5p	-0.866667	0.000586769
																ENSGALG00000015044	GTF3C6	gga-let-7f-5p	-0.854545	0.000818402
																ENSGALG00000015044	GTF3C6	gga-let-7a-5p	-0.854545	0.000818402
																ENSGALG00000015044	GTF3C6	gga-let-7c-5p	-0.745455	0.00666507
																ENSGALG00000015044	GTF3C6	gga-let-7j-5p	-0.721212	0.00928658
																ENSGALG00000015044	GTF3C6	gga-let-7g-5p	-0.721212	0.00928658
																ENSGALG00000015044	GTF3C6	gga-let-7d	-0.575758	0.0407764
																ENSGALG00000015151	B4GALT6	gga-miR-30d	-0.575758	0.0407764
																ENSGALG00000015167	PRUNE2	gga-miR-1454	-0.672727	0.0165206
																ENSGALG00000015196	ASXL3	gga-miR-30d	-0.636364	0.0239559
																ENSGALG00000015196	ASXL3	gga-miR-30e-5p	-0.587879	0.0369389
																ENSGALG00000015196	ASXL3	gga-miR-30a-5p	-0.575758	0.0407764
																ENSGALG00000015218	SLC19A2	gga-miR-21-3p	-0.781818	0.0037735
																ENSGALG00000015218	SLC19A2	gga-miR-101-3p	-0.721212	0.00928658
																ENSGALG00000015367	NECTIN3	gga-let-7k-5p	-0.769697	0.00461098
																ENSGALG00000015367	NECTIN3	gga-let-7a-5p	-0.684848	0.0144414
																ENSGALG00000015367	NECTIN3	gga-let-7j-5p	-0.636364	0.0239559
																ENSGALG00000015367	NECTIN3	gga-let-7c-5p	-0.612121	0.0299861
																ENSGALG00000015367	NECTIN3	gga-let-7g-5p	-0.575758	0.0407764
																ENSGALG00000015367	NECTIN3	gga-let-7f-5p	-0.563636	0.044862
																ENSGALG00000015388	PRDM1	gga-miR-30d	-0.90303	0.000171806
																ENSGALG00000015388	PRDM1	gga-miR-1454	-0.90303	0.000171806
																ENSGALG00000015388	PRDM1	gga-miR-30e-5p	-0.781818	0.0037735
																ENSGALG00000015388	PRDM1	gga-miR-30a-5p	-0.745455	0.00666507
																ENSGALG00000015495	POU1F1	gga-miR-1454	-0.745455	0.00666507
																ENSGALG00000015511	ROBO1	gga-miR-1454	-0.612121	0.0299861
																ENSGALG00000015519	ROBO2	gga-miR-130c-3p	-0.745455	0.00666507
																ENSGALG00000015519	ROBO2	gga-miR-301b-3p	-0.624242	0.0268589
																ENSGALG00000015519	ROBO2	gga-miR-130a-3p	-0.612121	0.0299861
																ENSGALG00000015519	ROBO2	gga-miR-18a-5p	-0.6	0.033344
																ENSGALG00000015519	ROBO2	gga-miR-301a-3p	-0.575758	0.0407764
																ENSGALG00000015519	ROBO2	gga-miR-18b-5p	-0.563636	0.044862
																ENSGALG00000015605	BACH2	gga-miR-2188-3p	-0.757576	0.00557172
																ENSGALG00000015605	BACH2	gga-miR-107-3p	-0.672727	0.0165206
																ENSGALG00000015605	BACH2	gga-miR-101-3p	-0.660606	0.0187942
																ENSGALG00000015605	BACH2	gga-miR-1454	-0.563636	0.044862
																ENSGALG00000015626	RGS12	gga-miR-1451-3p	-0.587879	0.0369389
																ENSGALG00000015708	FGFR3	gga-miR-194	-0.736364	0.00757769
																ENSGALG00000015708	FGFR3	gga-miR-21-3p	-0.693939	0.0130046
																ENSGALG00000015737	NCAM2	gga-miR-2188-3p	-0.79697	0.00288578
																ENSGALG00000015737	NCAM2	gga-miR-101-3p	-0.730303	0.00823235
																ENSGALG00000015737	NCAM2	gga-miR-21-3p	-0.554545	0.048092
																ENSGALG00000015799	ELAVL2	gga-miR-27b-3p	-0.793939	0.00304996
																ENSGALG00000015908	COL12A1	gga-miR-15a	-0.575758	0.0407764
																ENSGALG00000015908	COL12A1	gga-miR-16-5p	-0.563636	0.044862
																ENSGALG00000015908	COL12A1	gga-miR-16c-5p	-0.551515	0.0492006
																ENSGALG00000016176	ADGRB3	gga-miR-126-5p	-0.624242	0.0268589
																ENSGALG00000016245	BCOR	gga-miR-30d	-0.842424	0.00111002
																ENSGALG00000016245	BCOR	gga-miR-30e-5p	-0.721212	0.00928658
																ENSGALG00000016245	BCOR	gga-miR-30a-5p	-0.660606	0.0187942
																ENSGALG00000016279	RAB23	gga-miR-16c-5p	-0.709091	0.010833
																ENSGALG00000016279	RAB23	gga-miR-16-5p	-0.660606	0.0187942
																ENSGALG00000016279	RAB23	gga-miR-15a	-0.648485	0.0212701
																ENSGALG00000016279	RAB23	gga-miR-30d	-0.624242	0.0268589
																ENSGALG00000016279	RAB23	gga-miR-30e-5p	-0.563636	0.044862
																ENSGALG00000016384	MYT1L	gga-miR-454-3p	-0.557576	0.0469994
																ENSGALG00000016459	FAM84A	gga-miR-2184a-5p	-0.612121	0.0299861
																ENSGALG00000016531	ASXL2	gga-miR-130c-3p	-0.890909	0.000271072
																ENSGALG00000016531	ASXL2	gga-miR-18a-5p	-0.842424	0.00111002
																ENSGALG00000016531	ASXL2	gga-miR-2188-3p	-0.818182	0.00190746
																ENSGALG00000016531	ASXL2	gga-miR-18b-5p	-0.818182	0.00190746
																ENSGALG00000016531	ASXL2	gga-miR-301b-3p	-0.781818	0.0037735
																ENSGALG00000016531	ASXL2	gga-miR-301a-3p	-0.769697	0.00461098
																ENSGALG00000016531	ASXL2	gga-miR-130a-3p	-0.757576	0.00557172
																ENSGALG00000016531	ASXL2	gga-miR-454-3p	-0.709091	0.010833
																ENSGALG00000016531	ASXL2	gga-miR-19a-3p	-0.660606	0.0187942
																ENSGALG00000016560	SELENOI	gga-miR-16-5p	-0.781818	0.0037735
																ENSGALG00000016560	SELENOI	gga-miR-16c-5p	-0.733333	0.0079003
																ENSGALG00000016560	SELENOI	gga-miR-15a	-0.733333	0.0079003
																ENSGALG00000016608	ADCY3	gga-miR-2188-3p	-0.769697	0.00461098
																ENSGALG00000016719	TNFRSF21	gga-miR-20b-5p	-0.757576	0.00557172
																ENSGALG00000016719	TNFRSF21	gga-miR-106-5p	-0.733333	0.0079003
																ENSGALG00000016719	TNFRSF21	gga-miR-17-5p	-0.709091	0.010833
																ENSGALG00000016719	TNFRSF21	gga-miR-20a-5p	-0.648485	0.0212701
																ENSGALG00000016720	CD2AP	gga-miR-454-3p	-0.672727	0.0165206
																ENSGALG00000016720	CD2AP	gga-miR-130a-3p	-0.563636	0.044862
																ENSGALG00000016837	MYO16	gga-miR-30d	-0.648485	0.0212701
																ENSGALG00000016884	SLC15A1	gga-miR-130c-3p	-0.748485	0.0063788
																ENSGALG00000016884	SLC15A1	gga-miR-301a-3p	-0.742424	0.00696022
																ENSGALG00000016884	SLC15A1	gga-miR-301b-3p	-0.724242	0.00892535
																ENSGALG00000016884	SLC15A1	gga-miR-130a-3p	-0.681818	0.0149434
																ENSGALG00000016884	SLC15A1	gga-miR-454-3p	-0.572727	0.0417744
																ENSGALG00000016886	FARP1	gga-miR-32-5p	-0.757576	0.00557172
																ENSGALG00000017044	TRPC4	gga-miR-20b-5p	-0.630303	0.0253798
																ENSGALG00000017044	TRPC4	gga-miR-17-5p	-0.612121	0.0299861
																ENSGALG00000017085	SLC7A1	gga-miR-16c-5p	-0.915152	0.000102236
																ENSGALG00000017085	SLC7A1	gga-miR-16-5p	-0.878788	0.000406931
																ENSGALG00000017085	SLC7A1	gga-miR-15a	-0.781818	0.0037735
																ENSGALG00000017197	CNTN5	gga-miR-21-3p	-0.818182	0.00190746
																ENSGALG00000017197	CNTN5	gga-miR-2188-3p	-0.781818	0.0037735
																ENSGALG00000017358	YWHAG	gga-miR-126-5p	-0.660606	0.0187942
																ENSGALG00000018815	PCGF2	gga-miR-2188-3p	-0.6	0.033344
																ENSGALG00000019290	SLC6A12	gga-miR-15a	-0.793939	0.00304996
																ENSGALG00000021572	SSH2	gga-miR-16c-5p	-0.951515	1.13993e-05
																ENSGALG00000021572	SSH2	gga-miR-15a	-0.939394	2.74203e-05
																ENSGALG00000021572	SSH2	gga-miR-16-5p	-0.927273	5.60173e-05
																ENSGALG00000021572	SSH2	gga-miR-30d	-0.890909	0.000271072
																ENSGALG00000021572	SSH2	gga-miR-20b-5p	-0.878788	0.000406931
																ENSGALG00000021572	SSH2	gga-miR-2188-3p	-0.854545	0.000818402
																ENSGALG00000021572	SSH2	gga-miR-20a-5p	-0.842424	0.00111002
																ENSGALG00000021572	SSH2	gga-miR-17-5p	-0.830303	0.00147011
																ENSGALG00000021572	SSH2	gga-miR-106-5p	-0.806061	0.00243103
																ENSGALG00000021572	SSH2	gga-miR-30e-5p	-0.781818	0.0037735
																ENSGALG00000021572	SSH2	gga-miR-30a-5p	-0.781818	0.0037735
																ENSGALG00000021634	MAP7D1	gga-miR-18b-5p	-0.69697	0.0125483
																ENSGALG00000021634	MAP7D1	gga-miR-18a-5p	-0.69697	0.0125483
																ENSGALG00000021634	MAP7D1	gga-miR-101-3p	-0.6	0.033344
																ENSGALG00000023142	PTGER3	gga-miR-27b-3p	-0.636364	0.0239559
																ENSGALG00000023843	FRMD7	gga-miR-16c-5p	-0.624242	0.0268589
																ENSGALG00000024047	MYCL	gga-miR-19a-3p	-0.709091	0.010833
																ENSGALG00000025929	HOXA5	gga-miR-27b-3p	-0.593939	0.0351114
																ENSGALG00000026258	MAF	gga-miR-27b-3p	-0.563636	0.044862
																ENSGALG00000026298	SERTAD2	gga-miR-32-5p	-0.806061	0.00243103
																ENSGALG00000026298	SERTAD2	gga-miR-20b-5p	-0.733333	0.0079003
																ENSGALG00000026298	SERTAD2	gga-miR-20a-5p	-0.721212	0.00928658
																ENSGALG00000026298	SERTAD2	gga-miR-17-5p	-0.721212	0.00928658
																ENSGALG00000026298	SERTAD2	gga-miR-106-5p	-0.721212	0.00928658
																ENSGALG00000026443	RNF44	gga-miR-2188-3p	-0.927273	5.60173e-05
																ENSGALG00000026747	GTF2A1L	gga-miR-21-3p	-0.6	0.033344
																ENSGALG00000027198	TMEM47	gga-miR-2188-3p	-0.769697	0.00461098
																ENSGALG00000027198	TMEM47	gga-miR-126-5p	-0.769697	0.00461098
																ENSGALG00000027198	TMEM47	gga-miR-30d	-0.636364	0.0239559
																ENSGALG00000027198	TMEM47	gga-miR-30a-5p	-0.612121	0.0299861
																ENSGALG00000027365	HIVEP3	gga-miR-126-5p	-0.781818	0.0037735
																ENSGALG00000027365	HIVEP3	gga-miR-20b-5p	-0.69697	0.0125483
																ENSGALG00000027365	HIVEP3	gga-miR-106-5p	-0.69697	0.0125483
																ENSGALG00000027365	HIVEP3	gga-miR-27b-3p	-0.636364	0.0239559
																ENSGALG00000027365	HIVEP3	gga-miR-17-5p	-0.612121	0.0299861
																ENSGALG00000027365	HIVEP3	gga-miR-20a-5p	-0.587879	0.0369389
																ENSGALG00000027423	SLC26A1	gga-miR-1454	-0.745455	0.00666507
																ENSGALG00000027562	PURG	gga-miR-301b-3p	-0.939394	2.74203e-05
																ENSGALG00000027562	PURG	gga-miR-301a-3p	-0.90303	0.000171806
																ENSGALG00000027562	PURG	gga-miR-20a-5p	-0.90303	0.000171806
																ENSGALG00000027562	PURG	gga-miR-17-5p	-0.90303	0.000171806
																ENSGALG00000027562	PURG	gga-miR-130a-3p	-0.890909	0.000271072
																ENSGALG00000027562	PURG	gga-miR-20b-5p	-0.854545	0.000818402
																ENSGALG00000027562	PURG	gga-miR-130c-3p	-0.854545	0.000818402
																ENSGALG00000027562	PURG	gga-miR-106-5p	-0.781818	0.0037735
																ENSGALG00000027823	TFAP4	gga-miR-101-3p	-0.733333	0.0079003
																ENSGALG00000027983	TNK2	gga-miR-2188-3p	-0.6	0.033344
																ENSGALG00000027991	TTLL4	gga-let-7a-5p	-0.963636	3.66049e-06
																ENSGALG00000027991	TTLL4	gga-let-7k-5p	-0.939394	2.74203e-05
																ENSGALG00000027991	TTLL4	gga-let-7f-5p	-0.854545	0.000818402
																ENSGALG00000027991	TTLL4	gga-miR-19a-3p	-0.806061	0.00243103
																ENSGALG00000027991	TTLL4	gga-let-7c-5p	-0.781818	0.0037735
																ENSGALG00000027991	TTLL4	gga-let-7g-5p	-0.769697	0.00461098
																ENSGALG00000027991	TTLL4	gga-let-7j-5p	-0.757576	0.00557172
																ENSGALG00000028031	C1QL1	gga-miR-15a	-0.887879	0.000301326
																ENSGALG00000028031	C1QL1	gga-miR-16c-5p	-0.815152	0.00202991
																ENSGALG00000028031	C1QL1	gga-miR-16-5p	-0.79697	0.00288578
																ENSGALG00000028148	PHF13	gga-miR-16-5p	-0.90303	0.000171806
																ENSGALG00000028148	PHF13	gga-miR-15a	-0.90303	0.000171806
																ENSGALG00000028148	PHF13	gga-miR-16c-5p	-0.866667	0.000586769
																ENSGALG00000028158	FGF7	gga-miR-126-5p	-0.660606	0.0187942
																ENSGALG00000028158	FGF7	gga-miR-16-5p	-0.648485	0.0212701
																ENSGALG00000028158	FGF7	gga-miR-107-3p	-0.6	0.033344
																ENSGALG00000028158	FGF7	gga-miR-16c-5p	-0.575758	0.0407764
																ENSGALG00000028158	FGF7	gga-miR-15a	-0.563636	0.044862
																ENSGALG00000028253	ATXN1L	gga-miR-2188-3p	-0.915152	0.000102236
																ENSGALG00000028253	ATXN1L	gga-miR-20a-5p	-0.915152	0.000102236
																ENSGALG00000028253	ATXN1L	gga-miR-20b-5p	-0.854545	0.000818402
																ENSGALG00000028253	ATXN1L	gga-miR-17-5p	-0.818182	0.00190746
																ENSGALG00000028253	ATXN1L	gga-miR-106-5p	-0.781818	0.0037735
																ENSGALG00000028253	ATXN1L	gga-miR-2184a-5p	-0.769697	0.00461098
																ENSGALG00000028512	LCOR	gga-miR-107-3p	-0.709091	0.010833
																ENSGALG00000028512	LCOR	gga-miR-27b-3p	-0.624242	0.0268589
																ENSGALG00000028568	DNAL1	gga-miR-454-3p	-0.781818	0.0037735
																ENSGALG00000028568	DNAL1	gga-miR-20b-5p	-0.721212	0.00928658
																ENSGALG00000028568	DNAL1	gga-miR-19a-3p	-0.721212	0.00928658
																ENSGALG00000028568	DNAL1	gga-miR-17-5p	-0.684848	0.0144414
																ENSGALG00000028568	DNAL1	gga-miR-106-5p	-0.672727	0.0165206
																ENSGALG00000028568	DNAL1	gga-miR-130a-3p	-0.660606	0.0187942
																ENSGALG00000028568	DNAL1	gga-miR-301a-3p	-0.648485	0.0212701
																ENSGALG00000028568	DNAL1	gga-miR-20a-5p	-0.636364	0.0239559
																ENSGALG00000028568	DNAL1	gga-miR-301b-3p	-0.612121	0.0299861
																ENSGALG00000028568	DNAL1	gga-miR-130c-3p	-0.551515	0.0492006
																ENSGALG00000029140	CRABP2	gga-miR-21-3p	-0.721212	0.00928658
																ENSGALG00000029142	ORMDL3	gga-miR-20b-5p	-0.818182	0.00190746
																ENSGALG00000029142	ORMDL3	gga-miR-17-5p	-0.818182	0.00190746
																ENSGALG00000029142	ORMDL3	gga-miR-20a-5p	-0.745455	0.00666507
																ENSGALG00000029142	ORMDL3	gga-miR-106-5p	-0.721212	0.00928658
																ENSGALG00000029270	GATA3	gga-miR-21-3p	-0.818182	0.00190746
																ENSGALG00000029270	GATA3	gga-miR-126-5p	-0.745455	0.00666507
																ENSGALG00000029304	SMARCD2	gga-miR-301b-3p	-0.927273	5.60173e-05
																ENSGALG00000029304	SMARCD2	gga-miR-454-3p	-0.866667	0.000586769
																ENSGALG00000029304	SMARCD2	gga-miR-130a-3p	-0.842424	0.00111002
																ENSGALG00000029304	SMARCD2	gga-miR-301a-3p	-0.830303	0.00147011
																ENSGALG00000029304	SMARCD2	gga-miR-19a-3p	-0.806061	0.00243103
																ENSGALG00000029304	SMARCD2	gga-miR-130c-3p	-0.757576	0.00557172
																ENSGALG00000029316	ARID1A	gga-miR-101-3p	-0.587879	0.0369389
																ENSGALG00000029341	PPP6R2	gga-miR-107-3p	-0.793939	0.00304996
																ENSGALG00000029429	TGFBI	gga-miR-21-5p	-0.575758	0.0407764
																ENSGALG00000029502	CLIC2	gga-miR-301b-3p	-0.818182	0.00190746
																ENSGALG00000029502	CLIC2	gga-miR-454-3p	-0.793939	0.00304996
																ENSGALG00000029502	CLIC2	gga-miR-130c-3p	-0.793939	0.00304996
																ENSGALG00000029502	CLIC2	gga-miR-130a-3p	-0.745455	0.00666507
																ENSGALG00000029502	CLIC2	gga-miR-301a-3p	-0.721212	0.00928658
																ENSGALG00000029596	HAS2	gga-let-7a-5p	-0.6	0.033344
																ENSGALG00000029596	HAS2	gga-let-7c-5p	-0.563636	0.044862
																ENSGALG00000029646	CNNM4	gga-miR-126-5p	-0.781818	0.0037735
																ENSGALG00000029674	POM121C	gga-miR-21-5p	-0.951515	1.13993e-05
																ENSGALG00000029701	INO80D	gga-miR-30a-5p	-0.866667	0.000586769
																ENSGALG00000029701	INO80D	gga-miR-2188-3p	-0.818182	0.00190746
																ENSGALG00000029701	INO80D	gga-miR-30e-5p	-0.781818	0.0037735
																ENSGALG00000029701	INO80D	gga-miR-2184a-5p	-0.769697	0.00461098
																ENSGALG00000029701	INO80D	gga-miR-30d	-0.660606	0.0187942
																ENSGALG00000030065	TENM3	gga-miR-30d	-0.906061	0.000151887
																ENSGALG00000030065	TENM3	gga-miR-30e-5p	-0.760606	0.00531947
																ENSGALG00000030065	TENM3	gga-miR-30a-5p	-0.669697	0.0170705
																ENSGALG00000030065	TENM3	gga-miR-2184a-5p	-0.651515	0.0206317
																ENSGALG00000030229	CSMD2	gga-miR-16c-5p	-0.781818	0.0037735
																ENSGALG00000030229	CSMD2	gga-miR-16-5p	-0.648485	0.0212701
																ENSGALG00000030229	CSMD2	gga-miR-15a	-0.636364	0.0239559
																ENSGALG00000030357	ABL2	gga-miR-27b-3p	-0.709091	0.010833
																ENSGALG00000030357	ABL2	gga-miR-143-3p	-0.575758	0.0407764
																ENSGALG00000030432	RASSF2	gga-miR-454-3p	-0.842424	0.00111002
																ENSGALG00000030432	RASSF2	gga-miR-19a-3p	-0.757576	0.00557172
																ENSGALG00000030432	RASSF2	gga-miR-130a-3p	-0.684848	0.0144414
																ENSGALG00000030432	RASSF2	gga-miR-301b-3p	-0.660606	0.0187942
																ENSGALG00000030432	RASSF2	gga-miR-301a-3p	-0.660606	0.0187942
																ENSGALG00000030432	RASSF2	gga-miR-130c-3p	-0.587879	0.0369389
																ENSGALG00000030602	ADAM33	gga-let-7k-5p	-0.745455	0.00666507
																ENSGALG00000030602	ADAM33	gga-let-7j-5p	-0.69697	0.0125483
																ENSGALG00000030602	ADAM33	gga-let-7f-5p	-0.684848	0.0144414
																ENSGALG00000030602	ADAM33	gga-let-7a-5p	-0.648485	0.0212701
																ENSGALG00000030602	ADAM33	gga-let-7g-5p	-0.612121	0.0299861
																ENSGALG00000030602	ADAM33	gga-miR-19a-3p	-0.6	0.033344
																ENSGALG00000030602	ADAM33	gga-let-7c-5p	-0.563636	0.044862
																ENSGALG00000030759	SRPRA	gga-miR-16-5p	-0.951515	1.13993e-05
																ENSGALG00000030759	SRPRA	gga-miR-15a	-0.939394	2.74203e-05
																ENSGALG00000030759	SRPRA	gga-miR-16c-5p	-0.854545	0.000818402
																ENSGALG00000030759	SRPRA	gga-miR-32-5p	-0.848485	0.000956186
																ENSGALG00000031056	NEMP1	gga-miR-16c-5p	-0.806061	0.00243103
																ENSGALG00000031056	NEMP1	gga-miR-15a	-0.781818	0.0037735
																ENSGALG00000031056	NEMP1	gga-miR-16-5p	-0.769697	0.00461098
																ENSGALG00000031274	SLC4A8	gga-miR-16c-5p	-0.842424	0.00111002
																ENSGALG00000031274	SLC4A8	gga-miR-16-5p	-0.793939	0.00304996
																ENSGALG00000031274	SLC4A8	gga-miR-15a	-0.793939	0.00304996
																ENSGALG00000031313	CELF6	gga-miR-16c-5p	-0.842424	0.00111002
																ENSGALG00000031313	CELF6	gga-miR-16-5p	-0.721212	0.00928658
																ENSGALG00000031313	CELF6	gga-miR-15a	-0.709091	0.010833
																ENSGALG00000031313	CELF6	gga-miR-2188-3p	-0.575758	0.0407764
																ENSGALG00000031368	PHF12	gga-miR-301b-3p	-0.842424	0.00111002
																ENSGALG00000031368	PHF12	gga-miR-301a-3p	-0.781818	0.0037735
																ENSGALG00000031368	PHF12	gga-miR-130c-3p	-0.781818	0.0037735
																ENSGALG00000031368	PHF12	gga-miR-454-3p	-0.769697	0.00461098
																ENSGALG00000031368	PHF12	gga-miR-130a-3p	-0.769697	0.00461098
																ENSGALG00000031368	PHF12	gga-miR-19a-3p	-0.69697	0.0125483
																ENSGALG00000031565	NEBL	gga-miR-16c-5p	-0.551515	0.0492006
																ENSGALG00000031578	CSMD3	gga-miR-30d	-0.809091	0.00229156
																ENSGALG00000031578	CSMD3	gga-miR-30e-5p	-0.60303	0.0324825
																ENSGALG00000031578	CSMD3	gga-miR-30a-5p	-0.584848	0.0378753
																ENSGALG00000031578	CSMD3	gga-miR-2188-3p	-0.566667	0.0438171
																ENSGALG00000031589	ZNF592	gga-miR-30a-5p	-0.563636	0.044862
																ENSGALG00000031776	NFASC	gga-miR-130c-3p	-0.951515	1.13993e-05
																ENSGALG00000031776	NFASC	gga-miR-126-5p	-0.818182	0.00190746
																ENSGALG00000031776	NFASC	gga-miR-130a-3p	-0.806061	0.00243103
																ENSGALG00000031776	NFASC	gga-miR-454-3p	-0.793939	0.00304996
																ENSGALG00000031776	NFASC	gga-miR-301b-3p	-0.793939	0.00304996
																ENSGALG00000031776	NFASC	gga-miR-301a-3p	-0.769697	0.00461098
																ENSGALG00000031776	NFASC	gga-miR-101-3p	-0.69697	0.0125483
																ENSGALG00000031794	PDCD1LG2	gga-miR-301a-3p	-0.551515	0.0492006
																ENSGALG00000031862	BCL11B	gga-miR-20b-5p	-0.866667	0.000586769
																ENSGALG00000031862	BCL11B	gga-miR-21-5p	-0.854545	0.000818402
																ENSGALG00000031862	BCL11B	gga-miR-101-3p	-0.854545	0.000818402
																ENSGALG00000031862	BCL11B	gga-miR-20a-5p	-0.830303	0.00147011
																ENSGALG00000031862	BCL11B	gga-miR-106-5p	-0.818182	0.00190746
																ENSGALG00000031862	BCL11B	gga-miR-17-5p	-0.781818	0.0037735
																ENSGALG00000031862	BCL11B	gga-miR-32-5p	-0.70303	0.011669
																ENSGALG00000031896	GSE1	gga-miR-126-5p	-0.781818	0.0037735
																ENSGALG00000031906	FAM83C	gga-miR-1454	-0.842424	0.00111002
																ENSGALG00000031973	ANKRD52	gga-miR-20a-5p	-0.878788	0.000406931
																ENSGALG00000031973	ANKRD52	gga-miR-17-5p	-0.769697	0.00461098
																ENSGALG00000031973	ANKRD52	gga-miR-20b-5p	-0.733333	0.0079003
																ENSGALG00000031973	ANKRD52	gga-miR-106-5p	-0.660606	0.0187942
																ENSGALG00000032159	FBXL14	gga-miR-2188-3p	-0.854545	0.000818402
																ENSGALG00000032159	FBXL14	gga-miR-21-3p	-0.624242	0.0268589
																ENSGALG00000032618	DUSP5	gga-miR-27b-3p	-0.733333	0.0079003
																ENSGALG00000032618	DUSP5	gga-miR-126-5p	-0.733333	0.0079003
																ENSGALG00000032618	DUSP5	gga-miR-32-5p	-0.715152	0.0100392
																ENSGALG00000032618	DUSP5	gga-miR-21-3p	-0.636364	0.0239559
																ENSGALG00000032925	STK40	gga-let-7a-5p	-0.951515	1.13993e-05
																ENSGALG00000032925	STK40	gga-let-7k-5p	-0.939394	2.74203e-05
																ENSGALG00000032925	STK40	gga-miR-21-5p	-0.927273	5.60173e-05
																ENSGALG00000032925	STK40	gga-let-7d	-0.866667	0.000586769
																ENSGALG00000032925	STK40	gga-let-7f-5p	-0.842424	0.00111002
																ENSGALG00000032925	STK40	gga-let-7g-5p	-0.818182	0.00190746
																ENSGALG00000032925	STK40	gga-let-7j-5p	-0.793939	0.00304996
																ENSGALG00000032925	STK40	gga-let-7c-5p	-0.769697	0.00461098
																ENSGALG00000033092	TMEM127	gga-miR-20a-5p	-0.842424	0.00111002
																ENSGALG00000033092	TMEM127	gga-miR-17-5p	-0.769697	0.00461098
																ENSGALG00000033092	TMEM127	gga-miR-20b-5p	-0.745455	0.00666507
																ENSGALG00000033092	TMEM127	gga-miR-106-5p	-0.672727	0.0165206
																ENSGALG00000033195	IGF2BP2	gga-let-7k-5p	-0.793939	0.00304996
																ENSGALG00000033195	IGF2BP2	gga-let-7a-5p	-0.769697	0.00461098
																ENSGALG00000033195	IGF2BP2	gga-let-7f-5p	-0.709091	0.010833
																ENSGALG00000033195	IGF2BP2	gga-let-7c-5p	-0.69697	0.0125483
																ENSGALG00000033195	IGF2BP2	gga-let-7j-5p	-0.648485	0.0212701
																ENSGALG00000033195	IGF2BP2	gga-let-7g-5p	-0.587879	0.0369389
																ENSGALG00000033195	IGF2BP2	gga-let-7d	-0.563636	0.044862
																ENSGALG00000033339	FIGNL2	gga-miR-126-5p	-0.733333	0.0079003
																ENSGALG00000033339	FIGNL2	gga-let-7j-5p	-0.612121	0.0299861
																ENSGALG00000033618	MYO9A	gga-miR-126-5p	-0.733333	0.0079003
																ENSGALG00000033974	HGF	gga-miR-15a	-0.584848	0.0378753
																ENSGALG00000034081	AKT3	gga-miR-107-3p	-0.684848	0.0144414
																ENSGALG00000034081	AKT3	gga-miR-27b-3p	-0.587879	0.0369389
																ENSGALG00000034081	AKT3	gga-miR-16c-5p	-0.563636	0.044862
																ENSGALG00000034225	DEAF1	gga-miR-27b-3p	-0.672727	0.0165206
																ENSGALG00000034453	SAMD11	gga-miR-21-3p	-0.675758	0.0159829
																ENSGALG00000034584	NEDD4L	gga-miR-20a-5p	-0.648485	0.0212701
																ENSGALG00000034584	NEDD4L	gga-miR-30e-5p	-0.575758	0.0407764
																ENSGALG00000034584	NEDD4L	gga-miR-106-5p	-0.575758	0.0407764
																ENSGALG00000034584	NEDD4L	gga-miR-17-5p	-0.563636	0.044862
																ENSGALG00000034584	NEDD4L	gga-miR-20b-5p	-0.551515	0.0492006
																ENSGALG00000034831	YTHDF2	gga-miR-30a-5p	-0.806061	0.00243103
																ENSGALG00000034831	YTHDF2	gga-miR-30e-5p	-0.733333	0.0079003
																ENSGALG00000034831	YTHDF2	gga-miR-30d	-0.660606	0.0187942
																ENSGALG00000035360	XPO6	gga-miR-21-3p	-0.781818	0.0037735
																ENSGALG00000035490	MAPK1IP1L	gga-miR-30a-5p	-0.818182	0.00190746
																ENSGALG00000035490	MAPK1IP1L	gga-miR-30e-5p	-0.733333	0.0079003
																ENSGALG00000035490	MAPK1IP1L	gga-miR-30d	-0.636364	0.0239559
																ENSGALG00000035502	ZBTB39	gga-miR-16c-5p	-0.733333	0.0079003
																ENSGALG00000035502	ZBTB39	gga-miR-15a	-0.587879	0.0369389
																ENSGALG00000035502	ZBTB39	gga-miR-16-5p	-0.575758	0.0407764
																ENSGALG00000035584	COL3A1	gga-let-7d	-0.769697	0.00461098
																ENSGALG00000036163	ZNF710	gga-let-7j-5p	-0.745455	0.00666507
																ENSGALG00000036163	ZNF710	gga-let-7g-5p	-0.648485	0.0212701
																ENSGALG00000036163	ZNF710	gga-let-7k-5p	-0.612121	0.0299861
																ENSGALG00000036163	ZNF710	gga-let-7c-5p	-0.612121	0.0299861
																ENSGALG00000036163	ZNF710	gga-let-7f-5p	-0.587879	0.0369389
																ENSGALG00000036163	ZNF710	gga-let-7d	-0.575758	0.0407764
																ENSGALG00000036346	AMH	gga-miR-2188-3p	-0.818182	0.00190746
																ENSGALG00000036441	WIPF1	gga-miR-30d	-0.636364	0.0239559
																ENSGALG00000036441	WIPF1	gga-miR-30e-5p	-0.612121	0.0299861
																ENSGALG00000036492	DAGLA	gga-let-7c-5p	-0.963636	3.66049e-06
																ENSGALG00000036492	DAGLA	gga-let-7j-5p	-0.890909	0.000271072
																ENSGALG00000036492	DAGLA	gga-let-7g-5p	-0.878788	0.000406931
																ENSGALG00000036492	DAGLA	gga-miR-20a-5p	-0.818182	0.00190746
																ENSGALG00000036492	DAGLA	gga-let-7k-5p	-0.818182	0.00190746
																ENSGALG00000036492	DAGLA	gga-miR-454-3p	-0.781818	0.0037735
																ENSGALG00000036492	DAGLA	gga-let-7a-5p	-0.781818	0.0037735
																ENSGALG00000036492	DAGLA	gga-miR-17-5p	-0.757576	0.00557172
																ENSGALG00000036492	DAGLA	gga-let-7f-5p	-0.757576	0.00557172
																ENSGALG00000036492	DAGLA	gga-miR-16-5p	-0.709091	0.010833
																ENSGALG00000036492	DAGLA	gga-miR-15a	-0.709091	0.010833
																ENSGALG00000036492	DAGLA	gga-miR-20b-5p	-0.684848	0.0144414
																ENSGALG00000036492	DAGLA	gga-miR-16c-5p	-0.672727	0.0165206
																ENSGALG00000036492	DAGLA	gga-let-7d	-0.660606	0.0187942
																ENSGALG00000036492	DAGLA	gga-miR-106-5p	-0.624242	0.0268589
																ENSGALG00000036645	KIF15	gga-miR-101-3p	-0.551515	0.0492006
																ENSGALG00000036738	IGSF3	gga-miR-454-3p	-0.709091	0.010833
																ENSGALG00000036738	IGSF3	gga-miR-130a-3p	-0.709091	0.010833
																ENSGALG00000036738	IGSF3	gga-miR-130c-3p	-0.684848	0.0144414
																ENSGALG00000036738	IGSF3	gga-miR-301a-3p	-0.660606	0.0187942
																ENSGALG00000036738	IGSF3	gga-miR-301b-3p	-0.587879	0.0369389
																ENSGALG00000036743	MGAT3	gga-miR-126-5p	-0.733333	0.0079003
																ENSGALG00000036798	COL4A1	gga-let-7d	-0.633333	0.024661
																ENSGALG00000036798	COL4A1	gga-let-7k-5p	-0.560606	0.0459228
																ENSGALG00000036805	SPTB	gga-miR-2188-3p	-0.684848	0.0144414
																ENSGALG00000036932	SPEN	gga-miR-30a-5p	-0.890909	0.000271072
																ENSGALG00000036932	SPEN	gga-miR-2188-3p	-0.878788	0.000406931
																ENSGALG00000036932	SPEN	gga-miR-30e-5p	-0.818182	0.00190746
																ENSGALG00000036932	SPEN	gga-miR-21-3p	-0.781818	0.0037735
																ENSGALG00000036932	SPEN	gga-miR-30d	-0.733333	0.0079003
																ENSGALG00000036962	KPNB1	gga-miR-27b-3p	-0.757576	0.00557172
																ENSGALG00000037031	AKNA	gga-miR-126-5p	-0.90303	0.000171806
																ENSGALG00000037164	ZFHX4	gga-miR-16c-5p	-0.633333	0.024661
																ENSGALG00000037164	ZFHX4	gga-miR-2184a-5p	-0.615152	0.0291829
																ENSGALG00000037164	ZFHX4	gga-miR-16-5p	-0.60303	0.0324825
																ENSGALG00000037164	ZFHX4	gga-miR-101-3p	-0.60303	0.0324825
																ENSGALG00000037164	ZFHX4	gga-miR-15a	-0.590909	0.0360176
																ENSGALG00000037193	HECW1	gga-miR-30d	-0.721212	0.00928658
																ENSGALG00000037193	HECW1	gga-miR-21-3p	-0.624242	0.0268589
																ENSGALG00000037193	HECW1	gga-miR-126-5p	-0.587879	0.0369389
																ENSGALG00000037193	HECW1	gga-miR-30a-5p	-0.575758	0.0407764
																ENSGALG00000037655	BCL9	gga-miR-30d	-0.830303	0.00147011
																ENSGALG00000037655	BCL9	gga-miR-30e-5p	-0.745455	0.00666507
																ENSGALG00000037655	BCL9	gga-miR-30a-5p	-0.69697	0.0125483
																ENSGALG00000037837	ABCA3	gga-miR-454-3p	-0.927273	5.60173e-05
																ENSGALG00000037950	ALPK3	gga-miR-16c-5p	-0.854545	0.000818402
																ENSGALG00000037950	ALPK3	gga-miR-16-5p	-0.757576	0.00557172
																ENSGALG00000037950	ALPK3	gga-miR-15a	-0.636364	0.0239559
																ENSGALG00000038399	PLEKHA6	gga-miR-2188-3p	-0.818182	0.00190746
																ENSGALG00000038469	CDC25A	gga-miR-16c-5p	-0.854545	0.000818402
																ENSGALG00000038469	CDC25A	gga-miR-16-5p	-0.818182	0.00190746
																ENSGALG00000038469	CDC25A	gga-miR-15a	-0.793939	0.00304996
																ENSGALG00000038488	GMEB1	gga-miR-2188-3p	-0.769697	0.00461098
																ENSGALG00000038488	GMEB1	gga-miR-21-3p	-0.745455	0.00666507
																ENSGALG00000038582	SLC36A1	gga-miR-20b-5p	-0.866667	0.000586769
																ENSGALG00000038582	SLC36A1	gga-miR-17-5p	-0.854545	0.000818402
																ENSGALG00000038582	SLC36A1	gga-miR-20a-5p	-0.793939	0.00304996
																ENSGALG00000038582	SLC36A1	gga-miR-106-5p	-0.793939	0.00304996
																ENSGALG00000038637	SHF	gga-miR-456-3p	-0.575758	0.0407764
																ENSGALG00000038776	SYDE2	gga-miR-16-5p	-0.818182	0.00190746
																ENSGALG00000038776	SYDE2	gga-miR-16c-5p	-0.793939	0.00304996
																ENSGALG00000038776	SYDE2	gga-miR-15a	-0.684848	0.0144414
																ENSGALG00000038834	MAGI2	gga-miR-19a-3p	-0.766667	0.00483924
																ENSGALG00000038834	MAGI2	gga-miR-2184a-5p	-0.639394	0.0232643
																ENSGALG00000039134	ATF7	gga-miR-107-3p	-0.757576	0.00557172
																ENSGALG00000039155	ZHX3	gga-miR-130c-3p	-0.769697	0.00461098
																ENSGALG00000039155	ZHX3	gga-miR-301a-3p	-0.684848	0.0144414
																ENSGALG00000039155	ZHX3	gga-miR-130a-3p	-0.636364	0.0239559
																ENSGALG00000039155	ZHX3	gga-miR-301b-3p	-0.563636	0.044862
																ENSGALG00000039163	ARHGEF11	gga-miR-2188-3p	-0.709091	0.010833
																ENSGALG00000039206	ARID5A	gga-miR-2188-3p	-0.6	0.033344
																ENSGALG00000039238	SALL1	gga-miR-15a	-0.727273	0.00857399
																ENSGALG00000039238	SALL1	gga-miR-101-3p	-0.678788	0.0154572
																ENSGALG00000039238	SALL1	gga-miR-16c-5p	-0.672727	0.0165206
																ENSGALG00000039238	SALL1	gga-miR-16-5p	-0.630303	0.0253798
																ENSGALG00000039238	SALL1	gga-miR-107-3p	-0.575758	0.0407764
																ENSGALG00000039528	PLCE1	gga-miR-20b-5p	-0.612121	0.0299861
																ENSGALG00000039528	PLCE1	gga-miR-16c-5p	-0.587879	0.0369389
																ENSGALG00000039528	PLCE1	gga-miR-16-5p	-0.587879	0.0369389
																ENSGALG00000039528	PLCE1	gga-miR-17-5p	-0.563636	0.044862
																ENSGALG00000039710	HDAC7	gga-miR-301a-3p	-0.987879	4.65373e-08
																ENSGALG00000039710	HDAC7	gga-miR-130a-3p	-0.975758	7.33773e-07
																ENSGALG00000039710	HDAC7	gga-miR-301b-3p	-0.927273	5.60173e-05
																ENSGALG00000039710	HDAC7	gga-miR-454-3p	-0.890909	0.000271072
																ENSGALG00000039710	HDAC7	gga-miR-130c-3p	-0.842424	0.00111002
																ENSGALG00000039895	EPHA2	gga-miR-21-3p	-0.830303	0.00147011
																ENSGALG00000039967	DDX19	gga-let-7j-5p	-0.890909	0.000271072
																ENSGALG00000039967	DDX19	gga-let-7g-5p	-0.890909	0.000271072
																ENSGALG00000039967	DDX19	gga-let-7d	-0.854545	0.000818402
																ENSGALG00000039967	DDX19	gga-let-7c-5p	-0.854545	0.000818402
																ENSGALG00000039967	DDX19	gga-let-7a-5p	-0.830303	0.00147011
																ENSGALG00000039967	DDX19	gga-let-7k-5p	-0.793939	0.00304996
																ENSGALG00000039967	DDX19	gga-let-7f-5p	-0.733333	0.0079003
																ENSGALG00000040003	STXBP1	gga-miR-194	-0.769697	0.00461098
																ENSGALG00000040109	LARP1	gga-miR-2188-3p	-0.927273	5.60173e-05
																ENSGALG00000040109	LARP1	gga-miR-143-3p	-0.648485	0.0212701
																ENSGALG00000040184	RIMKLB	gga-miR-16c-5p	-0.648485	0.0212701
																ENSGALG00000040184	RIMKLB	gga-miR-126-5p	-0.648485	0.0212701
																ENSGALG00000040184	RIMKLB	gga-miR-15a	-0.563636	0.044862
																ENSGALG00000040908	HIP1	gga-miR-456-3p	-0.709091	0.010833
																ENSGALG00000040908	HIP1	gga-miR-19a-3p	-0.6	0.033344
																ENSGALG00000041013	TNS1	gga-miR-126-5p	-0.878788	0.000406931
																ENSGALG00000041030	LOC426023	gga-miR-126-5p	-0.733333	0.0079003
																ENSGALG00000041080	CHD7	gga-miR-27b-3p	-0.660606	0.0187942
																ENSGALG00000041080	CHD7	gga-miR-30d	-0.6	0.033344
																ENSGALG00000041094	SYT1	gga-miR-27b-3p	-0.575758	0.0407764
																ENSGALG00000041111	NUP214	gga-miR-12211-3p	-0.660606	0.0187942
																ENSGALG00000041121	SLIT2	gga-miR-27b-3p	-0.757576	0.00557172
																ENSGALG00000041121	SLIT2	gga-miR-16c-5p	-0.70303	0.011669
																ENSGALG00000041121	SLIT2	gga-miR-16-5p	-0.636364	0.0239559
																ENSGALG00000041121	SLIT2	gga-miR-15a	-0.630303	0.0253798
																ENSGALG00000041121	SLIT2	gga-miR-126-5p	-0.624242	0.0268589
																ENSGALG00000041732	C20H20ORF112	gga-miR-16c-5p	-0.660606	0.0187942
																ENSGALG00000041732	C20H20ORF112	gga-miR-15a	-0.636364	0.0239559
																ENSGALG00000041732	C20H20ORF112	gga-miR-16-5p	-0.624242	0.0268589
																ENSGALG00000041732	C20H20ORF112	gga-let-7j-5p	-0.575758	0.0407764
																ENSGALG00000041732	C20H20ORF112	gga-let-7d	-0.551515	0.0492006
																ENSGALG00000041953	KDM2A	gga-miR-20a-5p	-0.951515	1.13993e-05
																ENSGALG00000041953	KDM2A	gga-miR-17-5p	-0.878788	0.000406931
																ENSGALG00000041953	KDM2A	gga-miR-20b-5p	-0.842424	0.00111002
																ENSGALG00000041953	KDM2A	gga-miR-106-5p	-0.769697	0.00461098
																ENSGALG00000042055	RXRA	gga-miR-27b-3p	-0.745455	0.00666507
																ENSGALG00000042116	FUT9	gga-miR-130c-3p	-0.854545	0.000818402
																ENSGALG00000042116	FUT9	gga-miR-2184a-5p	-0.745455	0.00666507
																ENSGALG00000042116	FUT9	gga-miR-101-3p	-0.721212	0.00928658
																ENSGALG00000042116	FUT9	gga-miR-27b-3p	-0.69697	0.0125483
																ENSGALG00000042116	FUT9	gga-miR-130a-3p	-0.69697	0.0125483
																ENSGALG00000042116	FUT9	gga-miR-126-5p	-0.684848	0.0144414
																ENSGALG00000042116	FUT9	gga-miR-301b-3p	-0.672727	0.0165206
																ENSGALG00000042116	FUT9	gga-miR-301a-3p	-0.660606	0.0187942
																ENSGALG00000042116	FUT9	gga-miR-454-3p	-0.624242	0.0268589
																ENSGALG00000042116	FUT9	gga-miR-19a-3p	-0.612121	0.0299861
																ENSGALG00000042125	AP2B1	gga-miR-20a-5p	-0.672727	0.0165206
																ENSGALG00000042137	ELK4	gga-miR-20b-5p	-0.878788	0.000406931
																ENSGALG00000042137	ELK4	gga-miR-21-3p	-0.866667	0.000586769
																ENSGALG00000042137	ELK4	gga-miR-20a-5p	-0.854545	0.000818402
																ENSGALG00000042137	ELK4	gga-miR-17-5p	-0.806061	0.00243103
																ENSGALG00000042137	ELK4	gga-miR-32-5p	-0.727273	0.00857399
																ENSGALG00000042354	PREX2	gga-miR-19a-3p	-0.709091	0.010833
																ENSGALG00000042356	FSTL3	gga-miR-2188-3p	-0.636364	0.0239559
																ENSGALG00000042357	ARHGAP1	gga-miR-454-3p	-0.915152	0.000102236
																ENSGALG00000042357	ARHGAP1	gga-miR-301b-3p	-0.842424	0.00111002
																ENSGALG00000042357	ARHGAP1	gga-miR-130a-3p	-0.818182	0.00190746
																ENSGALG00000042357	ARHGAP1	gga-miR-301a-3p	-0.806061	0.00243103
																ENSGALG00000042357	ARHGAP1	gga-miR-130c-3p	-0.709091	0.010833
																ENSGALG00000042482	RAB5B	gga-miR-20a-5p	-0.793939	0.00304996
																ENSGALG00000042482	RAB5B	gga-miR-17-5p	-0.660606	0.0187942
																ENSGALG00000042482	RAB5B	gga-miR-20b-5p	-0.563636	0.044862
																ENSGALG00000042505	DSEL	gga-miR-454-3p	-0.624242	0.0268589
																ENSGALG00000042534	NFATC1	gga-miR-143-3p	-0.806061	0.00243103
																ENSGALG00000042534	NFATC1	gga-miR-27b-3p	-0.563636	0.044862
																ENSGALG00000042538	BAIAP2	gga-miR-16c-5p	-0.806061	0.00243103
																ENSGALG00000042538	BAIAP2	gga-miR-15a	-0.745455	0.00666507
																ENSGALG00000042538	BAIAP2	gga-miR-16-5p	-0.721212	0.00928658
																ENSGALG00000042577	CFAP44	gga-miR-27b-3p	-0.830303	0.00147011
																ENSGALG00000042641	PATL1	gga-miR-2188-3p	-0.90303	0.000171806
																ENSGALG00000042730	STT3A	gga-miR-21-3p	-0.806061	0.00243103
																ENSGALG00000042851	PPARGC1A	gga-miR-1454	-0.733333	0.0079003
																ENSGALG00000042851	PPARGC1A	gga-miR-30d	-0.648485	0.0212701
																ENSGALG00000042851	PPARGC1A	gga-miR-194	-0.587879	0.0369389
																ENSGALG00000042851	PPARGC1A	gga-miR-30a-5p	-0.551515	0.0492006
																ENSGALG00000042878	PTH	gga-miR-101-3p	-0.757576	0.00557172
																ENSGALG00000043018	DLG5	gga-miR-107-3p	-0.551515	0.0492006
																ENSGALG00000043035	SHISA2	gga-miR-30d	-0.709091	0.010833
																ENSGALG00000043035	SHISA2	gga-miR-30e-5p	-0.612121	0.0299861
																ENSGALG00000043283	LGI2	gga-miR-16c-5p	-0.7	0.0121032
																ENSGALG00000043283	LGI2	gga-miR-16-5p	-0.59697	0.0342203
																ENSGALG00000043283	LGI2	gga-miR-15a	-0.590909	0.0360176
																ENSGALG00000043372	RUNX3	gga-miR-454-3p	-0.806061	0.00243103
																ENSGALG00000043372	RUNX3	gga-miR-30d	-0.793939	0.00304996
																ENSGALG00000043372	RUNX3	gga-miR-130c-3p	-0.757576	0.00557172
																ENSGALG00000043372	RUNX3	gga-miR-130a-3p	-0.757576	0.00557172
																ENSGALG00000043372	RUNX3	gga-miR-301a-3p	-0.745455	0.00666507
																ENSGALG00000043372	RUNX3	gga-miR-30e-5p	-0.660606	0.0187942
																ENSGALG00000043372	RUNX3	gga-miR-19a-3p	-0.648485	0.0212701
																ENSGALG00000043372	RUNX3	gga-miR-301b-3p	-0.636364	0.0239559
																ENSGALG00000043372	RUNX3	gga-miR-30a-5p	-0.551515	0.0492006
																ENSGALG00000043373	ARVCF	gga-miR-1451-3p	-0.769697	0.00461098
																ENSGALG00000043373	ARVCF	gga-miR-2184a-5p	-0.733333	0.0079003
																ENSGALG00000043373	ARVCF	gga-miR-20a-5p	-0.69697	0.0125483
																ENSGALG00000043373	ARVCF	gga-miR-20b-5p	-0.660606	0.0187942
																ENSGALG00000043373	ARVCF	gga-miR-17-5p	-0.660606	0.0187942
																ENSGALG00000043373	ARVCF	gga-miR-106-5p	-0.636364	0.0239559
																ENSGALG00000043373	ARVCF	gga-miR-101-3p	-0.624242	0.0268589
																ENSGALG00000043728	SCN8A	gga-miR-101-3p	-0.793939	0.00304996
																ENSGALG00000043728	SCN8A	gga-miR-30d	-0.757576	0.00557172
																ENSGALG00000043728	SCN8A	gga-miR-30e-5p	-0.745455	0.00666507
																ENSGALG00000043728	SCN8A	gga-miR-30a-5p	-0.745455	0.00666507
																ENSGALG00000043728	SCN8A	gga-miR-32-5p	-0.666667	0.0176326
																ENSGALG00000043935	AFF1	gga-miR-301b-3p	-0.769697	0.00461098
																ENSGALG00000043935	AFF1	gga-miR-301a-3p	-0.733333	0.0079003
																ENSGALG00000043935	AFF1	gga-miR-454-3p	-0.69697	0.0125483
																ENSGALG00000043935	AFF1	gga-miR-130a-3p	-0.69697	0.0125483
																ENSGALG00000043935	AFF1	gga-miR-126-5p	-0.636364	0.0239559
																ENSGALG00000043935	AFF1	gga-miR-19a-3p	-0.624242	0.0268589
																ENSGALG00000043935	AFF1	gga-miR-130c-3p	-0.612121	0.0299861
																ENSGALG00000044788	ZNF628	gga-miR-18b-5p	-0.830303	0.00147011
																ENSGALG00000044788	ZNF628	gga-miR-18a-5p	-0.793939	0.00304996
																ENSGALG00000047024	ZNF469	gga-miR-101-3p	-0.927273	5.60173e-05
																ENSGALG00000047393	RAB11FIP5	gga-miR-20a-5p	-0.890909	0.000271072
																ENSGALG00000047393	RAB11FIP5	gga-miR-17-5p	-0.842424	0.00111002
																ENSGALG00000047393	RAB11FIP5	gga-miR-20b-5p	-0.781818	0.0037735
																ENSGALG00000047393	RAB11FIP5	gga-miR-106-5p	-0.709091	0.010833
																ENSGALG00000047990	SCRG1	gga-miR-16c-5p	-0.606061	0.0316358
																ENSGALG00000048349	PRC1	gga-miR-19a-3p	-0.745455	0.00666507
																ENSGALG00000049446	SLC29A3	gga-miR-19a-3p	-0.842424	0.00111002
																ENSGALG00000049517	CHMP2A	gga-miR-301b-3p	-0.842424	0.00111002
																ENSGALG00000049517	CHMP2A	gga-miR-130a-3p	-0.818182	0.00190746
																ENSGALG00000049517	CHMP2A	gga-miR-301a-3p	-0.806061	0.00243103
																ENSGALG00000049517	CHMP2A	gga-miR-454-3p	-0.781818	0.0037735
																ENSGALG00000049517	CHMP2A	gga-miR-130c-3p	-0.781818	0.0037735
																ENSGALG00000049653	KMT2C	gga-miR-30a-5p	-0.624242	0.0268589
																ENSGALG00000049653	KMT2C	gga-miR-30e-5p	-0.551515	0.0492006
																ENSGALG00000050403	LYPD1	gga-miR-19a-3p	-0.587879	0.0369389
																ENSGALG00000051654	YLPM1	gga-miR-101-3p	-0.684848	0.0144414
																ENSGALG00000052240	BTN1	gga-miR-126-5p	-0.660606	0.0187942
																ENSGALG00000052641	PLD6	gga-miR-21-3p	-0.818182	0.00190746
																ENSGALG00000052763	BTG2	gga-let-7a-5p	-0.818182	0.00190746
																ENSGALG00000052763	BTG2	gga-miR-27b-3p	-0.781818	0.0037735
																ENSGALG00000052763	BTG2	gga-let-7c-5p	-0.769697	0.00461098
																ENSGALG00000052763	BTG2	gga-miR-2184a-5p	-0.745455	0.00666507
																ENSGALG00000052763	BTG2	gga-miR-19a-3p	-0.733333	0.0079003
																ENSGALG00000052763	BTG2	gga-let-7f-5p	-0.733333	0.0079003
																ENSGALG00000052763	BTG2	gga-let-7k-5p	-0.721212	0.00928658
																ENSGALG00000052763	BTG2	gga-miR-32-5p	-0.715152	0.0100392
																ENSGALG00000052763	BTG2	gga-let-7j-5p	-0.709091	0.010833
																ENSGALG00000052763	BTG2	gga-let-7g-5p	-0.69697	0.0125483
																ENSGALG00000054723	AMOTL2	gga-miR-30a-5p	-0.806061	0.00243103
																ENSGALG00000054723	AMOTL2	gga-miR-30e-5p	-0.781818	0.0037735
																ENSGALG00000054723	AMOTL2	gga-miR-30d	-0.757576	0.00557172
																ENSGALG00000054723	AMOTL2	gga-miR-27b-3p	-0.672727	0.0165206
																ENSGALG00000055101	FAM208B	gga-miR-143-3p	-0.660606	0.0187942
