# Supplementary material for: The transcriptomic blueprint of molt in rooster using various tissues from Ginkkoridak (Korean long-tailed chicken)
Source: BMC Genomics. 2021 Aug 5;22:594. doi: 10.1186/s12864-021-07903-9 (PMC8340483; doi:10.1186/s12864-021-07903-9)
Supplement: Supplementary file 9 — Additional file 9: Table S9. Expression pattern for significant overlap genes altered during molt in male and female Ginkkoridak blood. [file 12864_2021_7903_MOESM9_ESM.xlsx]

## Sheet: Additional file 9
Table S9. Expression pattern for significant overlap genes altered during molt in male and female Ginkkoridak blood.
	Functional enrichment analysis was performed on the significant overlap gene list and processed using gprofiler with FDR < 0.05, and cluster analysis was performed using ClueGO. The highlighted terms were selected as representative term and displayed in the main body of the article.
	Male						Female
		Term_name	Term_id	Adjusted_p_value	Negative_log10_of_adjusted_p_value			Term_name	Term_id	Adjusted_p_value	Negative_log10_of_adjusted_p_value
	GO:MF	protein binding	GO:0005515	4.14912e-09	8.38204		GO:MF	disordered domain specific binding	GO:0097718	0.0251709	1.5991
	GO:MF	binding	GO:0005488	0.00487785	2.31177		GO:MF	RNA polymerase II transcription factor binding	GO:0001085	0.0385953	1.41347
	GO:MF	enzyme binding	GO:0019899	0.0049371	2.30653		GO:MF	RNA polymerase II transcription factor binding	GO:0001085	0.0385953	1.41347
	GO:MF	identical protein binding	GO:0042802	0.00506452	2.29546		GO:MF	disordered domain specific binding	GO:0097718	0.0251709	1.5991
	GO:MF	transcription regulator activity	GO:0140110	0.00506452	2.29546		GO:BP	protein localization to cell surface	GO:0034394	0.0385953	1.41347
	GO:MF	ubiquitin-like protein conjugating enzyme activity	GO:0061650	0.0108796	1.96339		GO:BP	positive regulation of small GTPase mediated signal transduction	GO:0051057	0.0421056	1.37566
	GO:MF	protein tyrosine phosphatase activity	GO:0004725	0.0407066	1.39033		GO:BP	protein tetramerization	GO:0051262	0.0498656	1.3022
	GO:MF	small GTPase binding	GO:0031267	0.0407066	1.39033		GO:BP	localization within membrane	GO:0051668	0.0284059	1.54659
	GO:MF	ubiquitin conjugating enzyme activity	GO:0061631	0.0419014	1.37777		GO:BP	endosome organization	GO:0007032	0.0194145	1.71187
	GO:MF	Ras GTPase binding	GO:0017016	0.0477404	1.32111		GO:BP	metalloexopeptidase activity	GO:0008235	0.0413375	1.38366
	GO:BP	multicellular organism development	GO:0007275	1.17107e-09	8.93142		GO:BP	associative learning	GO:0008306	0.0422051	1.37463
	GO:BP	anatomical structure development	GO:0048856	1.17107e-09	8.93142		GO:BP	stress-activated protein kinase signaling cascade	GO:0031098	0.0279403	1.55377
	GO:BP	cell development	GO:0048468	1.42252e-09	8.84694		GO:BP	erythrocyte homeostasis	GO:0034101	0.0484262	1.31492
	GO:BP	system development	GO:0048731	1.57117e-09	8.80378		GO:BP	erythrocyte differentiation	GO:0030218	0.0414083	1.38291
	GO:BP	nervous system development	GO:0007399	3.38335e-08	7.47065		GO:BP	superoxide metabolic process	GO:0006801	0.0392595	1.40605
	GO:BP	anatomical structure morphogenesis	GO:0009653	2.18472e-07	6.6606		GO:BP	cellular response to reactive oxygen species	GO:0034614	0.0413237	1.3838
	GO:BP	neurogenesis	GO:0022008	4.18971e-07	6.37782		GO:BP	receptor-mediated endocytosis	GO:0006898	0.0316608	1.49948
	GO:BP	regulation of multicellular organismal development	GO:2000026	5.81335e-07	6.23557		GO:BP	clathrin-dependent endocytosis	GO:0072583	0.0172371	1.76353
	GO:BP	regulation of plasma membrane bounded cell projection organization	GO:0120035	6.85939e-07	6.16371		GO:BP	cellular amino acid biosynthetic process	GO:0008652	0.0236519	1.62613
	GO:BP	cellular developmental process	GO:0048869	6.85939e-07	6.16371		GO:BP	endoderm development	GO:0007492	0.0269109	1.57007
	GO:BP	cell differentiation	GO:0030154	7.31344e-07	6.13588		GO:BP	embryonic digit morphogenesis	GO:0042733	0.0422051	1.37463
	GO:BP	regulation of neurogenesis	GO:0050767	8.37781e-07	6.07687		GO:BP	transcription corepressor activity	GO:0003714	0.0415946	1.38096
	GO:BP	regulation of cell development	GO:0060284	1.37751e-06	5.86091		GO:BP	regulation of cell projection assembly	GO:0060491	0.0383657	1.41606
	GO:BP	generation of neurons	GO:0048699	2.03138e-06	5.69221		GO:BP	regulation of plasma membrane bounded cell projection assembly	GO:0120032	0.0384385	1.41523
	GO:BP	positive regulation of cell projection organization	GO:0031346	2.51967e-06	5.59866		GO:BP	regulation of lamellipodium organization	GO:1902743	0.0287232	1.54177
	GO:BP	regulation of nervous system development	GO:0051960	3.0178e-06	5.52031		GO:BP	positive regulation of lamellipodium organization	GO:1902745	0.020586	1.68643
	GO:BP	regulation of neuron differentiation	GO:0045664	5.32488e-06	5.27369		GO:BP	DNA methylation	GO:0006306	0.0316725	1.49932
	GO:BP	regulation of cell differentiation	GO:0045595	5.60494e-06	5.25143		GO:BP	DNA alkylation	GO:0006305	0.0316725	1.49932
	GO:BP	neuron development	GO:0048666	1.75864e-05	4.75482		GO:BP	histone methylation	GO:0016571	0.049473	1.30563
	GO:BP	neuron differentiation	GO:0030182	1.78807e-05	4.74762		GO:BP	peptidyl-lysine methylation	GO:0018022	0.0432509	1.36401
	GO:BP	neuron projection development	GO:0031175	4.3864e-05	4.35789		GO:BP	DNA methylation or demethylation	GO:0044728	0.0428847	1.3677
	GO:BP	positive regulation of neuron projection development	GO:0010976	5.32626e-05	4.27358		GO:BP	histone lysine methylation	GO:0034968	0.0389534	1.40945
	GO:BP	regulation of neuron projection development	GO:0010975	5.36021e-05	4.27082		GO:BP	histone H3-K4 methylation	GO:0051568	0.0278488	1.55519
	GO:BP	positive regulation of neuron differentiation	GO:0045666	9.23852e-05	4.0344		GO:BP	immune response-regulating signaling pathway	GO:0002764	0.0420871	1.37585
	GO:BP	positive regulation of neurogenesis	GO:0050769	0.000146598	3.83387		GO:BP	immune response-activating signal transduction	GO:0002757	0.0392462	1.4062
	GO:BP	plasma membrane bounded cell projection organization	GO:0120036	0.000190499	3.72011		GO:BP	immune response-regulating cell surface receptor signaling pathway	GO:0002768	0.0419484	1.37728
	GO:BP	positive regulation of nervous system development	GO:0051962	0.000245809	3.6094		GO:BP	immune response-activating cell surface receptor signaling pathway	GO:0002429	0.0392462	1.4062
	GO:BP	positive regulation of developmental process	GO:0051094	0.000258834	3.58698		GO:BP	antigen receptor-mediated signaling pathway	GO:0050851	0.0339629	1.46899
	GO:BP	circulatory system development	GO:0072359	0.00033948	3.46919		GO:BP	regulation of antigen receptor-mediated signaling pathway	GO:0050854	0.0301877	1.52017
	GO:BP	regulation of anatomical structure morphogenesis	GO:0022603	0.000412883	3.38417		GO:BP	T cell receptor signaling pathway	GO:0050852	0.040428	1.39332
	GO:BP	gland development	GO:0048732	0.000416934	3.37993		GO:BP	negative regulation of ERK1 and ERK2 cascade	GO:0070373	0.0373483	1.42773
	GO:BP	animal organ development	GO:0048513	0.000438702	3.35783		GO:BP	regulation of membrane permeability	GO:0090559	0.0278488	1.55519
	GO:BP	positive regulation of cell development	GO:0010720	0.000567077	3.24636		GO:BP	positive regulation of membrane permeability	GO:1905710	0.0255979	1.5918
	GO:BP	vasculature development	GO:0001944	0.000635696	3.19675		GO:BP	cellular response to metal ion	GO:0071248	0.0475296	1.32304
	GO:BP	cell adhesion	GO:0007155	0.000647045	3.18907		GO:BP	regulation of mitochondrion organization	GO:0010821	0.0431276	1.36524
	GO:BP	anatomical structure formation involved in morphogenesis	GO:0048646	0.000659528	3.18077		GO:BP	cellular response to reactive oxygen species	GO:0034614	0.0413237	1.3838
	GO:BP	biological adhesion	GO:0022610	0.000740531	3.13046		GO:BP	regulation of mitochondrial membrane permeability	GO:0046902	0.0231603	1.63525
	GO:BP	plasma membrane bounded cell projection morphogenesis	GO:0120039	0.000798306	3.09783		GO:BP	negative regulation of mitochondrion organization	GO:0010823	0.0301877	1.52017
	GO:BP	cell part morphogenesis	GO:0032990	0.00084825	3.07148		GO:BP	positive regulation of mitochondrial membrane permeability	GO:0035794	0.0255979	1.5918
	GO:BP	cell projection morphogenesis	GO:0048858	0.00084825	3.07148		GO:BP	mitochondrial outer membrane permeabilization involved in programmed cell death	GO:1902686	0.0255979	1.5918
	GO:BP	blood vessel development	GO:0001568	0.00104749	2.97985		GO:BP	phospholipid biosynthetic process	GO:0008654	0.0206311	1.68548
	GO:BP	blood vessel morphogenesis	GO:0048514	0.00132265	2.87855		GO:BP	glycerolipid biosynthetic process	GO:0045017	0.0275899	1.55925
	GO:BP	autophagosome assembly	GO:0000045	0.00146506	2.83414		GO:BP	glycerophospholipid metabolic process	GO:0006650	0.0175255	1.75633
	GO:BP	tissue development	GO:0009888	0.00154891	2.80997		GO:BP	glycerophospholipid biosynthetic process	GO:0046474	0.0219249	1.65906
	GO:BP	tube development	GO:0035295	0.00154891	2.80997		GO:BP	phosphatidylinositol phosphorylation	GO:0046854	0.0389534	1.40945
	GO:BP	cell morphogenesis involved in differentiation	GO:0000904	0.00170915	2.76722		GO:BP	cell maturation	GO:0048469	0.0367226	1.43507
	GO:BP	regulation of lamellipodium organization	GO:1902743	0.00174804	2.75745		GO:BP	regulation of stem cell proliferation	GO:0072091	0.0436735	1.35978
	GO:BP	autophagosome organization	GO:1905037	0.00182418	2.73893		GO:BP	somatic diversification of immunoglobulins	GO:0016445	0.0399464	1.39852
	GO:BP	neuron projection morphogenesis	GO:0048812	0.00185088	2.73262		GO:BP	positive regulation of stem cell proliferation	GO:2000648	0.0272884	1.56402
	GO:BP	regulation of chemokine-mediated signaling pathway	GO:0070099	0.00211869	2.67393		GO:BP	B cell activation involved in immune response	GO:0002312	0.0452001	1.34486
	GO:BP	negative regulation of chemokine-mediated signaling pathway	GO:0070100	0.00211869	2.67393		GO:BP	immunoglobulin production involved in immunoglobulin mediated immune response	GO:0002381	0.0316725	1.49932
	GO:BP	positive regulation of cell differentiation	GO:0045597	0.00219394	2.65878		GO:BP	somatic diversification of immunoglobulins involved in immune response	GO:0002208	0.0287232	1.54177
	GO:BP	locomotion	GO:0040011	0.00228041	2.64199		GO:BP	somatic diversification of immune receptors via germline recombination within a single locus	GO:0002562	0.0436735	1.35978
	GO:BP	head development	GO:0060322	0.00239016	2.62157		GO:BP	somatic cell DNA recombination	GO:0016444	0.0452001	1.34486
	GO:BP	epithelial cell migration	GO:0010631	0.00254719	2.59394		GO:BP	somatic recombination of immunoglobulin gene segments	GO:0016447	0.035806	1.44604
	GO:BP	cognition	GO:0050890	0.00257298	2.58956		GO:BP	somatic recombination of immunoglobulin genes involved in immune response	GO:0002204	0.0287232	1.54177
	GO:BP	cell population proliferation	GO:0008283	0.00257298	2.58956		GO:BP	T cell differentiation in thymus	GO:0033077	0.0490706	1.30918
	GO:BP	enzyme linked receptor protein signaling pathway	GO:0007167	0.00263556	2.57913		GO:BP	cell-matrix adhesion	GO:0007160	0.0363166	1.43989
	GO:BP	epithelium migration	GO:0090132	0.00263598	2.57906		GO:BP	endoderm development	GO:0007492	0.0269109	1.57007
	GO:BP	regulation of cell migration	GO:0030334	0.00294559	2.53083		GO:BP	regulation of cell-substrate adhesion	GO:0010810	0.0316608	1.49948
	GO:BP	muscle tissue development	GO:0060537	0.00296554	2.5279		GO:BP	regulation of cell shape	GO:0008360	0.0493278	1.30691
	GO:BP	tissue migration	GO:0090130	0.00296554	2.5279		GO:BP	negative regulation of cell-substrate adhesion	GO:0010812	0.0373483	1.42773
	GO:BP	regulation of localization	GO:0032879	0.0030922	2.50973		GO:BP	substrate adhesion-dependent cell spreading	GO:0034446	0.024502	1.6108
	GO:BP	organelle localization	GO:0051640	0.00319141	2.49602		GO:BP	endoderm formation	GO:0001706	0.0312808	1.50472
	GO:BP	transmembrane receptor protein tyrosine kinase signaling pathway	GO:0007169	0.00330544	2.48077		GO:BP	embryonic digit morphogenesis	GO:0042733	0.0422051	1.37463
	GO:BP	movement of cell or subcellular component	GO:0006928	0.003312	2.47991		GO:BP	regulation of substrate adhesion-dependent cell spreading	GO:1900024	0.0373483	1.42773
	GO:BP	regulation of cell adhesion	GO:0030155	0.00388762	2.41032		GO:BP	endodermal cell differentiation	GO:0035987	0.0282545	1.54891
	GO:BP	brain development	GO:0007420	0.00468167	2.3296		GO:BP	negative regulation of myeloid cell differentiation	GO:0045638	0.0436735	1.35978
	GO:BP	ameboidal-type cell migration	GO:0001667	0.00468683	2.32912		GO:CC	heterochromatin	GO:0000792	0.0498656	1.3022
	GO:BP	angiogenesis	GO:0001525	0.00480663	2.31816		GO:CC	cis-Golgi network	GO:0005801	0.0301877	1.52017
	GO:BP	axon guidance	GO:0007411	0.00500699	2.30042		GO:CC	cell cortex region	GO:0099738	0.0272884	1.56402
	GO:BP	localization of cell	GO:0051674	0.00521768	2.28252		GO:CC	intrinsic component of endoplasmic reticulum membrane	GO:0031227	0.0307924	1.51156
	GO:BP	telencephalon development	GO:0021537	0.00521768	2.28252		GO:CC	integral component of endoplasmic reticulum membrane	GO:0030176	0.0281674	1.55025
	GO:BP	cell motility	GO:0048870	0.00521768	2.28252		GO:CC	cytoplasmic side of membrane	GO:0098562	0.022929	1.63961
	GO:BP	neuron projection guidance	GO:0097485	0.00521802	2.28249		GO:CC	cytoplasmic side of plasma membrane	GO:0009898	0.0217751	1.66204
	GO:BP	cell-cell adhesion	GO:0098609	0.00532301	2.27384		GO:CC	clathrin-coated pit	GO:0005905	0.0392595	1.40605
	GO:BP	urogenital system development	GO:0001655	0.00599314	2.22235		GO:CC	microvillus	GO:0005902	0.0421056	1.37566
	GO:BP	cell migration	GO:0016477	0.00606482	2.21718		KEGG	Valine, leucine and isoleucine degradation	KEGG:00280	0.0399464	1.39852
	GO:BP	mesenchymal-epithelial cell signaling	GO:0060638	0.00636443	2.19624		KEGG	Cysteine and methionine metabolism	KEGG:00270	0.0257627	1.58901
	GO:BP	morphogenesis of a branching structure	GO:0001763	0.00639848	2.19392		KEGG	FoxO signaling pathway	KEGG:04068	0.0420871	1.37585
	GO:BP	regulation of cell motility	GO:2000145	0.00641275	2.19296		KEGG	Progesterone-mediated oocyte maturation	KEGG:04914	0.0223476	1.65077
	GO:BP	TOR signaling	GO:0031929	0.00681329	2.16664		KEGG	AGE-RAGE signaling pathway in diabetic complications	KEGG:04933	0.0284298	1.54623
	GO:BP	artery development	GO:0060840	0.00706133	2.15111		KEGG	Inositol phosphate metabolism	KEGG:00562	0.0237896	1.62361
	GO:BP	central nervous system development	GO:0007417	0.00706133	2.15111		KEGG	Glycerophospholipid metabolism	KEGG:00564	0.0496408	1.30416
	GO:BP	regulation of epithelial cell migration	GO:0010632	0.00706133	2.15111		KEGG	Phosphatidylinositol signaling system	KEGG:04070	0.0212624	1.67239
	GO:BP	endothelial cell migration	GO:0043542	0.0073169	2.13567
	GO:BP	morphogenesis of a branching epithelium	GO:0061138	0.0073169	2.13567
	GO:BP	regulation of lamellipodium assembly	GO:0010591	0.00838281	2.07661
	GO:BP	positive regulation of cell morphogenesis involved in differentiation	GO:0010770	0.00857282	2.06688
	GO:BP	animal organ morphogenesis	GO:0009887	0.0087478	2.0581
	GO:BP	post-embryonic camera-type eye development	GO:0031077	0.00893953	2.04869
	GO:BP	regulation of locomotion	GO:0040012	0.00922889	2.03485
	GO:BP	axonogenesis	GO:0007409	0.00977151	2.01004
	GO:BP	positive regulation of axonogenesis	GO:0050772	0.0117684	1.92928
	GO:BP	striated muscle tissue development	GO:0014706	0.011929	1.9234
	GO:BP	regulation of cell morphogenesis	GO:0022604	0.0122759	1.91095
	GO:BP	muscle structure development	GO:0061061	0.0123465	1.90846
	GO:BP	cardiac septum development	GO:0003279	0.0143965	1.84174
	GO:BP	tube morphogenesis	GO:0035239	0.0158641	1.79958
	GO:BP	regulation of plasma membrane bounded cell projection assembly	GO:0120032	0.0163049	1.78768
	GO:BP	cell morphogenesis involved in neuron differentiation	GO:0048667	0.016786	1.77505
	GO:BP	positive regulation of multicellular organismal process	GO:0051240	0.0169501	1.77083
	GO:BP	cerebral cortex cell migration	GO:0021795	0.0172997	1.76196
	GO:BP	signaling	GO:0023052	0.017381	1.75993
	GO:BP	cerebral cortex tangential migration	GO:0021800	0.0176401	1.7535
	GO:BP	heart development	GO:0007507	0.0176401	1.7535
	GO:BP	cellular component assembly involved in morphogenesis	GO:0010927	0.0180148	1.74437
	GO:BP	regulation of cell projection assembly	GO:0060491	0.0183091	1.73733
	GO:BP	regulation of cell-cell adhesion	GO:0022407	0.0187625	1.72671
	GO:BP	aorta development	GO:0035904	0.0193107	1.7142
	GO:BP	olfactory lobe development	GO:0021988	0.0198884	1.7014
	GO:BP	regulation of signal transduction	GO:0009966	0.0202772	1.69299
	GO:BP	telencephalon glial cell migration	GO:0022030	0.0202772	1.69299
	GO:BP	cerebral cortex radial glia guided migration	GO:0021801	0.0202772	1.69299
	GO:BP	regulation of cell communication	GO:0010646	0.0205871	1.6864
	GO:BP	axon development	GO:0061564	0.0209002	1.67985
	GO:BP	regulation of cellular component movement	GO:0051270	0.0215146	1.66727
	GO:BP	learning or memory	GO:0007611	0.0217062	1.66342
	GO:BP	ventricular septum development	GO:0003281	0.0231545	1.63536
	GO:BP	lung development	GO:0030324	0.0233851	1.63106
	GO:BP	cardiac muscle cell development	GO:0055013	0.0243382	1.61371
	GO:BP	cell junction assembly	GO:0034329	0.0244051	1.61252
	GO:BP	post-embryonic animal organ development	GO:0048569	0.0246701	1.60783
	GO:BP	vesicle coating	GO:0006901	0.0246701	1.60783
	GO:BP	respiratory system development	GO:0060541	0.0252624	1.59753
	GO:BP	gland morphogenesis	GO:0022612	0.0269957	1.5687
	GO:BP	respiratory tube development	GO:0030323	0.0271479	1.56626
	GO:BP	negative regulation of platelet aggregation	GO:0090331	0.0281111	1.55112
	GO:BP	ventricular compact myocardium morphogenesis	GO:0003223	0.0281111	1.55112
	GO:BP	cardiac muscle cell differentiation	GO:0055007	0.0285386	1.54457
	GO:BP	central nervous system neuron development	GO:0021954	0.0285386	1.54457
	GO:BP	macroautophagy	GO:0016236	0.0322832	1.49102
	GO:BP	regulation of TOR signaling	GO:0032006	0.0324755	1.48844
	GO:BP	central nervous system neuron axonogenesis	GO:0021955	0.0339313	1.4694
	GO:BP	negative regulation of signal transduction	GO:0009968	0.0349957	1.45599
	GO:BP	postnatal olfactory bulb interneuron migration	GO:0021827	0.0349957	1.45599
	GO:BP	cerebral cortex tangential migration using cell-cell interactions	GO:0021823	0.0349957	1.45599
	GO:BP	chemorepulsion involved in postnatal olfactory bulb interneuron migration	GO:0021836	0.0349957	1.45599
	GO:BP	cardiac cell development	GO:0055006	0.0361666	1.44169
	GO:BP	regulation of endothelial cell migration	GO:0010594	0.0370669	1.43101
	GO:BP	regulation of cell population proliferation	GO:0042127	0.0374771	1.42623
	GO:BP	forebrain development	GO:0030900	0.0385003	1.41454
	GO:BP	activation-induced cell death of T cells	GO:0006924	0.0405551	1.39195
	GO:BP	regulation of hematopoietic stem cell differentiation	GO:1902036	0.0405551	1.39195
	GO:BP	signal transduction	GO:0007165	0.0408513	1.38879
	GO:BP	response to growth factor	GO:0070848	0.0413251	1.38379
	GO:BP	cell junction organization	GO:0034330	0.0416894	1.37997
	GO:BP	artery morphogenesis	GO:0048844	0.0423029	1.37363
	GO:BP	lamellipodium organization	GO:0097581	0.0439126	1.35741
	GO:BP	positive regulation of cell population proliferation	GO:0008284	0.0439126	1.35741
	GO:BP	ventricular cardiac muscle cell differentiation	GO:0055012	0.0459856	1.33738
	GO:BP	morphogenesis of an epithelium	GO:0002009	0.0460523	1.33675
	GO:BP	telencephalon cell migration	GO:0022029	0.0465338	1.33223
	GO:BP	renal system development	GO:0072001	0.0473699	1.3245
	GO:CC	nucleus	GO:0005634	0.00931069	2.03102
	GO:CC	neuron projection	GO:0043005	0.00931069	2.03102
	GO:CC	transferase complex	GO:1990234	0.00931069	2.03102
	GO:CC	plasma membrane bounded cell projection	GO:0120025	0.00931069	2.03102
	GO:CC	axon	GO:0030424	0.00931069	2.03102
	GO:CC	cell projection	GO:0042995	0.00931069	2.03102
	GO:CC	nucleoplasm	GO:0005654	0.00931069	2.03102
	GO:CC	cell junction	GO:0030054	0.0133108	1.8758
	GO:CC	ubiquitin ligase complex	GO:0000151	0.0230762	1.63684
	GO:CC	nuclear lumen	GO:0031981	0.023578	1.62749
	GO:CC	paranode region of axon	GO:0033270	0.0334277	1.47589
	GO:CC	endocytic vesicle	GO:0030139	0.0335289	1.47458
	GO:CC	platelet alpha granule	GO:0031091	0.0454205	1.34275
	KEGG	Phosphatidylinositol signaling system	KEGG:04070	0.0131305	1.88172
	KEGG	TGF-beta signaling pathway	KEGG:04350	0.0206733	1.68459
	KEGG	Inositol phosphate metabolism	KEGG:00562	0.02827	1.54867
	KEGG	Autophagy - animal	KEGG:04140	0.0299016	1.5243
	KEGG	Ubiquitin mediated proteolysis	KEGG:04120	0.0301764	1.52033
	KEGG	Focal adhesion	KEGG:04510	0.0304183	1.51686
	KEGG	Regulation of actin cytoskeleton	KEGG:04810	0.0472171	1.3259
