# Supplementary material for: The transcriptomic blueprint of molt in rooster using various tissues from Ginkkoridak (Korean long-tailed chicken)
Source: BMC Genomics. 2021 Aug 5;22:594. doi: 10.1186/s12864-021-07903-9 (PMC8340483; doi:10.1186/s12864-021-07903-9)
Supplement: Supplementary file 10 — Additional file 10: Table S10. Summary of candidate biomarkers of molt. [file 12864_2021_7903_MOESM10_ESM.xlsx]

## Sheet: Additional file 10
Table S10. Summary of candidate biomarkers of molt.
A value of DGE and DTU represents log2FC and Q-value respectively. Red: Up-regulated, Blue: Down-regulated
Gene symbol	Function	BM		Cr	Me	Bm	He		Sd	Br	Tm	Ss		Ts
		DGE	DTU	DTU	DGE	DGE	DGE	DTU	DTU	DGE	DGE	DGE	DTU	DGE	DTU
CNTNAP1	Nervous system	-2.75807				-4.68863				-1.59906		1.21296
NIN	Cell dynamics and differentiation	-2.29806			1.88466						-1.86062
SRGAP2	Nervous system	-1.93874					-1.18577				-1.16298
DOT1L	Cell dynamics and differentiation	-1.15628	2.46e-05				-1.21979			-1.04214
DLGAP4	Nervous system	-1.90465						0.0180386							0.00252309
TENM2	Nervous system	-3.97159				-3.74749	-1.20878
EBF1	Immunity	-2.39504			-1.20266		-1.09851
EML6	Cell dynamics and differentiation	-3.53257			1.80724				6.77e-06
ITGB8	Cell dynamics and differentiation	-5.17521			1.81904										0.0186926
THBS2	Cell dynamics and differentiation	-4.0333			-1.92109									1.85978
BICD1	Cell dynamics and differentiation	-3.32354		0.0171946			-1.08382
ACTN2	Cell dynamics and differentiation	-3.78195			4.09797	7.55506
HIVEP3	Cell dynamics and differentiation	-1.75762					-1.27423			-1.50613
ABL2	Cell dynamics and differentiation	-1.10313		0.0372344									0.000284268
SLC4A8	Nervous system	-2.62026				-3.18534				-2.3214
SALL1	Cell dynamics and differentiation	-4.38324			2.66368	-4.05838
SCN8A	Nervous system	-1.27669					-1.32537			-1.81038
